# Supplementary material for: Systematic Evidence Map for the Per- and Polyfluoroalkyl Substances (PFAS) Universe
Source: Environ Health Perspect. 2026 Apr 19;134(3):252–73. doi: 10.1021/EHP.6c00127 (PMC13347649; doi:10.1021/EHP.6c00127)
Supplement: Supplementary file 2 [file hp6c00127_si_002.zip]

Archive with 8 entries (8 files):
- PFAS Univ Suppl Data A_Rev 1.xlsx
- PFAS Univ Suppl Data B Prioritization Datasets.xlsx
- PFAS_15K_Training.csv
- PFAS_15K_Unclassified.csv
- PFAS_15K_Validation.csv
- PFAS_Keyword_Prioriziation.py
- PFAS_ML_Model.ipynb
- PFAS_post-AI_prob_threshold_cubic_spline.R
