# Supplementary material for: Systematic Evidence Map for the Per- and Polyfluoroalkyl Substances (PFAS) Universe
Source: Environ Health Perspect. 2026 Apr 19;134(3):252–73. doi: 10.1021/EHP.6c00127 (PMC13347649; doi:10.1021/EHP.6c00127)
Supplement: Supplementary file 2 [file hp6c00127_si_002.zip › PFAS Univ Suppl Data A_Rev 1.xlsx]

## Sheet: Data Description
The file contains data used in :
Systematic Evidence Map for the Per- and Polyfluoroalkyl Substances (PFAS) Universe
Avanti V. Shirke1, Elizabeth G Radke1, Ryan Jones2, Barrett D. Allen4, Cynthia J. Lin4, Amanda Ross4, Nicole Vetter4, Courtney Lemeris4, Pamela Hartman4, Sorina Eftim4, Arun Varghese4 Robyn Blain4, Heidi Hubbard4, Antony J. Williams3, Kristina A. Thayer1, Laura M. Carlson2*
1Center for Public Health and Environmental Assessment, Chemical & Pollutant Assessment Division (CPAD), US EPA, USA
2Center for Public Health and Environmental Assessment, Health & Environmental Effects Assessment Division (HEEAD), US EPA, USA
3Center for Computational Toxicology and Exposure (CCTE), US EPA, NC, USA
4ICF, VA, USA
Expansion, curation, and verification of the evidence map content is an ongoing process. Updates or revisions are recorded in changelogs on the respective HAWC project pages (https://hawc.epa.gov/).
*Corresponding author: Laura Carlson carlson.laura@epa.gov ; U.S. EPA; 109 TW Alexander Drive, Durham, NC 27710

## Sheet: Data Dictionary
Supplemental Excel File (This file)
Tab	Description
Excel Table AS1	PFAS Universe Chemical List with Synonyms
Excel Table AS2	PFAS Universe Literature Search Results, 2022
Excel Table AS3	PFAS Universe Final Chemical List
Excel Table AS4	ECHA Literature Search Results
Excel Table AS5	List of references from Literature Inventory which received backwards search
Excel Table AS6	List of references which were Expert Identified
Excel Table AS7	List of identified studies of PFAS with Medical applications
Excel Table AS8	HAWC Literature Review and Tagging Export for PFAS Universe
Excel Table AS9	HAWC Study Evaluation Report for Animal Toxicology Studies
Excel Table AS10	Full Download of Animal Bioassay Data for All Visualizations
Excel Table AS11	Full Download of Epidemiology Data for All Visualizations
Excel Table AS12	Summary of Non-Oral Non-inhalation Studies
Supplemental Word Document
Supplemental Word File	Includes additional details on systematic review methods, ECHA retrieval instructions, more information on the DeDuper tool, information about PFAS under assessment by the U.S. EPA, human and animal design considerations and an example Distiller extraction form.
Word Table S1	PFAS under assessment by U.S. EPA that are not included in this systematic evidence map
Word Table S2	Categorization for grouping endpoints under health outcomes
Word Table S3	Types of study designs (human) appendix
Word Table S4	Inventory of HAWC data pivot visuals by Chemical

## Sheet: Excel Table AS1
PFAS Universe Chemicals Considered List	Column1	Column2	Column3	Column4	Column5	Column6	Column7	Column8	Column9	Column10	Column11	Column12	Column14	Column15	Column16	Column17	Column18	Column19	Column20	Column21	Column22	Column23	Column24	Column25	Column26	Column27	Column28	Column29	Column30	Column31	Column32	Column33	Column34	Column35	Column36	Column37	Column38	Column39	Column40	Column41	Column42	Column43	Column44	Column45	Column46	Column47	Column48	Column49	Column50
Team HERO used the list of keywords and synonyms found in the list PFAS_STRUCTv5_0909_2022_with synonyms found at https://comptox.epa.gov/dashboard/chemical-lists/PFASSTRUCTV5
INPUT	FOUND_BY	DTXSID	PREFERRED_NAME	SYNONYMS
DTXSID30896736	DSSTox_Substance_Id	DTXSID30896736	5-(Heptafluoropropyl)uridine	Uridine, 5-heptafluoropropyl-|Uridine, 5-(1,1,2,2,3,3,3-heptafluoropropyl)-|5-(Heptafluoropropyl)uridine|144862-38-4
DTXSID70754563	DSSTox_Substance_Id	DTXSID70754563	3-(2,2,3,3,4,4,4-Heptafluorobutylidene)dihydro-2(3H)-furanone	2(3H)-Furanone, 3-(2,2,3,3,4,4,4-heptafluorobutylidene)dihydro-|3-(2,2,3,3,4,4,4-Heptafluorobutylidene)oxolan-2-one|3-(2,2,3,3,4,4,4-Heptafluorobutylidene)dihydro-2(3H)-furanone|89608-45-7
DTXSID101026767	DSSTox_Substance_Id	DTXSID101026767	1,1,2,2,2-Pentafluoroethylsulfonyl 2,2,2-trifluoroacetate	NOCAS_1026767|1,1,2,2,2-Pentafluoroethylsulfonyl 2,2,2-trifluoroacetate
DTXSID101033338	DSSTox_Substance_Id	DTXSID101033338	N-Ethyl-N-[2-(phosphonooxy)ethyl]perfluorodecanesulfonamide	N-Ethyl-1,1,2,2,3,3,4,4,5,5,6,6,7,7,8,8,9,9,10,10,10-heneicosafluoro-N-[2-(phosphonooxy)ethyl]decanesulfonamide|N-Ethyl-N-[2-(phosphonooxy)ethyl]perfluorodecanesulfonamide|61481-05-8|1-Decanesulfonamide, N-ethyl-1,1,2,2,3,3,4,4,5,5,6,6,7,7,8,8,9,9,10,10,10-heneicosafluoro-N-[2-(phosphonooxy)ethyl]-
DTXSID20837133	DSSTox_Substance_Id	DTXSID20837133	Pentakis(trifluoromethyl)-lambda~5~-phosphane	827027-07-6|Pentakis(trifluoromethyl)-lambda~5~-phosphane|Phosphorane, pentakis(trifluoromethyl)-
DTXSID701036528	DSSTox_Substance_Id	DTXSID701036528	2‐Hydroxy‐3‐oxo‐3‐[[3-(perfluorodecyl)propanoyl]sulfanyl]propanoic acid	3‐[(4,4,5,5,6,6,7,7,8,8,9,9,10,10,11,11,12,12,13,13,13‐Henicosafluorotridecanoyl)sulfanyl]‐2‐hydroxy‐3‐oxopropanoic acid|NOCAS_1036528|10:3 keto-fluorotelomer thia keto 2-hydroxy propanoic acid|10:3 K-FTTh-K-OH-PrA|2‐Hydroxy‐3‐oxo‐3‐[[3-(perfluorodecyl)propanoyl]sulfanyl]propanoic acid
DTXSID101033095	DSSTox_Substance_Id	DTXSID101033095	Chlorodipropyl(3,3,4,4,4-pentafluorobutyl)silane	Silane, chlorodipropyl(3,3,4,4,4-pentafluorobutyl)-|Chlorodipropyl(3,3,4,4,4-pentafluorobutyl)silane|608296-02-2
DTXSID60520390	DSSTox_Substance_Id	DTXSID60520390	2,2,3,3,6,6,7,7,8,8,9,9-Dodecafluoro-1,4-dioxaspiro[4.4]nonane	2,2,3,3,6,6,7,7,8,8,9,9-Dodecafluoro-1,4-dioxaspiro[4.4]nonane|1,4-Dioxaspiro[4.4]nonane, 2,2,3,3,6,6,7,7,8,8,9,9-dodecafluoro-|87901-77-7
DTXSID10338341	DSSTox_Substance_Id	DTXSID10338341	Disulfide, bis[1,2,2,2-tetrafluoro-1-(trifluoromethyl)ethyl]	Di(isopropyl) disulfide, perfluoro-|Disulfide, bis[1,2,2,2-tetrafluoro-1-(trifluoromethyl)ethyl]|754-62-1|Propane, 2,2'-dithiobis[1,1,1,2,3,3,3-heptafluoro-|1,1,1,2,3,3,3-Heptafluoro-2-[(1,1,1,2,3,3,3-heptafluoropropan-2-yl)disulfanyl]propane
DTXSID80553988	DSSTox_Substance_Id	DTXSID80553988	Bis(3-chloro-2,2,3,3-tetrafluoropropionyl) peroxide	Bis(3-chloro-2,2,3,3-tetrafluoropropionyl) peroxide|PUBCHEM_14000540|88505-66-2
DTXSID50378286	DSSTox_Substance_Id	DTXSID50378286	3,5-Bis(trifluoromethyl)-1,2-diaminobenzene	367-65-7|1,2-Benzenediamine, 3,5-bis(trifluoromethyl)-|3,5-Bis(trifluoromethyl)benzene-1,2-diamine|3,5-Bis(trifluoromethyl)-1,2-diaminobenzene
DTXSID80895976	DSSTox_Substance_Id	DTXSID80895976	2-(Heptafluoropropyl)pyridine-4-carboxylic acid	2-(Heptafluoropropyl)pyridine-4-carboxylic acid|20897-65-8|4-Pyridinecarboxylic acid, 2-(1,1,2,2,3,3,3-heptafluoropropyl)-
DTXSID90607461	DSSTox_Substance_Id	DTXSID90607461	2,4,6-Trifluorobenzene-1-thiol	130922-42-8|2,4,6-Trifluorobenzene-1-thiol|Benzenethiol, 2,4,6-trifluoro-
DTXSID60659755	DSSTox_Substance_Id	DTXSID60659755	(1,1,1,2,3,3,3-Heptafluoropropan-2-yl)(phenyl)iodanium trifluoromethanesulfonate	95881-11-1|82959-18-0|345310-52-3|105435-88-9|(1,1,1,2,3,3,3-Heptafluoropropan-2-yl)(phenyl)iodanium trifluoromethanesulfonate
DTXSID00616847	DSSTox_Substance_Id	DTXSID00616847	Trifluoromethyl selenocyanate	1717-49-3|Trifluoromethyl selenocyanate|Selenocyanic acid, trifluoromethyl ester
DTXSID70895369	DSSTox_Substance_Id	DTXSID70895369	1,1,1,2,2,3,3,4,4,11,11,12,12,13,13,14,14,14-Octadecafluoro-6,9-diiodotetradecane	40735-23-7|1,1,1,2,2,3,3,4,4,11,11,12,12,13,13,14,14,14-Octadecafluoro-6,9-diiodotetradecane|Tetradecane, 1,1,1,2,2,3,3,4,4,11,11,12,12,13,13,14,14,14-octadecafluoro-6,9-diiodo-
DTXSID60612961	DSSTox_Substance_Id	DTXSID60612961	4-{[(Prop-2-yn-1-yl)oxy]methyl}-2,2-bis(trifluoromethyl)-1,3-dioxolane	51125-54-3|4-{[(Prop-2-yn-1-yl)oxy]methyl}-2,2-bis(trifluoromethyl)-1,3-dioxolane|1,3-Dioxolane, 4-[(2-propyn-1-yloxy)methyl]-2,2-bis(trifluoromethyl)-
DTXSID70887648	DSSTox_Substance_Id	DTXSID70887648	Methyl perfluoro-3-[(perfluoro-3-oxopropan-2-yl)oxy]propanoate	Propionic acid, tetrafluoro-3-(tetrafluoro-1-(fluoroformyl)ethoxy)-, methyl ester|Methyl perfluoro-3-[(perfluoro-3-oxopropan-2-yl)oxy]propanoate|MAE|Propanoic acid, 2,2,3,3-tetrafluoro-3-(1,2,2,2-tetrafluoro-1-(fluorocarbonyl)ethoxy)-, methyl ester|Methyl 2,2,3,3-tetrafluoro-3-[(1,1,1,2,3-pentafluoro-3-oxopropan-2-yl)oxy]propanoate|Propanoic acid, 2,2,3,3-tetrafluoro-3-[1,2,2,2-tetrafluoro-1-(flu…
DTXSID40437856	DSSTox_Substance_Id	DTXSID40437856	2,2,2-Trifluoroethyl 4,4,5,5,6,6,7,7,8,8,9,9,10,10,11,11,11-heptadecafluoroundecanoate	344580-04-7|2,2,2-Trifluoroethyl 4,4,5,5,6,6,7,7,8,8,9,9,10,10,11,11,11-heptadecafluoroundecanoate|Undecanoic acid, 4,4,5,5,6,6,7,7,8,8,9,9,10,10,11,11,11-heptadecafluoro-, 2,2,2-trifluoroethyl ester
DTXSID80369384	DSSTox_Substance_Id	DTXSID80369384	4-[3,5-Bis(trifluoromethyl)phenyl]-1,3-thiazol-2-amine	2-Thiazolamine, 4-[3,5-bis(trifluoromethyl)phenyl]-|4-[3,5-Bis(trifluoromethyl)phenyl]-1,3-thiazol-2-amine|284665-40-3
DTXSID90292093	DSSTox_Substance_Id	DTXSID90292093	3,3,4,4,5,5,5-heptafluoro-1-pyridin-2-ylpentan-2-one	3,3,4,4,5,5,5-Heptafluoro-1-(pyridin-2-yl)pentan-2-one|336-60-7|2-Pentanone, 3,3,4,4,5,5,5-heptafluoro-1-(2-pyridinyl)-|3,3,4,4,5,5,5-heptafluoro-1-pyridin-2-ylpentan-2-one
DTXSID501027224	DSSTox_Substance_Id	DTXSID501027224	1,1-Difluoroethyl carbonofluoridate	1344118-11-1|FCOOCF2CH3|Carbonofluoridic acid, 1,1-difluoroethyl ester|1,1-Difluoroethyl carbonofluoridate
DTXSID90896499	DSSTox_Substance_Id	DTXSID90896499	Propyl 2,3,3,3-tetrafluoro-2-(heptafluoropropoxy)propanoate	147224-16-6|Propanoic acid, 2,3,3,3-tetrafluoro-2-(1,1,2,2,3,3,3-heptafluoropropoxy)-, propyl ester|Propyl 2,3,3,3-tetrafluoro-2-(heptafluoropropoxy)propanoate
DTXSID701035025	DSSTox_Substance_Id	DTXSID701035025	3-[{3-[(Carboxymethyl)(perfluoropentanesulfonyl)amino]propyl}(dimethyl)azaniumyl]propane-1-sulfonate	perfluoropentane sulfonamido betaine (acetate) propyl sulfonate|3-[(3-{(Carboxymethyl)[(undecafluoropentyl)sulfonyl]amino}propyl)(dimethyl)azaniumyl]propane-1-sulfonate|3-[{3-[(Carboxymethyl)(perfluoropentanesulfonyl)amino]propyl}(dimethyl)azaniumyl]propane-1-sulfonate|1-​Propanaminium, 3-​[(carboxymethyl)​[(1,​1,​2,​2,​3,​3,​4,​4,​5,​5,​5-​undecafluoropentyl)​sulfonyl]​amino]​-​N,​N-​dimethyl-​N…
DTXSID40477939	DSSTox_Substance_Id	DTXSID40477939	1,3,5-Triazine, 2,4,6-tris(difluoroiodomethyl)-	2,4,6-Tris[difluoro(iodo)methyl]-1,3,5-triazine|1,3,5-Triazine, 2,4,6-tris(difluoroiodomethyl)-|649560-97-4
DTXSID10756066	DSSTox_Substance_Id	DTXSID10756066	(1,2,3,4,5-Pentafluorocyclopenta-2,4-dien-1-yl)phosphane	(1,2,3,4,5-Pentafluorocyclopenta-2,4-dien-1-yl)phosphane|Phosphine, (1,2,3,4,5-pentafluoro-2,4-cyclopentadien-1-yl)-|89935-80-8
DTXSID40895331	DSSTox_Substance_Id	DTXSID40895331	5,5,6,6,7,7,8,8,8-Nonafluorooctanoic acid	5,5,6,6,7,7,8,8,8-Nonafluorooctanoic acid|27854-33-7|Octanoic acid, 5,5,6,6,7,7,8,8,8-nonafluoro-
DTXSID60183181	DSSTox_Substance_Id	DTXSID60183181	Trichloroheptafluorobutane	EINECS 249-356-0|FC(F)(F)C(F)(F)C(F)(F)C(Cl)(Cl)Cl|1,1,1-Trichloro-2,2,3,3,4,4,4-heptafluorobutane|Trichloroheptafluorobutane|BUTANE, TRICHLOROHEPTAFLUORO-|28984-80-7
DTXSID30393770	DSSTox_Substance_Id	DTXSID30393770	4,5,6-trifluoropyrimidine	4,5,6-trifluoropyrimidine|4,5,6-Trifluoropyrimidine|17573-78-3|Pyrimidine, 4,5,6-trifluoro-
DTXSID801022073	DSSTox_Substance_Id	DTXSID801022073	3-{[4-(Dimethylamino)-1-hydroxy-2-butanyl][(undecafluoropentyl)sulfonyl]amino}-1-propanesulfonic acid	3-{[4-(Dimethylamino)-1-hydroxy-2-butanyl][(undecafluoropentyl)sulfonyl]amino}-1-propanesulfonic acid|N-dimethylaminohydroxybutyl-perfluoropentanesulfonamidopropylsulfonate|1-Propanesulfonic acid, 3-[[3-(dimethylamino)-1-(hydroxymethyl)propyl][(1,1,2,2,3,3,4,4,5,5,5-undecafluoropentyl)sulfonyl]amino]-|DiMeA-MeOHPr-FPeSAPrS|2089109-73-7
DTXSID20317445	DSSTox_Substance_Id	DTXSID20317445	2,6,8-Tris(1,1,1,3,3,3-hexafluoropropan-2-ylidene)-9-methyl-1,3,5,7-tetrathia-9-azaspiro[3.5]nonane	1,3,5,7-Tetrathia-9-azaspiro[3.5]nonane, 9-methyl-2,6,8-tris[2,2,2-trifluoro-1-(trifluoromethyl)ethylidene]-|66172-24-5|2,6,8-Tris(1,1,1,3,3,3-hexafluoropropan-2-ylidene)-9-methyl-1,3,5,7-tetrathia-9-azaspiro[3.5]nonane
DTXSID901026723	DSSTox_Substance_Id	DTXSID901026723	Dichloro-(1,1,2,2,3,3,4,4,5,5,6,6,7,7,10,10,10-heptadecafluorodecyl)-methylsilane	Dichloro-(1,1,2,2,3,3,4,4,5,5,6,6,7,7,10,10,10-heptadecafluorodecyl)-methylsilane|NOCAS_1026723
DTXSID301015695	DSSTox_Substance_Id	DTXSID301015695	Perfluoro[1-(3-chloropropoxy)ethoxy]acetic acid	[1-(3-Chloro-1,1,2,2,3,3-hexafluoropropoxy)-1,2,2,2-tetrafluoroethoxy](difluoro)acetic acid|NOCAS_1015695|Acetic acid, 2-[1-(3-chloro-1,1,2,2,3,3-hexafluoropropoxy)-1,2,2,2-tetrafluoroethoxy]-2,2-difluoro-|Perfluoro[1-(3-chloropropoxy)ethoxy]acetic acid|[1-(3-chloro-1,1,2,2,3,3-hexafluoropropoxy)-1,2,2,2-tetrafluoroethoxy](difluoro)acetic acid
DTXSID70321097	DSSTox_Substance_Id	DTXSID70321097	2-(2-amino-5-tert-butylphenyl)-1,1,1,3,3,3-hexafluoropropan-2-ol	2-(2-Amino-5-tert-butylphenyl)-1,1,1,3,3,3-hexafluoropropan-2-ol|Benzenemethanol, 2-amino-5-(1,1-dimethylethyl)-alpha,alpha-bis(trifluoromethyl)-|2-(2-amino-5-tert-butylphenyl)-1,1,1,3,3,3-hexafluoropropan-2-ol|84649-61-6
DTXSID80504814	DSSTox_Substance_Id	DTXSID80504814	2,2,3,3-Tetrafluoropropan-1-amine	1-Propanamine, 2,2,3,3-tetrafluoro-|2,2,3,3-Tetrafluoropropan-1-amine|663-69-4
DTXSID70663085	DSSTox_Substance_Id	DTXSID70663085	2,2,3-Trifluoro-3-(trifluoroethenyl)-4,4-bis(trifluoromethyl)oxetane	400629-07-4|Oxetane, 2,2,3-trifluoro-3-(1,2,2-trifluoroethenyl)-4,4-bis(trifluoromethyl)-|2,2,3-Trifluoro-3-(trifluoroethenyl)-4,4-bis(trifluoromethyl)oxetane
DTXSID20617578	DSSTox_Substance_Id	DTXSID20617578	3,3,4,4,5,5,6,6,7,7,8,8,8-Tridecafluoro-2,2-dimethyloctanal	56734-80-6|3,3,4,4,5,5,6,6,7,7,8,8,8-Tridecafluoro-2,2-dimethyloctanal|Octanal, 3,3,4,4,5,5,6,6,7,7,8,8,8-tridecafluoro-2,2-dimethyl-
DTXSID30880514	DSSTox_Substance_Id	DTXSID30880514	2,2,3,5,6-Pentafluoro-3,6-bis(trifluoromethyl)-5-((trifluorovinyl)oxy)-1,4-dioxane	1,4-Dioxane, 2,2,3,5,6-pentafluoro-5-[(trifluoroethenyl)oxy]-3,6-bis(trifluoromethyl)-|2,2,3,5,6-Pentafluoro-3,6-bis(trifluoromethyl)-5-((trifluorovinyl)oxy)-1,4-dioxane|61097-79-8|2,2,3,5,6-Pentafluoro-5-[(trifluoroethenyl)oxy]-3,6-bis(trifluoromethyl)-1,4-dioxane|EINECS 262-603-7|1,4-Dioxane, 2,2,3,5,6-pentafluoro-5-[(1,2,2-trifluoroethenyl)oxy]-3,6-bis(trifluoromethyl)-
DTXSID50170247	DSSTox_Substance_Id	DTXSID50170247	Propane, 2,2-dichloro-1,1,3,3-tetrafluoro-	17705-30-5|BRN 1921790|FC(F)C(Cl)(Cl)C(F)F|2,2-Dichloro-1,1,3,3-tetrafluoropropane|Propane, 2,2-dichloro-1,1,3,3-tetrafluoro-
DTXSID0059875	DSSTox_Substance_Id	DTXSID0059875	Undecafluorocyclohexanesulphonyl fluoride	355-03-3|EINECS 206-574-0|Cyclohexanesulfonyl fluoride, 1,2,2,3,3,4,4,5,5,6,6-undecafluoro-|Undecafluorocyclohexanesulfonyl fluoride|1,2,2,3,3,4,4,5,5,6,6-Undecafluorocyclohexane-1-sulfonyl fluoride|Undecafluorocyclohexanesulphonyl fluoride|Cyclohexanesulfonyl fluoride, undecafluoro-
DTXSID00408502	DSSTox_Substance_Id	DTXSID00408502	Butanoic acid, 3,3,4,4-tetrafluoro-2-hydrazino-2-hydroxy-, hydrazide	89972-14-5|3,3,4,4-Tetrafluoro-2-hydrazinyl-2-hydroxybutanehydrazide|Butanoic acid, 3,3,4,4-tetrafluoro-2-hydrazinyl-2-hydroxy-, hydrazide|Butanoic acid, 3,3,4,4-tetrafluoro-2-hydrazino-2-hydroxy-, hydrazide
DTXSID10821369	DSSTox_Substance_Id	DTXSID10821369	1-Nitro-2-(pentafluoroethyl)benzene	1-Nitro-2-(pentafluoroethyl)benzene|Benzene, 1-nitro-2-(1,1,2,2,2-pentafluoroethyl)-|60979-15-9
DTXSID90167474	DSSTox_Substance_Id	DTXSID90167474	Bis(fluoroxy)perfluoromethane	FOC(F)(F)OF|16282-67-0|Difluoromethylene dihypofluorite|Bis(fluoroxy)perfluoromethane
DTXSID70611783	DSSTox_Substance_Id	DTXSID70611783	2,2,2-Trifluoroethane-1-sulfonamide	Ethanesulfonamide, 2,2,2-trifluoro-|67497-95-4|2,2,2-Trifluoroethane-1-sulfonamide
DTXSID50861163	DSSTox_Substance_Id	DTXSID50861163	alpha-Cyano-3-phenoxybenzyl 2,2-dimethyl-3-[3-oxo-3-[2,2,2-trifluoro-1-(trifluoromethyl)ethoxy]-1-propenyl]cyclopropanecarboxylate	Cyclopropanecarboxylic acid, 2,2-dimethyl-3-[3-oxo-3-[2,2,2-trifluoro-1-(trifluoromethyl)ethoxy]-1-propenyl]-, cyano(3-phenoxyphenyl)methyl ester|Cyclopropanecarboxyl​ic acid, 2,​2-​dimethyl-​3-​[3-​oxo-​3-​[2,​2,​2-​trifluoro-​1-​(trifluoromethyl)​ethoxy]​-​1-​propen-​1-​yl]​-​, cyano(3-​phenoxyphenyl)​methyl ester|.alpha-Cyano-3-phenoxybenzyl 2,2-dimethyl-3-[3-oxo-3-[2,2,2-trifluoro-1-(trifluor…
DTXSID90366288	DSSTox_Substance_Id	DTXSID90366288	2-[(heptafluoropropyl)sulfanyl]aniline	2-[(Heptafluoropropyl)sulfanyl]aniline|166392-11-6|2-[(heptafluoropropyl)sulfanyl]aniline|Benzenamine, 2-[(1,1,2,2,3,3,3-heptafluoropropyl)thio]-
DTXSID10840131	DSSTox_Substance_Id	DTXSID10840131	5-Amino-1,1,2,2-tetrafluorohex-4-en-3-one	5-Amino-1,1,2,2-tetrafluorohex-4-en-3-one|4-Hexen-3-one, 5-amino-1,1,2,2-tetrafluoro-|81542-07-6
DTXSID80394575	DSSTox_Substance_Id	DTXSID80394575	2-(trifluoromethyl)-1,3-dioxolane	2-(trifluoromethyl)-1,3-dioxolane|2344-09-4|2-(Trifluoromethyl)-1,3-dioxolane|1,3-Dioxolane, 2-(trifluoromethyl)-
DTXSID50681080	DSSTox_Substance_Id	DTXSID50681080	1,1,2,2,3,3,4,4,5,6-Decafluoro-5,6-bis(pentafluoroethyl)cyclohexane	75169-49-2|1,1,2,2,3,3,4,4,5,6-Decafluoro-5,6-bis(pentafluoroethyl)cyclohexane|Cyclohexane, 1,1,2,2,3,3,4,4,5,6-decafluoro-5,6-bis(1,1,2,2,2-pentafluoroethyl)-
DTXSID10335118	DSSTox_Substance_Id	DTXSID10335118	4-Fluoro-2-(trifluoromethyl)benzaldehyde	4-Fluoro-2-(trifluoromethyl)benzaldehyde|90176-80-0|Benzaldehyde, 4-fluoro-2-(trifluoromethyl)-
DTXSID50329975	DSSTox_Substance_Id	DTXSID50329975	NSC174333	NSC174333|18058-10-1
DTXSID40529604	DSSTox_Substance_Id	DTXSID40529604	2-[1-(Phenylsulfanyl)-2-(1,1,2,2,3,3,4,4,5,5,6,6,6-tridecafluorohexane-1-sulfonyl)ethyl]furan	Furan, 2-[1-(phenylthio)-2-[(1,1,2,2,3,3,4,4,5,5,6,6,6-tridecafluorohexyl)sulfonyl]ethyl]-|89863-49-0|2-[1-(Phenylsulfanyl)-2-(1,1,2,2,3,3,4,4,5,5,6,6,6-tridecafluorohexane-1-sulfonyl)ethyl]furan
DTXSID60548579	DSSTox_Substance_Id	DTXSID60548579	3,3,4,4-Tetrafluorocyclopent-1-ene	5239-56-5|3,3,4,4-Tetrafluorocyclopent-1-ene|Cyclopentene, 3,3,4,4-tetrafluoro-
DTXSID80894101	DSSTox_Substance_Id	DTXSID80894101	heptadecafluoro(1,2,3,4-13C4)octane-1-sulfonic acid	heptadecafluoro(1,2,3,4-13C4)octane-1-sulfonic acid|960354-19-2|Heptadecafluoro(1,2,3,4-~13~C_4_)octane-1-sulfonic acid|1,2,3,4-13C4-Perfluorooctanoic acid|1-Octane-1,2,3,4-~13~C_4_-sulfonic acid, 1,1,2,2,3,3,4,4,5,5,6,6,7,7,8,8,8-heptadecafluoro-
DTXSID10568808	DSSTox_Substance_Id	DTXSID10568808	4-(Chlorosulfonyl)-1,1,2,2,3,3,4,4-octafluorobutane-1-sulfonic acid	709605-80-1|1-Butanesulfonic acid, 4-(chlorosulfonyl)-1,1,2,2,3,3,4,4-octafluoro-|4-(Chlorosulfonyl)-1,1,2,2,3,3,4,4-octafluorobutane-1-sulfonic acid
DTXSID801032248	DSSTox_Substance_Id	DTXSID801032248	2-(Pentafluorosulfanyl)perfluoroethyl sulfonic acid	NOCAS_1032248|F5S-PFEtS|1,1,2,2-Tetrafluoro-2-(pentafluoro-λ6-sulfanyl)ethane-1-sulfonic acid|2-(Pentafluorosulfanyl)perfluoroethyl sulfonic acid
DTXSID20188536	DSSTox_Substance_Id	DTXSID20188536	Tris(trifluoroacetoxy)borane	Tris(trifluoroacetoxy)borane|O=C(OB(OC(=O)C(F)(F)F)OC(=O)C(F)(F)F)C(F)(F)F|EINECS 206-507-5|Tris(trifluoroacetyl) borate|350-70-9
DTXSID30520387	DSSTox_Substance_Id	DTXSID30520387	4,4,5,5,6,6,6-Heptafluoro-1-(4-methoxyphenyl)hex-1-yn-3-one	4,4,5,5,6,6,6-Heptafluoro-1-(4-methoxyphenyl)hex-1-yn-3-one|1-Hexyn-3-one, 4,4,5,5,6,6,6-heptafluoro-1-(4-methoxyphenyl)-|89965-76-4
DTXSID90195818	DSSTox_Substance_Id	DTXSID90195818	1,2-Bis(trifluoromethyl)benzene	EINECS 207-092-3|Benzene, 1,2-bis(trifluoromethyl)-|1,2-Bis(trifluoromethyl)benzene|433-95-4|FC(F)(F)c1ccccc1C(F)(F)F
DTXSID00862367	DSSTox_Substance_Id	DTXSID00862367	2-Bromo-1,1,2-trifluoro-1-methoxyethane	679-90-3|2-Bromo-1,1,2-trifluoro-1-methoxyethane|Roflurane|2-Bromo-1,1,2-trifluoroethyl methyl ether|Ethane, 2-bromo-1,1,2-trifluoro-1-methoxy-
DTXSID20522850	DSSTox_Substance_Id	DTXSID20522850	2,5-Bis(trifluoromethyl)-1,3,4-thiadiazole	76080-57-4|2,5-Bis(trifluoromethyl)-1,3,4-thiadiazole|1,3,4-Thiadiazole, 2,5-bis(trifluoromethyl)-
DTXSID50571255	DSSTox_Substance_Id	DTXSID50571255	5-Ethyl-3-(1,1,2,2-tetrafluoroethyl)-1H-pyrazole	5-Ethyl-3-(1,1,2,2-tetrafluoroethyl)-1H-pyrazole|188838-49-5|1H-Pyrazole, 5-ethyl-3-(1,1,2,2-tetrafluoroethyl)-
DTXSID40880227	DSSTox_Substance_Id	DTXSID40880227	Allyl heptafluorobutyrate	Pentanoic acid, 3,3,4,4,5,5,5-heptafluoro-, ethenyl ester|Ethenyl 3,3,4,4,5,5,5-heptafluoropentanoate|Allyl heptafluorobutyrate|Butyric acid, heptafluoro-, allylester|Butanoicacid, heptafluoro-, 2-propenyl ester|Butanoic acid, heptafluoro-, 2-propenyl ester|EINECS 241-220-9|Butanoic acid,2,2,3,3,4,4,4-heptafluoro-, 2-propen-1-yl ester |17165-55-8
DTXSID80519226	DSSTox_Substance_Id	DTXSID80519226	Methyl 2-[ethoxy(difluoro)methyl]-3,3,3-trifluoropropanoate	87579-39-3|Propanoic acid, 3-ethoxy-3,3-difluoro-2-(trifluoromethyl)-, methyl ester|Methyl 2-[ethoxy(difluoro)methyl]-3,3,3-trifluoropropanoate
DTXSID0059877	DSSTox_Substance_Id	DTXSID0059877	Perfluorohexanoyl fluoride	Hexanoyl fluoride, 2,2,3,3,4,4,5,5,6,6,6-undecafluoro-|PFHxA-F|355-38-4|EINECS 206-582-4|Undecafluorohexanoyl fluoride|Hexanoyl fluoride, undecafluoro-|Perfluorohexanoyl fluoride
DTXSID80188451	DSSTox_Substance_Id	DTXSID80188451	2-Thiazolamine, 4-(trifluoromethyl)-	Nc1nc(C(F)(F)F)cs1|4-(Trifluoromethyl)-1,3-thiazol-2-amine|2-Thiazolamine, 4-(trifluoromethyl)-|4-(Trifluoromethyl)-2-thiazolamine|349-49-5
DTXSID00769605	DSSTox_Substance_Id	DTXSID00769605	4,4,4-Trifluoro-3-hydroxybut-2-enenitrile	139516-73-7|4,4,4-Trifluoro-3-hydroxybut-2-enenitrile|2-Butenenitrile, 4,4,4-trifluoro-3-hydroxy-
DTXSID901034992	DSSTox_Substance_Id	DTXSID901034992	3-[(Perfluorononanesulfonyl)amino]propane-1-sulfonic acid	N-sulfo propyl perfluorononane sulfonamide|N-SP-FNSA|SPr-FNSA|NOCAS_1034992|3-[(Perfluorononanesulfonyl)amino]propane-1-sulfonic acid|perfluorononane sulfonamido propyl sulfonate
DTXSID60896163	DSSTox_Substance_Id	DTXSID60896163	3-(Nonafluorobutyl)-5-phenyl-1H-pyrazole	204130-95-0|1H-Pyrazole, 3-(1,1,2,2,3,3,4,4,4-nonafluorobutyl)-5-phenyl-|3-(Nonafluorobutyl)-5-phenyl-1H-pyrazole
DTXSID10382586	DSSTox_Substance_Id	DTXSID10382586	4-bromo-2,3,5,6-tetrafluorophenol	4-bromo-2,3,5,6-tetrafluorophenol|1998-61-4|4-Bromo-2,3,5,6-tetrafluorophenol|Phenol, 4-bromo-2,3,5,6-tetrafluoro-
DTXSID20432349	DSSTox_Substance_Id	DTXSID20432349	Benzenethiol, 2,3,5-trifluoro-4,6-bis(trifluoromethyl)-	2010-75-5|Benzenethiol, 2,3,5-trifluoro-4,6-bis(trifluoromethyl)-|2,3,5-Trifluoro-4,6-bis(trifluoromethyl)benzene-1-thiol
DTXSID3062659	DSSTox_Substance_Id	DTXSID3062659	Acetic acid, chlorodifluoro-, anhydride	Acetic acid, chlorodifluoro-, anhydride|EINECS 220-603-4|2834-23-3|Chloro(difluoro)acetic anhydride|Chlorodifluoroacetic anhydride
DTXSID2029905	DSSTox_Substance_Id	DTXSID2029905	2-(Perfluorodecyl)ethanol	3,3,4,4,5,5,6,6,7,7,8,8,9,9,10,10,11,11,12,12,12-henicosafluorododecanol|A 2020 (fluoro compound)|3,3,4,4,5,5,6,6,7,7,8,8,9,9,10,10,11,11,12,12,12-Henicosafluorododecan-1-ol|3,3,4,4,5,5,6,6,7,7,8,8,9,9,10,10,11,11,12,12,12-Heneicosafluoro-1-dodecanol|1-Dodecanol, 3,3,4,4,5,5,6,6,7,7,8,8,9,9,10,10,11,11,12,12,12-heneicosafluo ro-|1-Dodecanol, 3,3,4,4,5,5,6,6,7,7,8,8,9,9,10,10,11,11,12,12,12-heneic…
DTXSID40822304	DSSTox_Substance_Id	DTXSID40822304	4-(Butan-2-yl)-5,7-dinitro-2-(pentafluoroethyl)-1H-benzimidazole	4-(Butan-2-yl)-5,7-dinitro-2-(pentafluoroethyl)-1H-benzimidazole|60167-96-6|1H-Benzimidazole, 4-(1-methylpropyl)-5,7-dinitro-2-(1,1,2,2,2-pentafluoroethyl)-
DTXSID50895529	DSSTox_Substance_Id	DTXSID50895529	O-(3-Perfluorooctyl)-propylhydroxylamine hydrochloride	Undecane, 11-(aminooxy)-1,1,1,2,2,3,3,4,4,5,5,6,6,7,7,8,8-heptadecafluoro-, hydrochloride (1:1)|O-(3-Perfluorooctyl)-propylhydroxylamine hydrochloride|11-(Aminooxy)-1,1,1,2,2,3,3,4,4,5,5,6,6,7,7,8,8-heptadecafluoroundecane hydrochloride (1:1)|O-(4,4,5,5,6,6,7,7,8,8,9,9,10,10,11,11,11-Heptadecafluoroundecyl)hydroxylamine--hydrogen chloride (1/1)|1228693-32-0
DTXSID70546228	DSSTox_Substance_Id	DTXSID70546228	3,3,4,4,5,5,6,6-Octafluorocyclohexane-1,2-dione	111511-41-2|3,3,4,4,5,5,6,6-Octafluorocyclohexane-1,2-dione|1,2-Cyclohexanedione, 3,3,4,4,5,5,6,6-octafluoro-
DTXSID30380367	DSSTox_Substance_Id	DTXSID30380367	4,4,4-Trifluorobutyric Acid	406-93-9|1:3 fluorotelomer carboxylic acid|Butanoic acid, 4,4,4-trifluoro-|4,4,4-Trifluorobutanoic acid|4,4,4-Trifluorobutyric Acid|Butyric acid, 4,4,4-trifluoro-
DTXSID30712220	DSSTox_Substance_Id	DTXSID30712220	3-(Pentafluorophenyl)prop-2-enal	2-Propenal, 3-(2,3,4,5,6-pentafluorophenyl)-|3-(Pentafluorophenyl)prop-2-enal|849796-05-0
DTXSID00848040	DSSTox_Substance_Id	DTXSID00848040	5,6,6,7,7,8,8,8-Octafluoro-2-methylocta-2,4-diene	2,4-Octadiene, 5,6,6,7,7,8,8,8-octafluoro-2-methyl-, (4Z)-|90292-28-7|5,6,6,7,7,8,8,8-Octafluoro-2-methylocta-2,4-diene|(4Z)-5,6,6,7,7,8,8,8-Octafluoro-2-methylocta-2,4-diene
DTXSID501023177	DSSTox_Substance_Id	DTXSID501023177	3-(2,2,3,3,3-Pentafluoropropoxy)propanenitrile	Propanenitrile, 3-(2,2,3,3,3-pentafluoropropoxy)-|ZINC72265864|1365808-65-6|3-(2,2,3,3,3-Pentafluoropropoxy)propanenitrile
DTXSID30597130	DSSTox_Substance_Id	DTXSID30597130	{2-[Bis(pentafluorophenyl)boranyl]ethyl}(trimethyl)silane	Borane, bis(2,3,4,5,6-pentafluorophenyl)[2-(trimethylsilyl)ethyl]-|220082-21-3|{2-[Bis(pentafluorophenyl)boranyl]ethyl}(trimethyl)silane
DTXSID10475886	DSSTox_Substance_Id	DTXSID10475886	1,1,1,2,2-pentafluoro-6-iodohexane	Hexane, 1,1,1,2,2-pentafluoro-6-iodo-|1,1,1,2,2-Pentafluoro-6-iodohexane|1,1,1,2,2-pentafluoro-6-iodohexane|344452-10-4
DTXSID50673324	DSSTox_Substance_Id	DTXSID50673324	1-(Difluoromethyl)-3-fluoro-5-(trifluoromethyl)benzene	1161362-03-3|1-(Difluoromethyl)-3-fluoro-5-(trifluoromethyl)benzene|Benzene, 1-(difluoromethyl)-3-fluoro-5-(trifluoromethyl)-
DTXSID40663113	DSSTox_Substance_Id	DTXSID40663113	Perfluoro(3,3'-(piperazine-1,4-diyl)dipropanoic acid)	948014-40-2|Perfluoro(3,3'-(piperazine-1,4-diyl)dipropanoic acid)|1,4-Piperazinedipropanoic acid, alpha~1~,alpha~1~,alpha~4~,alpha~4~,beta~1~,beta~1~,beta~4~,beta~4~,2,2,3,3,5,5,6,6-hexadecafluoro-|3,3'-(2,2,3,3,5,5,6,6-Octafluoropiperazine-1,4-diyl)bis(tetrafluoropropanoic acid)
DTXSID40437816	DSSTox_Substance_Id	DTXSID40437816	1-Butanamine, 4,4,4-trifluoro-2-methyl-, (R)-	1-Butanamine, 4,4,4-trifluoro-2-methyl-, (2R)-|1-Butanamine, 4,4,4-trifluoro-2-methyl-, (R)-|(2R)-4,4,4-Trifluoro-2-methylbutan-1-amine|766477-05-8
DTXSID701035556	DSSTox_Substance_Id	DTXSID701035556	(Perfluorobutyl)methane-1-sulfonic acid	2,2,3,3,4,4,5,5,5-nonafluoropentane-1-sulfonic acid|perfluoropentane sulfonic acid (-2F +H)|4:1 PFPeS|4:1 perfluoropentane sulfonate|NOCAS_1035556|(Perfluorobutyl)methane-1-sulfonic acid|4:1 Fluorotelomer sulfonic acid
DTXSID30896019	DSSTox_Substance_Id	DTXSID30896019	N-Butyl-2,2,3,3,4,4,5,5,6,6,7,7,8,8,8-pentadecafluorooctanamide	Octanamide, N-butyl-2,2,3,3,4,4,5,5,6,6,7,7,8,8,8-pentadecafluoro-|N-Butyl-2,2,3,3,4,4,5,5,6,6,7,7,8,8,8-pentadecafluorooctanamide|37696-83-6
DTXSID50895943	DSSTox_Substance_Id	DTXSID50895943	2-(Heptafluoropropyl)-1H-indole	1H-Indole, 2-(1,1,2,2,3,3,3-heptafluoropropyl)-|2-(Heptafluoropropyl)-1H-indole|123825-50-3
DTXSID80596254	DSSTox_Substance_Id	DTXSID80596254	1,1-Difluoro-1-methoxyethane	Ethane, 1,1-difluoro-1-methoxy-|162250-14-8|1,1-Difluoro-1-methoxyethane
DTXSID60379769	DSSTox_Substance_Id	DTXSID60379769	3H,3H-Perfluoropropyl triflate	2,2,3,3,3-Pentafluoropropyl trifluoromethanesulfonate|3H,3H-Perfluoropropyl triflate|Methanesulfonic acid, 1,1,1-trifluoro-, 2,2,3,3,3-pentafluoropropyl ester|2,2,3,3,3-Pentafluoropropyl triflate|6401-00-9
DTXSID7071656	DSSTox_Substance_Id	DTXSID7071656	Sodium perfluorooctanesulfinate	EINECS 271-444-2|121591-22-8|Sodium heptadecafluorooctyl sulfinate|1-Octanesulfinic acid, 1,1,2,2,3,3,4,4,5,5,6,6,7,7,8,8,8-heptadecafluoro-, sodium salt (1:1)|Sodium perfluorooctanesulfinate|Sodium heptadecafluorooctanesulphinate|Sodium heptadecafluorooctane-1-sulfinate|1-Octanesulfinic acid, 1,1,2,2,3,3,4,4,5,5,6,6,7,7,8,8,8-heptadecafluoro-, sodium salt|68555-67-9|Perfluorinated octanoic acid …
DTXSID50529312	DSSTox_Substance_Id	DTXSID50529312	(E)-1-(Trifluoromethyl)-2-(2,4,6-trifluorophenyl)diazene	(E)-1-(Trifluoromethyl)-2-(2,4,6-trifluorophenyl)diazene|Diazene, 1-(trifluoromethyl)-2-(2,4,6-trifluorophenyl)-, (E)-|92754-37-5
DTXSID10802037	DSSTox_Substance_Id	DTXSID10802037	Dichloro{3-[(2,2,3,3,4,4,5,5-octafluoropentyl)oxy]propyl}phenylsilane	646063-08-3|Benzene, [dichloro[3-[(2,2,3,3,4,4,5,5-octafluoropentyl)oxy]propyl]silyl]-|Dichloro{3-[(2,2,3,3,4,4,5,5-octafluoropentyl)oxy]propyl}phenylsilane
DTXSID601022253	DSSTox_Substance_Id	DTXSID601022253	3-(Dimethyl(3-(((tridecafluorohexyl)sulfonyl)amino)propyl)azaniumyl)propanoate	Perfluorohexyl sulfonmido ethyl methyl betaine|1-Propanaminium, N-(2-carboxyethyl)-N,N-dimethyl-3-[[(tridecafluorohexyl)sulfonyl]amino]-, inner salt|N-carboxyethyl dimethyl ammonio propyl perfluorohexane sulfonamide|PFHxSaAmA (Isomer 2)|3-(dimethyl(3-((perfluorohexylsulfonamido)propyl)ammonio)-propanoate|PHSA-C2|3-(Dimethyl(3-(((tridecafluorohexyl)sulfonyl)amino)propyl)azaniumyl)propanoate|81190-…
DTXSID40316970	DSSTox_Substance_Id	DTXSID40316970	1,1,1-trifluoro-2-(trifluoromethyl)pent-4-en-2-ol	1,1,1-Trifluoro-2-(trifluoromethyl)pent-4-en-2-ol|646-97-9|1,1,1-trifluoro-2-(trifluoromethyl)pent-4-en-2-ol|4-PENTEN-2-OL, 1,1,1-TRIFLUORO-2-(TRIFLUOROMETHYL)-|4-Penten-2-ol, 1,1,1-trifluoro-2-(trifluoromethyl)-
DTXSID30893346	DSSTox_Substance_Id	DTXSID30893346	Bis[N-methyl(perfluorobutyl)sulfonamidoethyl]phosphoric acid	Bis[N-methyl(perfluorobutyl)sulfonamidoethyl]phosphoric acid|Bis{2-[methyl(1,1,2,2,3,3,4,4,4-nonafluorobutane-1-sulfonyl)amino]ethyl} hydrogen phosphate|1-Butanesulfonamide, N,N'-[phosphinicobis(oxy-2,1-ethanediyl)]bis[1,1,2,2,3,3,4,4,4-nonafluoro-N-methyl-|120945-47-3
DTXSID80428122	DSSTox_Substance_Id	DTXSID80428122	5-(Trifluoromethyl)-1,2-dihydro-3H-pyrazol-3-one	76480-99-4|3H-Pyrazol-3-one, 1,2-dihydro-5-(trifluoromethyl)-|5-(Trifluoromethyl)-1,2-dihydro-3H-pyrazol-3-one
DTXSID5072060	DSSTox_Substance_Id	DTXSID5072060	Bis(trimethyl-3-(((tridecafluorohexyl)sulphonyl)amino)propylammonium) sulphate	Bis{N,N,N-trimethyl-3-[(1,1,2,2,3,3,4,4,5,5,6,6,6-tridecafluorohexane-1-sulfonyl)amino]propan-1-aminium} sulfate|3-(((Tridecafluorohexyl)sulfonyl)amino)-N,N,N-trimethyl-1-propanaminium sulfate (2:1)|1-Propanaminium, N,N,N-trimethyl-3-(((1,1,2,2,3,3,4,4,5,5,6,6,6-tridecafluorohexyl)sulfonyl)amino)-, sulfate (2:1)|EINECS 274-515-6|1-Propanaminium, N,N,N-trimethyl-3-(((tridecafluorohexyl)sulfonyl)am…
DTXSID10780381	DSSTox_Substance_Id	DTXSID10780381	Carbonyl difluoride--water (1/1)	278182-20-0|Carbonic difluoride, hydrate (1:1)|Carbonyl difluoride--water (1/1)
DTXSID401023405	DSSTox_Substance_Id	DTXSID401023405	1,3,5,2,4,6-Triazatriphosphorine, 2,2,4,4,6,6-hexakis(heptafluoropropyl)-2,2,4,4,6,6-hexahydro-	3862-48-4|1,3,5,2,4,6-Triazatriphosphorine, 2,2,4,4,6,6-hexakis(heptafluoropropyl)-2,2,4,4,6,6-hexahydro-
DTXSID40889038	DSSTox_Substance_Id	DTXSID40889038	1,3-Dioxole, 2,2,4-trifluoro-5-(trifluoromethoxy)-	161611-74-1|1,3-Dioxole, 2,2,4-trifluoro-5-(trifluoromethoxy)-|2,2,4-Trifluoro-5-(trifluoromethoxy)-2H-1,3-dioxole
DTXSID90679709	DSSTox_Substance_Id	DTXSID90679709	1-[3,5-Difluoro-4-(trifluoromethyl)phenyl]ethan-1-one	Ethanone, 1-[3,5-difluoro-4-(trifluoromethyl)phenyl]-|1-[3,5-Difluoro-4-(trifluoromethyl)phenyl]ethan-1-one|1189359-39-4
DTXSID60896067	DSSTox_Substance_Id	DTXSID60896067	N-(4-Chlorophenyl)-2,2,3,3,4,4,4-heptafluorobutanamide	Butanamide, N-(4-chlorophenyl)-2,2,3,3,4,4,4-heptafluoro-|79497-98-6|N-(4-Chlorophenyl)-2,2,3,3,4,4,4-heptafluorobutanamide
DTXSID50166766	DSSTox_Substance_Id	DTXSID50166766	1,1,3,3,3-Pentafluoro-1,2,2-trichloropropane	1,1,3,3,3-Pentafluoro-1,2,2-trichloropropane|1599-41-3|FC(F)(F)C(Cl)(Cl)C(F)(F)Cl|Pentafluoro-1,2,2-trichloropropane|1,2,2-Trichloro-1,1,3,3,3-pentafluoropropane|UNII-O3CD1M1OZR|Propane, 1,2,2-trichloro-1,1,3,3,3-pentafluoro-|BRN 1704085|PROPANE, 1,2,2-TRICHLORO-1,1,3,3,3-PENTAFLUORO-|3-01-00-00233|1,2,2-Trichloropentafluoropropane|Propane, pentafluoro-1,2,2-trichloro-
DTXSID40295372	DSSTox_Substance_Id	DTXSID40295372	1-(2-fluoroethyl)-3-(2,2,2-trifluoroethyl)urea	Urea, N-(2-fluoroethyl)-N'-(2,2,2-trifluoroethyl)-|N-(2-Fluoroethyl)-N'-(2,2,2-trifluoroethyl)urea|1-(2-fluoroethyl)-3-(2,2,2-trifluoroethyl)urea|33021-75-9
DTXSID90475884	DSSTox_Substance_Id	DTXSID90475884	4,4,5,5,5-pentafluoropentyl methanesulfonate	4,4,5,5,5-pentafluoropentyl methanesulfonate|1-Pentanol, 4,4,5,5,5-pentafluoro-, methanesulfonate|252947-01-6|4,4,5,5,5-Pentafluoropentyl methanesulfonate
DTXSID90998543	DSSTox_Substance_Id	DTXSID90998543	1,1,2,2,3,4,4,5-Octafluorocyclopentane	773-17-1|Cyclopentane, 1,1,2,2,3,4,4,5-octafluoro-|1,1,2,2,3,4,4,5-Octafluorocyclopentane
DTXSID501036689	DSSTox_Substance_Id	DTXSID501036689	1-(Dimethylamino)-3-(perfluorodecyl)propan-2-ol	10:3 OH-FT-DiMeAn|1-(Dimethylamino)-3-(perfluorodecyl)propan-2-ol|10:3 2-hydroxy fluorotelomer dimethylamine|2-Tridecanol, 1-(dimethylamino)-4,4,5,5,6,6,7,7,8,8,9,9,10,10,11,11,12,12,13,13,13-heneicosafluoro-|80244-65-1|1‐(Dimethylamino)‐4,4,5,5,6,6,7,7,8,8,9,9,10,10,11,11,12,12,13,13,13‐henicosafluorotridecan‐2‐ol
DTXSID40882827	DSSTox_Substance_Id	DTXSID40882827	3-[((Perfluorooctyl)ethyl)sulfonyl]amino-N,N,N-trimethyl-1-propanaminium 4-methylbenzenesulfonate	1-Propanaminium, 3-[[(3,3,4,4,5,5,6,6,7,7,8,8,9,9,10,10,10-heptadecafluorodecyl)sulfonyl]amino]-N,N,N-trimethyl-, salt with 4-methylbenzenesulfonic acid (1:1)|438237-77-5|POLYFLGSID_882827|3-[((Perfluorooctyl)ethyl)sulfonyl]amino-N,N,N-trimethyl-1-propanaminium 4-methylbenzenesulfonate|3-[(3,3,4,4,5,5,6,6,7,7,8,8,9,9,10,10,10-Heptadecafluorodecane-1-sulfonyl)amino]-N,N,N-trimethylpropan-1-aminium…
DTXSID40896626	DSSTox_Substance_Id	DTXSID40896626	Potassium perfluorohexanoate	Hexanoic acid, 2,2,3,3,4,4,5,5,6,6,6-undecafluoro-, potassium salt (1:1)|Potassium perfluorohexanoate|Potassium undecafluorohexanoate|3109-94-2|PFHxA_K
DTXSID901032922	DSSTox_Substance_Id	DTXSID901032922	Lithium 2‐[(perfluorooctyl)ethylsulfanyl]acetate	Lithium 2‐[(perfluorooctyl)ethylsulfanyl]acetate|441765-12-4|Lithium 2‐[(3,3,4,4,5,5,6,6,7,7,8,8,9,9,10,10,10‐heptadecafluorodecyl)sulfanyl]acetate|Lithium 8:2 fluorotelomer thioether acetic acid|Lithium(1+) 2‐ [(3,3,4,4,5,5,6,6,7,7,8,8,9,9,10,10,10‐heptadecafluorodecyl)sulfanyl]acetate
DTXSID50790186	DSSTox_Substance_Id	DTXSID50790186	(Propan-2-yl)[bis(trifluoromethyl)]phosphane	Phosphine, (1-methylethyl)bis(trifluoromethyl)-|(Propan-2-yl)[bis(trifluoromethyl)]phosphane|500766-56-3
DTXSID30897026	DSSTox_Substance_Id	DTXSID30897026	2-(Perfluoropropyl)benzoxazole	2-(Perfluoropropyl)benzoxazole|Benzoxazole, 2-(1,1,2,2,3,3,3-heptafluoropropyl)-|2008-06-2|2-(Heptafluoropropyl)-1,3-benzoxazole
DTXSID301016255	DSSTox_Substance_Id	DTXSID301016255	Perfluorooctanesulfonamide sodium salt (1:1)	1,1,2,2,3,3,4,4,5,5,6,6,7,7,8,8,8-heptadecafluoro-, sodium salt (1:1)|Perfluorooctanesulfonamide sodium salt (1:1)|1-Octanesulfonamide, 1,1,2,2,3,3,4,4,5,5,6,6,7,7,8,8,8-heptadecafluoro-, sodium salt (1:1)|76752-78-8|Sodium (1,1,2,2,3,3,4,4,5,5,6,6,7,7,8,8,8-heptadecafluorooctane-1-sulfonyl)azanide|1-Octanesulfonamide, 1,1,2,2,3,3,4,4,5,5,6,6,7,7,8,8,8-heptadecafluoro-, monosodium salt|Sodium [(h…
DTXSID10576564	DSSTox_Substance_Id	DTXSID10576564	Silyl nonafluorobutane-1-sulfonate	Silyl nonafluorobutane-1-sulfonate|1-Butanesulfonic acid, 1,1,2,2,3,3,4,4,4-nonafluoro-, silyl ester|135524-36-6
DTXSID00379960	DSSTox_Substance_Id	DTXSID00379960	1H,1H,8H-Perfluoro-1-octanol	2,2,3,3,4,4,5,5,6,6,7,7,8,8-Tetradecafluorooctan-1-ol|1-Octanol, 2,2,3,3,4,4,5,5,6,6,7,7,8,8-tetradecafluoro-|10331-08-5|1H,1H,8H-Perfluoro-1-octanol|1-Octanol,2,2,3,3,4,4,5,5,6,6,7,7,8,8-tetradecafluoro-
DTXSID60837132	DSSTox_Substance_Id	DTXSID60837132	(Trifluoromethyl)phosphanone	Phosphine, oxo(trifluoromethyl)-|(Trifluoromethyl)phosphanone|827027-08-7
DTXSID40710277	DSSTox_Substance_Id	DTXSID40710277	3,3,3-Trifluoro-2-(fluoromethoxy)propanoic acid	Propanoic acid, 3,3,3-trifluoro-2-(fluoromethoxy)-|3,3,3-Trifluoro-2-(fluoromethoxy)propanoic acid|176255-04-2
DTXSID30563532	DSSTox_Substance_Id	DTXSID30563532	3,6-Bis(trifluoromethyl)pyridazine	Pyridazine, 3,6-bis(trifluoromethyl)-|3,6-Bis(trifluoromethyl)pyridazine|67096-93-9
DTXSID00892326	DSSTox_Substance_Id	DTXSID00892326	2H-Perfluoro-2-octenoic acid (6:2)	2H-Perfluoro-2-octenoic acid|3,4,4,5,5,6,6,7,7,8,8,8-Dodecafluoro-2-octenoic acid|6:2 Fluorotelemer unsaturated acid|3,4,4,5,5,6,6,7,7,8,8,8-Dodecafluorooct-2-enoic acid|2H-Perfluoro-2-octenoic acid (6:2)|70887-88-6|6:2 Fluorotelomer unsaturated carboxylic acid|6:2 FTUCA|FHUEA|2-Octenoic acid, 3,4,4,5,5,6,6,7,7,8,8,8-dodecafluoro-
DTXSID10617582	DSSTox_Substance_Id	DTXSID10617582	1-Methyl-3-(tridecafluorohexyl)piperidin-4-one	1-Methyl-3-(tridecafluorohexyl)piperidin-4-one|4-Piperidinone, 1-methyl-3-(1,1,2,2,3,3,4,4,5,5,6,6,6-tridecafluorohexyl)-|61282-82-4
DTXSID00803452	DSSTox_Substance_Id	DTXSID00803452	2-{2-[2-(2,2,3,3,3-Pentafluoropropoxy)ethoxy]ethoxy}ethan-1-ol	63693-17-4|2-{2-[2-(2,2,3,3,3-Pentafluoropropoxy)ethoxy]ethoxy}ethan-1-ol|Ethanol, 2-[2-[2-(2,2,3,3,3-pentafluoropropoxy)ethoxy]ethoxy]-
DTXSID70596849	DSSTox_Substance_Id	DTXSID70596849	2,5-Bis[(trifluoroethenyl)oxy]hexane	Hexane, 2,5-bis[(1,2,2-trifluoroethenyl)oxy]-|2,5-Bis[(trifluoroethenyl)oxy]hexane|134130-28-2
DTXSID60663110	DSSTox_Substance_Id	DTXSID60663110	Perfluoro-4-isopropoxybutanoic acid	PFPE-1|4-(Heptafluoropropane)hexafluorobutanoic acid|Butyric acid, hexafluoro-4-[tetrafluoro-1-(trifluoromethyl)ethoxy]-|PFECA G|Perfluoro-6-methyl-5-oxaheptanoic acid|PF-6M-5O-HpA|4-(HEPTAFLUOROISOPROPOXY)HEXAFLUOROBUTYRIC ACID|801212-59-9|4-(Heptafluoroisopropoxy)hexafluorobutanoic acid|2,2,3,3,4,4-Hexafluoro-4-[(1,1,1,2,3,3,3-heptafluoro-2-propanyl)oxy]butanoic acid|2,2,3,3,4,4-Hexafluoro-4-[(…
DTXSID5065930	DSSTox_Substance_Id	DTXSID5065930	Perfluoro-9-methyldecanoyl fluoride	Octadecafluoro-9-(trifluoromethyl)decanoyl fluoride|2,2,3,3,4,4,5,5,6,6,7,7,8,8,9,10,10,10-Octadecafluoro-9-(trifluoromethyl)decanoyl fluoride|Decanoyl fluoride, 2,2,3,3,4,4,5,5,6,6,7,7,8,8,9,10,10,10-octadecafluoro-9-(trifluoromethyl)-|Decanoyl fluoride, octadecafluoro-9-(trifluoromethyl)-|EINECS 239-814-8|15720-98-6|Perfluoro-9-methyldecanoyl fluoride
DTXSID90601025	DSSTox_Substance_Id	DTXSID90601025	1,1,1,4,4-Pentafluoro-2-(trifluoromethyl)butane	1,1,1,4,4-Pentafluoro-2-(trifluoromethyl)butane|Butane, 1,1,1,4,4-pentafluoro-2-(trifluoromethyl)-|143193-99-1
DTXSID10165235	DSSTox_Substance_Id	DTXSID10165235	N-(2-Chloroethyl)-3,5-bis(trifluoromethyl)benzamide	NSC 101530|N-(2-Chloroethyl)-3,5-bis(trifluoromethyl)benzamide|O=C(NCCCl)c1cc(C(F)(F)F)cc(C(F)(F)F)c1|15317-16-5
DTXSID601009914	DSSTox_Substance_Id	DTXSID601009914	Perfluoropentadecanesulfonic acid	Perfluoropentadecanesulfonic acid|1-Pentadecanesulfonic acid, 1,1,2,2,3,3,4,4,5,5,6,6,7,7,8,8,9,9,10,10,11,11,12,12,13,13,14,14,15,15,15-hentriacontafluoro-|1379460-34-0|1-​Pentadecanesulfonic acid, 1,​1,​2,​2,​3,​3,​4,​4,​5,​5,​6,​6,​7,​7,​8,​8,​9,​9,​10,​10,​11,​11,​12,​12,​13,​13,​14,​14,​15,​15,​15-​hentriacontafluoro-|Hentriacontafluoropentadecane-1-sulfonic acid|Hentriacontafluoro-1-pentade…
DTXSID10293289	DSSTox_Substance_Id	DTXSID10293289	3-(Heptafluoropropyl)-1,2,4-oxadiazol-5(2H)-one	MLS002694827|4314-49-2|3-(1,1,2,2,3,3,3-Heptafluoropropyl)-4H-1,2,4-oxadiazol-5-one|1,2,4-Oxadiazol-5(2H)-one, 3-(1,1,2,2,3,3,3-heptafluoropropyl)-|3-(Heptafluoropropyl)-1,2,4-oxadiazol-5(2H)-one
DTXSID50192601	DSSTox_Substance_Id	DTXSID50192601	Chlorodifluoromethane and chloropentafluoroethane mixture	Refrigerant 502|39432-81-0|Chlorodifluoromethane and chloropentafluoroethane mixture|FC(F)(F)C(F)(F)Cl.FC(F)Cl|Chloro(difluoro)methane--1-chloro-1,1,2,2,2-pentafluoroethane (1/1)
DTXSID90328947	DSSTox_Substance_Id	DTXSID90328947	(1Z)-2,2,3,3,4,4,4-Heptafluoro-N'-(2,2,3,3,4,4,4-heptafluorobutanimidoyl)butanimidamide	Butanimidamide, N-[(1Z)-1-amino-2,2,3,3,4,4,4-heptafluorobutylidene]-2,2,3,3,4,4,4-heptafluoro-|(1Z)-2,2,3,3,4,4,4-Heptafluoro-N'-(2,2,3,3,4,4,4-heptafluorobutanimidoyl)butanimidamide|648-13-5
DTXSID90892956	DSSTox_Substance_Id	DTXSID90892956	Perfluorohexane sulfonamido amine oxide	1-Hexanesulfonamide, N-[3-(dimethylamino)propyl]-1,1,2,2,3,3,4,4,5,5,6,6,6-tridecafluoro-, N-oxide|1-Hexanesulfonamide, N-[3-(dimethylnitroryl)propyl]-1,1,2,2,3,3,4,4,5,5,6,6,6-tridecafluoro-|N-[3-(Dimethyloxidoamino)propyl]-1,1,2,2,3,3,4,4,5,5,6,6,6-tridecafluoro-1-hexanesulfonamide|1-Hexanesulfonamide, N-[3-(dimethylamino)propyl]-1,1,2,2,3,3,4,4,5,5,6,6,6-tridecafluoro-, monooxide|1-​Hexanesulf…
DTXSID20577062	DSSTox_Substance_Id	DTXSID20577062	4,4'-(2,2,3,3,4,4,5,5-Octafluorocyclopentane-1,1-diyl)diphenol	Phenol, 4,4'-(2,2,3,3,4,4,5,5-octafluorocyclopentylidene)bis-|4,4'-(2,2,3,3,4,4,5,5-Octafluorocyclopentane-1,1-diyl)diphenol|136525-92-3
DTXSID60457137	DSSTox_Substance_Id	DTXSID60457137	Methanesulfonic acid, trifluoro-, tris(pentafluorophenyl)silyl ester	844504-52-5|Tris(pentafluorophenyl)silyl trifluoromethanesulfonate|Methanesulfonic acid, trifluoro-, tris(pentafluorophenyl)silyl ester|Methanesulfonic acid, 1,1,1-trifluoro-, tris(2,3,4,5,6-pentafluorophenyl)silyl ester
DTXSID6073150	DSSTox_Substance_Id	DTXSID6073150	Ethene, 1,1-dichloro-2,2-difluoro-	79-35-6|BRN 1740374|EINECS 201-198-3|1,1-Difluoro-2,2-dichloroethylene|1,1-DICHLORO-2,2-DIFLUOROETHYLENE|Genetron 1112a|1,1-Dichloro-2,2-difluoroethene|ETHENE, 1,1-DICHLORO-2,2-DIFLUORO-|Ethene, 1,1-dichloro-2,2-difluoro-|4-01-00-00711
DTXSID80800383	DSSTox_Substance_Id	DTXSID80800383	4-(Heptadecafluorooctyl)phenyl prop-2-enoate	4-(Heptadecafluorooctyl)phenyl prop-2-enoate|649721-89-1|2-Propenoic acid, 4-(1,1,2,2,3,3,4,4,5,5,6,6,7,7,8,8,8-heptadecafluorooctyl)phenyl ester
DTXSID80771948	DSSTox_Substance_Id	DTXSID80771948	Fluorobis[3-(trifluoromethyl)phenyl]borane	144364-26-1|Fluorobis[3-(trifluoromethyl)phenyl]borane|Borane, fluorobis[3-(trifluoromethyl)phenyl]-
DTXSID90370986	DSSTox_Substance_Id	DTXSID90370986	1-[3-Methylidene-4-(2,2,3,3,4,4,5,5,5-nonafluoropentyl)pyrrolidin-1-yl]ethan-1-one	Ethanone, 1-[3-methylene-4-(2,2,3,3,4,4,5,5,5-nonafluoropentyl)-1-pyrrolidinyl]-|31164-13-3|1-[3-Methylidene-4-(2,2,3,3,4,4,5,5,5-nonafluoropentyl)pyrrolidin-1-yl]ethan-1-one
DTXSID80598677	DSSTox_Substance_Id	DTXSID80598677	4-(Nonafluorobutyl)phenol	123068-23-5|4-(Nonafluorobutyl)phenol|Phenol, 4-(1,1,2,2,3,3,4,4,4-nonafluorobutyl)-
DTXSID101036932	DSSTox_Substance_Id	DTXSID101036932	3,3,4,4,4-Pentafluorobutane-1-sulfonamide	29765-92-2|2:2 FTSA|2:2 fluorotelomer sulfonamide|3,3,4,4,4-Pentafluorobutane-1-sulfonamide
DTXSID90897300	DSSTox_Substance_Id	DTXSID90897300	Dysprosium(3+) tris((3Z)‐6,6,7,7,8,8,8‐heptafluoro‐ 2,2‐dimethyl‐5‐oxooct‐3‐en‐3‐olate)	Dysprosium tris[(3Z)-6,6,7,7,8,8,8-heptafluoro-2,2-dimethyl-5-oxooct-3-en-3-olate]|5-Octen-4-one, 1,1,1,2,2,3,3-heptafluoro-6-hydroxy-7,7-dimethyl-, dysprosium salt, (5Z)- (3:1)|18323-98-3|Dysprosium, tris(6,6,7,7,8,8,8-heptafluoro-2,2-dimethyl-3,5-octanedionato-betaO3,betaO5)-|Dysprosium(3+) tris((3Z)‐6,6,7,7,8,8,8‐heptafluoro‐ 2,2‐dimethyl‐5‐oxooct‐3‐en‐3‐olate)
DTXSID80377686	DSSTox_Substance_Id	DTXSID80377686	Methyl difluoro[1,1,2,2-tetrafluoro-2-(nonafluorobutoxy)ethoxy]acetate	Methyl difluoro[1,1,2,2-tetrafluoro-2-(nonafluorobutoxy)ethoxy]acetate|Acetic acid, 2,2-difluoro-2-[1,1,2,2-tetrafluoro-2-(1,1,2,2,3,3,4,4,4-nonafluorobutoxy)ethoxy]-, methyl ester|129301-40-2
DTXSID10543519	DSSTox_Substance_Id	DTXSID10543519	Methyl 3-(ethanesulfonyl)-2,2,3,3-tetrafluoropropanoate	Methyl 3-(ethanesulfonyl)-2,2,3,3-tetrafluoropropanoate|Propanoic acid, 3-(ethylsulfonyl)-2,2,3,3-tetrafluoro-, methyl ester|77705-89-6
DTXSID801023233	DSSTox_Substance_Id	DTXSID801023233	Bis(2,2,3,3,3-pentafluoropropanoic acid)4-[(R)-2-[methyl(2,2,3,3,3-pentafluoro-1-oxopropyl)amino]-1-(2,2,3,3,3-pentafluoro-1-oxopropoxy)ethyl]-1,2-phenylene ester	Propanoic acid, pentafluoro-, 4-[2-[methyl(2,2,3,3,3-pentafluoro-1-oxopropyl)amino]-1-(2,2,3,3,3-pentafluoro-1-oxopropoxy)ethyl]-1,2-phenylene ester, (R)-|Bis(2,2,3,3,3-pentafluoropropanoic acid)4-[(R)-2-[methyl(2,2,3,3,3-pentafluoro-1-oxopropyl)amino]-1-(2,2,3,3,3-pentafluoro-1-oxopropoxy)ethyl]-1,2-phenylene ester|59785-42-1|Propanoic acid, 2,2,3,3,3-pentafluoro-, 4-[(1R)-2-[methyl(2,2,3,3,3-pe…
DTXSID40663077	DSSTox_Substance_Id	DTXSID40663077	3-Chloro-1,1,1,3-tetrafluoro-4-iodobutane	885275-78-5|3-Chloro-1,1,1,3-tetrafluoro-4-iodobutane|Butane, 3-chloro-1,1,1,3-tetrafluoro-4-iodo-
DTXSID60371122	DSSTox_Substance_Id	DTXSID60371122	2',4'-Bis(trifluoromethyl)acetophenone	2',4'-Bis(trifluoromethyl)acetophenone|237069-82-8|1-[2,4-Bis(trifluoromethyl)phenyl]ethan-1-one|Ethanone, 1-[2,4-bis(trifluoromethyl)phenyl]-
DTXSID601034698	DSSTox_Substance_Id	DTXSID601034698	10:2 Fluorotelomer sulfonamido propyl methyl amino acetic acid	10:2 Fluorotelomer sulfonamido propyl methyl amino acetic acid|[{3-[(2-(Perfluorodecyl)ethane-1-sulfonyl)amino]propyl}(methyl)amino]acetic acid|NOCAS_1034698|10:2 FTSA-Pr-MeAA
DTXSID10697788	DSSTox_Substance_Id	DTXSID10697788	(1,1,1,3,3,3-Hexafluoro-2-hydroxypropan-2-yl)(1,1,1,3,3,3-hexafluoropropan-2-yl)phosphinous acid	Phosphinous acid, P-[2,2,2-trifluoro-1-hydroxy-1-(trifluoromethyl)ethyl]-P-[2,2,2-trifluoro-1-(trifluoromethyl)ethyl]-|(1,1,1,3,3,3-Hexafluoro-2-hydroxypropan-2-yl)(1,1,1,3,3,3-hexafluoropropan-2-yl)phosphinous acid|66644-46-0
DTXSID3071351	DSSTox_Substance_Id	DTXSID3071351	Perfluorononanesulfonyl fluoride	Perfluorononanesulfonyl fluoride|EINECS 269-509-5|Perfluorononane sulfonyl fluoride|1,1,2,2,3,3,4,4,5,5,6,6,7,7,8,8,9,9,9-Nonadecafluoro-1-nonanesulfonyl fluoride|Nonadecafluorononane-1-sulfonyl fluoride|68259-06-3|1-Nonanesulfonyl fluoride, 1,1,2,2,3,3,4,4,5,5,6,6,7,7,8,8,9,9,9-nonadecafluoro-|PFNS-F|PNSF|Nonadecafluorononanesulfonyl fluoride
DTXSID50525011	DSSTox_Substance_Id	DTXSID50525011	1,1,2-Trichloro-2,3,3,4,5,6,7-heptafluoro-2,3-dihydro-1H-indene	1H-Indene, 1,1,2-trichloro-2,3,3,4,5,6,7-heptafluoro-2,3-dihydro-|1,1,2-Trichloro-2,3,3,4,5,6,7-heptafluoro-2,3-dihydro-1H-indene|88953-06-4
DTXSID70813427	DSSTox_Substance_Id	DTXSID70813427	1-Phenyl-3,3-bis(trifluoromethyl)aziridine-2-carbonitrile	1-Phenyl-3,3-bis(trifluoromethyl)aziridine-2-carbonitrile|61860-07-9|2-Aziridinecarbonitrile, 1-phenyl-3,3-bis(trifluoromethyl)-
DTXSID30505694	DSSTox_Substance_Id	DTXSID30505694	2,2,3,3-Tetrafluoropropyl hypochlorite	Hypochlorous acid, 2,2,3,3-tetrafluoropropyl ester|2,2,3,3-Tetrafluoropropyl hypochlorite|76453-03-7
DTXSID301035104	DSSTox_Substance_Id	DTXSID301035104	4-[(1,2,3,3,4,4,5,5,6,6,7,7,8,8,9,9,10,10,10-Nonadecafluoro-1-decen-1-yl)oxy]benzenesulfonic acid	Benzenesulfonic acid, 4-[(1,2,3,3,4,4,5,5,6,6,7,7,8,8,9,9,10,10,10-nonadecafluoro-1-decen-1-yl)oxy]-|4-[(1,2,3,3,4,4,5,5,6,6,7,7,8,8,9,9,10,10,10-Nonadecafluoro-1-decen-1-yl)oxy]benzenesulfonic acid|NOCAS_1035104
DTXSID30881021	DSSTox_Substance_Id	DTXSID30881021	1,1'-(Oxybis((2-methylethylene)oxy))bis(3-(perfluoro-9-methyldecyl)propan-2-ol)	93776-04-6|2-Tridecanol, 1,1'-[oxybis[(1-methyl-2,1-ethanediyl)oxy]]bis[4,4,5,5,6,6,7,7,8,8,9,9,10,10,11,11,12,13,13,13-eicosafluoro-12-(trifluoromethyl)-|1,1'-{Oxybis[(propane-1,2-diyl)oxy]}bis[4,4,5,5,6,6,7,7,8,8,9,9,10,10,11,11,12,13,13,13-icosafluoro-12-(trifluoromethyl)tridecan-2-ol]|POLYFLGSID_881021|EINECS 297-929-9|1,1'-(Oxybis((2-methylethylene)oxy))bis(3-(perfluoro-9-methyldecyl)propan-…
DTXSID50895443	DSSTox_Substance_Id	DTXSID50895443	4,4,5,5,6,6,7,7,8,8,9,9,9-Tridecafluoro-2-methylnonanenitrile	1274722-59-6|4,4,5,5,6,6,7,7,8,8,9,9,9-Tridecafluoro-2-methylnonanenitrile|Nonanenitrile, 4,4,5,5,6,6,7,7,8,8,9,9,9-tridecafluoro-2-methyl-
DTXSID60830502	DSSTox_Substance_Id	DTXSID60830502	Triethoxy{3-[(heptadecafluorooctyl)oxy]propyl}silane	Silane, triethoxy[3-[(1,1,2,2,3,3,4,4,5,5,6,6,7,7,8,8,8-heptadecafluorooctyl)oxy]propyl]-|88101-78-4|Triethoxy{3-[(heptadecafluorooctyl)oxy]propyl}silane
DTXSID3066184	DSSTox_Substance_Id	DTXSID3066184	2-Propenoic acid, 2-(ethyl((nonafluorobutyl)sulfonyl)amino)ethyl ester	2-Propenoic acid, 2- ethyl (nonafluorobutyl)sulfonyl amino ethyl ester|EINECS 241-351-1|EtFBSAC|17329-79-2|2-(Ethyl((nonafluorobutyl)sulphonyl)amino)ethyl acrylate|2-[Ethyl(1,1,2,2,3,3,4,4,4-nonafluorobutane-1-sulfonyl)amino]ethyl prop-2-enoate|2-Propenoic acid, 2-(ethyl((1,1,2,2,3,3,4,4,4-nonafluorobutyl)sulfonyl)amino)ethyl ester|2-Propenoic acid, 2-(ethyl((nonafluorobutyl)sulfonyl)amino)ethyl …
DTXSID90631443	DSSTox_Substance_Id	DTXSID90631443	2-(Pentafluoroethyl)-1,3-benzoxazole	Benzoxazole, 2-(1,1,2,2,2-pentafluoroethyl)-|2-(Pentafluoroethyl)-1,3-benzoxazole|64995-45-5
DTXSID50677625	DSSTox_Substance_Id	DTXSID50677625	1-Fluoro-2-[(trifluoromethyl)sulfanyl]benzene	1978-16-1|Benzene, 1-fluoro-2-[(trifluoromethyl)thio]-|1-Fluoro-2-[(trifluoromethyl)sulfanyl]benzene
DTXSID901026678	DSSTox_Substance_Id	DTXSID901026678	1,1,1,2,4-Pentafluorobutane	161791-23-7|Butane, 1,1,1,2,4-pentafluoro|1,1,1,2,4-Pentafluorobutane
DTXSID10380880	DSSTox_Substance_Id	DTXSID10380880	Methyl 4,4,6,6,7,7,9,9,10,10,12,12-dodecafluoro-3-oxo-2,5,8,11-tetraoxatridecan-13-oate	2,5,8,11-Tetraoxatridecan-13-oic acid, 4,4,6,6,7,7,9,9,10,10,12,12-dodecafluoro-3-oxo-, methyl ester|35910-59-9|Methyl 4,4,6,6,7,7,9,9,10,10,12,12-dodecafluoro-3-oxo-2,5,8,11-tetraoxatridecan-13-oate
DTXSID50617622	DSSTox_Substance_Id	DTXSID50617622	1,1,2,2,3,3,4,4-Octafluoro-4-iodobutyl sulfurofluoridate	Fluorosulfuric acid (HSO_3_), 1,1,2,2,3,3,4,4-octafluoro-4-iodobutyl ester|78522-70-0|1,1,2,2,3,3,4,4-Octafluoro-4-iodobutyl sulfurofluoridate
DTXSID40896429	DSSTox_Substance_Id	DTXSID40896429	4-(1,1,1,2,3,3,3-Heptafluoropropan-2-yl)-2-methyl-3-(2-methylpropane-1-sulfinyl)benzoic acid	1355554-32-3|4-(1,1,1,2,3,3,3-Heptafluoropropan-2-yl)-2-methyl-3-(2-methylpropane-1-sulfinyl)benzoic acid|Benzoic acid, 2-methyl-3-[(2-methylpropyl)sulfinyl]-4-[1,2,2,2-tetrafluoro-1-(trifluoromethyl)ethyl]-
DTXSID60423771	DSSTox_Substance_Id	DTXSID60423771	2,2,3,3,3-pentafluoro-N-naphthalen-2-ylpropanamide	PROPANAMIDE, 2,2,3,3,3-PENTAFLUORO-N-2-NAPHTHALENYL-|21970-68-3|2,2,3,3,3-Pentafluoro-N-(naphthalen-2-yl)propanamide|2,2,3,3,3-pentafluoro-N-naphthalen-2-ylpropanamide|Propanamide, 2,2,3,3,3-pentafluoro-N-2-naphthalenyl-
DTXSID50384408	DSSTox_Substance_Id	DTXSID50384408	Acetamide, N-[3,5-bis(trifluoromethyl)phenyl]-2-cyano-	N-[3,5-Bis(trifluoromethyl)phenyl]-2-cyanoacetamide|Acetamide, N-[3,5-bis(trifluoromethyl)phenyl]-2-cyano-|63035-03-0
DTXSID00449571	DSSTox_Substance_Id	DTXSID00449571	Silane, trimethyl(2,2,2-trifluoroethoxy)-	56859-55-3|Silane, trimethyl(2,2,2-trifluoroethoxy)-|Trimethyl(2,2,2-trifluoroethoxy)silane|Trifluoroethanol, TMS derivative
DTXSID10468995	DSSTox_Substance_Id	DTXSID10468995	Ethyl heptafluoropropyl ether	22052-86-4|Ethyl heptafluoropropyl ether|Propane, 1-ethoxy-1,1,2,2,3,3,3-heptafluoro-|1-Ethoxy-1,1,2,2,3,3,3-heptafluoropropane|CF3CF2CF2OCH2CH3
DTXSID901035095	DSSTox_Substance_Id	DTXSID901035095	N,N-Dimethyl-3-{[(perfluorododecyl)sulfonyl](3-sulfopropyl)amino}-N-(3-sulfopropyl)-1-propanaminium	NOCAS_1035095|perfluorododecane sulfonamido betaine disulfonate|N,N-Dimethyl-3-{[(perfluorododecyl)sulfonyl](3-sulfopropyl)amino}-N-(3-sulfopropyl)-1-propanaminium|SPrAmPr-FDoSAPrS N-SPAmP-FDoSAPS|SPrAmPr-FDoSAPrS|N-sulfopropyl dimethylammoniopropyl perfluorododecane sulfonamido propyl sulfonate
DTXSID401027007	DSSTox_Substance_Id	DTXSID401027007	N-[3-[[2-Bromo-4-(1,1,1,2,3,3,3-heptafluoropropan-2-yl)-6-(trifluoromethyl)phenyl]carbamoyl]-6-cyano-2-fluorophenyl]-6-chloropyridine-3-carboxamide	NOCAS_1027007|N-[3-[[2-Bromo-4-(1,1,1,2,3,3,3-heptafluoropropan-2-yl)-6-(trifluoromethyl)phenyl]carbamoyl]-6-cyano-2-fluorophenyl]-6-chloropyridine-3-carboxamide|N-(3-(2-Bromo-4-(perfluoropropan-2-yl)-6-(trifluoromethyl)phenylcarbamoyl)-6-cyano-2-fluorophenyl)-6-chloronicotinamide
DTXSID00895377	DSSTox_Substance_Id	DTXSID00895377	5-(Difluoromethoxy)-1,1,1,2,2,3,3,4,4-nonafluoropentane	1661005-79-3|Pentane, 5-(difluoromethoxy)-1,1,1,2,2,3,3,4,4-nonafluoro-|5-(Difluoromethoxy)-1,1,1,2,2,3,3,4,4-nonafluoropentane
DTXSID10370089	DSSTox_Substance_Id	DTXSID10370089	2,3,5,6-Tetrafluorobenzoyl chloride	107535-73-9|2,3,5,6-Tetrafluorobenzoyl chloride|Benzoyl chloride, 2,3,5,6-tetrafluoro-
DTXSID10896411	DSSTox_Substance_Id	DTXSID10896411	2-Ethyl-4-(1,1,1,2,3,3,3-heptafluoropropan-2-yl)-3-[(2-methylpropyl)sulfanyl]benzoic acid	1355554-74-3|Benzoic acid, 2-ethyl-3-[(2-methylpropyl)thio]-4-[1,2,2,2-tetrafluoro-1-(trifluoromethyl)ethyl]-|2-Ethyl-4-(1,1,1,2,3,3,3-heptafluoropropan-2-yl)-3-[(2-methylpropyl)sulfanyl]benzoic acid
DTXSID90456335	DSSTox_Substance_Id	DTXSID90456335	4-Fluoro-2-methyl-6-pentafluoroethyl-5-trifluoromethylpyrimidine	4-Fluoro-2-methyl-6-pentafluoroethyl-5-trifluoromethylpyrimidine|AGN-PC-0NGDO2|170865-78-8|4-Fluoro-2-methyl-6-(pentafluoroethyl)-5-(trifluoromethyl)pyrimidine|4-Fluoro-2-methyl-6-(1,1,2,2,2-pentafluoroethyl)-5-(trifluoromethyl)pyrimidine|Pyrimidine, 4-fluoro-2-methyl-6-(1,1,2,2,2-pentafluoroethyl)-5-(trifluoromethyl)-
DTXSID20708874	DSSTox_Substance_Id	DTXSID20708874	Tribromo(3,3,3-trifluoropropyl)silane	Silane, tribromo(3,3,3-trifluoropropyl)-|921605-19-8|Tribromo(3,3,3-trifluoropropyl)silane
DTXSID40896641	DSSTox_Substance_Id	DTXSID40896641	Sodium 3-(methyl{3-[(tridecafluorohexyl)amino]propyl}amino)propane-1-sulfonate	94492-37-2|Sodium 3-(methyl{3-[(tridecafluorohexyl)amino]propyl}amino)propane-1-sulfonate|1-Propanesulfonic acid, 3-[methyl[3-[(1,1,2,2,3,3,4,4,5,5,6,6,6-tridecafluorohexyl)amino]propyl]amino]-, sodium salt (1:1)
DTXSID30379812	DSSTox_Substance_Id	DTXSID30379812	2,2,3,3,4,4,5,5,6,6,7,7,8,8,9,9,10,10,11,11-icosafluorododecane-1,12-diol	1,12-Dodecanediol, 2,2,3,3,4,4,5,5,6,6,7,7,8,8,9,9,10,10,11,11-eicosafluoro-|2,2,3,3,4,4,5,5,6,6,7,7,8,8,9,9,10,10,11,11-icosafluorododecane-1,12-diol|2,2,3,3,4,4,5,5,6,6,7,7,8,8,9,9,10,10,11,11-Icosafluorododecane-1,12-diol|183162-43-8
DTXSID601015806	DSSTox_Substance_Id	DTXSID601015806	11-Chloroperfluoro-5,7-dimethyl-3,6,8-trioxaundecanoic acid	{2-[1-(3-chloro-1,1,2,2,3,3-hexafluoropropoxy)-1,2,2,2-tetrafluoroethoxy]-1,1,2,3,3,3-hexafluoropropoxy}(difluoro)acetic acid|Acetic acid, 2-[2-[1-(3-chloro-1,1,2,2,3,3-hexafluoropropoxy)-1,2,2,2-tetrafluoroethoxy]-1,1,2,3,3,3-hexafluoropropoxy]-2,2-difluoro-|NOCAS_1015806|{2-[1-(3-Chloro-1,1,2,2,3,3-hexafluoropropoxy)-1,2,2,2-tetrafluoroethoxy]-1,1,2,3,3,3-hexafluoropropoxy}(difluoro)acetic acid…
DTXSID10536305	DSSTox_Substance_Id	DTXSID10536305	Bis(2,2,3,3,4,4,5,5-octafluoropentyl) bis{tris[(2,2,3,3,4,4,5,5-octafluoropentyl)oxy]silyl} orthosilicate	94048-09-6|Bis(2,2,3,3,4,4,5,5-octafluoropentyl) bis{tris[(2,2,3,3,4,4,5,5-octafluoropentyl)oxy]silyl} orthosilicate|Silicic acid (H_4_SiO_4_), bis(2,2,3,3,4,4,5,5-octafluoropentyl) bis[tris[(2,2,3,3,4,4,5,5-octafluoropentyl)oxy]silyl] ester
DTXSID60810061	DSSTox_Substance_Id	DTXSID60810061	Trichloro[4,4,4-trifluoro-3,3-bis(trifluoromethyl)butyl]silane	Silane, trichloro[4,4,4-trifluoro-3,3-bis(trifluoromethyl)butyl]-|62281-43-0|Trichloro[4,4,4-trifluoro-3,3-bis(trifluoromethyl)butyl]silane
DTXSID70382027	DSSTox_Substance_Id	DTXSID70382027	2,3-dichloro-1,1,1,3-tetrafluoropropane	2,3-Dichloro-1,1,1,3-tetrafluoropropane|Propane, 2,3-dichloro-1,1,1,3-tetrafluoro-|146916-90-7|2,3-dichloro-1,1,1,3-tetrafluoropropane
DTXSID50446595	DSSTox_Substance_Id	DTXSID50446595	Acetic acid, [bis(2,2,2-trifluoroethoxy)phosphinyl]-	Acetic acid, 2-[bis(2,2,2-trifluoroethoxy)phosphinyl]-|Acetic acid, [bis(2,2,2-trifluoroethoxy)phosphinyl]-|209065-57-6|[Bis(2,2,2-trifluoroethoxy)phosphoryl]acetic acid
DTXSID10190840	DSSTox_Substance_Id	DTXSID10190840	1H,1H-Heptafluorobutylamine	2,2,3,3,4,4,4-Heptafluorobutan-1-amine|EINECS 206-780-0|374-99-2|BRN 1761906|1H,1H-Heptafluorobutylamine|Butylamine, 2,2,3,3,4,4,4-heptafluoro-|1395704-83-2|NCC(F)(F)C(F)(F)C(F)(F)F
DTXSID90606111	DSSTox_Substance_Id	DTXSID90606111	1-Fluoro-2,4-bis(trifluoromethyl)benzene	Benzene, 1-fluoro-2,4-bis(trifluoromethyl)-|1-Fluoro-2,4-bis(trifluoromethyl)benzene|36649-94-2
DTXSID70241206	DSSTox_Substance_Id	DTXSID70241206	Methoxydimethyl(3,3,4,4,5,5,6,6,7,7,8,8,8-tridecafluorooctyl)silane	94237-08-8|EINECS 304-107-6|Methoxy(dimethyl)(3,3,4,4,5,5,6,6,7,7,8,8,8-tridecafluorooctyl)silane|Silane, methoxydimethyl(3,3,4,4,5,5,6,6,7,7,8,8,8-tridecafluorooctyl)-|Methoxydimethyl(3,3,4,4,5,5,6,6,7,7,8,8,8-tridecafluorooctyl)silane
DTXSID70771497	DSSTox_Substance_Id	DTXSID70771497	N-(2-Bromo-4,4,5,5-tetrafluoro-3-oxo-1-phenylpent-1-en-1-yl)hypobromous amide	N-(2-Bromo-4,4,5,5-tetrafluoro-3-oxo-1-phenylpent-1-en-1-yl)hypobromous amide|1-Penten-3-one, 2-bromo-1-(bromoamino)-4,4,5,5-tetrafluoro-1-phenyl-|143674-86-6
DTXSID30895340	DSSTox_Substance_Id	DTXSID30895340	1-(Perfluoropropanyl)-2-(perfluorobutanyl)ethene	1-(Perfluoropropanyl)-2-(perfluorobutanyl)ethene|4-Nonene, 1,1,1,2,2,3,3,6,6,7,7,8,8,9,9,9-hexadecafluoro-|1,1,1,2,2,3,3,6,6,7,7,8,8,9,9,9-Hexadecafluoro-4-nonene|1,1,1,2,2,3,3,6,6,7,7,8,8,9,9,9-Hexadecafluoronon-4-ene|935477-07-9
DTXSID70149713	DSSTox_Substance_Id	DTXSID70149713	5-(2-Trifluoroacetylaminohexafluoroprop-2-yl)-2'-deoxyuridine	2'-Deoxy-5-(2-trifluoroacetylaminohexafluoroprop-2-yl)uridine|2(1H)-Pyrimidinone, 1-beta-D-ribofuranosyl-5-[2,2,2-trifluoro-1-[(2,2,2-trifluoroacetyl)amino]-1-(trifluoromethyl)ethyl]-|111712-56-2|2'-Deoxy-5-(2,2,2-trifluoro-1-((trifluoroacetyl)amino)-1-(trifluoromethyl)ethyl)uridine|5-(2-Trifluoroacetylaminohexafluoroprop-2-yl)-2'-deoxyuridine|5-[1,1,1,3,3,3-Hexafluoro-2-(2,2,2-trifluoroacetamido…
DTXSID90750729	DSSTox_Substance_Id	DTXSID90750729	Methyl 4-(nonafluorobutyl)benzoate	Methyl 4-(nonafluorobutyl)benzoate|Benzoic acid, 4-(1,1,2,2,3,3,4,4,4-nonafluorobutyl)-, methyl ester|88951-00-2
DTXSID10394422	DSSTox_Substance_Id	DTXSID10394422	Bis(2,2,2-trifluoroethyl) methylphosphonate	757-95-9|Phosphonic acid, P-methyl-, bis(2,2,2-trifluoroethyl) ester|Bis(2,2,2-trifluoroethyl) methylphosphonate
DTXSID00672307	DSSTox_Substance_Id	DTXSID00672307	1-Chloro-2,5-difluoro-4-(trifluoromethyl)benzene	Benzene, 1-chloro-2,5-difluoro-4-(trifluoromethyl)-|1099597-35-9|1-Chloro-2,5-difluoro-4-(trifluoromethyl)benzene
DTXSID001026964	DSSTox_Substance_Id	DTXSID001026964	Methyl 2,3,3,3-tetrafluoro-2-(fluoromethyl)propanoate	Methyl 2,3,3,3-tetrafluoro-2-(fluoromethyl)propanoate|NOCAS_1026964
DTXSID10552868	DSSTox_Substance_Id	DTXSID10552868	3-Fluoro-2,2-bis(fluoromethyl)propanoyl chloride	3-Fluoro-2,2-bis(fluoromethyl)propanoyl chloride|Propanoyl chloride, 3-fluoro-2,2-bis(fluoromethyl)-|112433-49-5
DTXSID60573528	DSSTox_Substance_Id	DTXSID60573528	Fulvestrant 17-beta-D-glucuronide	(2S,3S,4S,5R,6R)-3,4,5-Trihydroxy-6-[[(7R,8R,9S,13S,14S,17S)-3-hydroxy-13-methyl-7-[9-(4,4,5,5,5-pentafluoropentylsulfinyl)nonyl]-6,7,8,9,11,12,14,15,16,17-decahydrocyclopenta[a]phenanthren-17-yl]oxy]oxane-2-carboxylic acid|Fulvestrant 17-beta-D-glucuronide|261506-28-9|PUBCHEM_15513446|beta-D-Glucopyranosiduronic acid, (17beta)-3-hydroxy-7-[9-[(4,4,5,5,5-pentafluoropentyl)sulfinyl]nonyl]estra-1,3…
DTXSID20880129	DSSTox_Substance_Id	DTXSID20880129	1H,1H-Perfluoro-1-pentanol	2,2,3,3,4,4,5,5,5-Nonafluoro-1-pentanol|1H,1H-Nonafluoro-1-pentanol|355-28-2|(Perfluorobutyl)methanol|2,2,3,3,4,4,5,5,5-Nonafluoropentan-1-ol|1-Pentanol, nonafluoro-|1-Pentanol, 2,2,3,3,4,4,5,5,5-nonafluoro-|1H,1H-Perfluoro-1-pentanol
DTXSID40603731	DSSTox_Substance_Id	DTXSID40603731	1-(Tridecafluorohexyl)bicyclo[2.2.1]hept-2-ene	116087-09-3|1-(Tridecafluorohexyl)bicyclo[2.2.1]hept-2-ene|Bicyclo[2.2.1]hept-2-ene, 1-(1,1,2,2,3,3,4,4,5,5,6,6,6-tridecafluorohexyl)-
DTXSID20896740	DSSTox_Substance_Id	DTXSID20896740	(2Z)-4,5,5,5-Tetrafluoro-4-(trifluoromethyl)pent-2-en-1-ol	2-Penten-1-ol, 4,5,5,5-tetrafluoro-4-(trifluoromethyl)-, (2Z)-|(2Z)-4,5,5,5-Tetrafluoro-4-(trifluoromethyl)pent-2-en-1-ol|83706-99-4
DTXSID50608333	DSSTox_Substance_Id	DTXSID50608333	2,2,3,3-Tetrafluoro-3-methoxypropanenitrile	2,2,3,3-Tetrafluoro-3-methoxypropanenitrile|Propanenitrile, 2,2,3,3-tetrafluoro-3-methoxy-|77946-88-4
DTXSID90505110	DSSTox_Substance_Id	DTXSID90505110	2,3,3,3-Tetrafluoro-2-(trifluoromethyl)propanenitrile	42532-60-5|2,3,3,3-Tetrafluoro-2-(trifluoromethyl)propanenitrile|Propanenitrile, 2,3,3,3-tetrafluoro-2-(trifluoromethyl)-|EC 806-451-7
DTXSID10748204	DSSTox_Substance_Id	DTXSID10748204	{[2,4-Bis(trifluoromethyl)phenyl]ethynyl}(trimethyl)silane	{[2,4-Bis(trifluoromethyl)phenyl]ethynyl}(trimethyl)silane|88444-80-8|Benzene, 2,4-bis(trifluoromethyl)-1-[2-(trimethylsilyl)ethynyl]-
DTXSID9069392	DSSTox_Substance_Id	DTXSID9069392	Potassium perfluoroheptanesulfonate	Potassium pentadecafluoroheptane-1-sulfonate|1,1,2,2,3,3,4,4,5,5,6,6,7,7,7-Pentadecafluoroheptane-1-sulfonic acid, potassium salt|Potassium perfluoroheptanesulfonate|PFHpS-K|1-Heptanesulfonic acid, 1,1,2,2,3,3,4,4,5,5,6,6,7,7,7-pentadecafluoro-, potassium salt|K-PFHpS|Potassium perfluoroheptane sulfonate|1-Heptanesulfonic acid, 1,1,2,2,3,3,4,4,5,5,6,6,7,7,7-pentadecafluoro-, potassium salt (1:1)|…
DTXSID001032870	DSSTox_Substance_Id	DTXSID001032870	2,2-Difluoro-2-[1,1,2,2-tetrafluoro-2-(perfluoroethoxy)ethoxy]-N-[3-(trimethoxysilyl)propyl]acetamide	154380-35-5|2,2-Difluoro-2-[1,1,2,2-tetrafluoro-2-(perfluoroethoxy)ethoxy]-N-[3-(trimethoxysilyl)propyl]acetamide|2,2-difluoro-2-[1,1,2,2-tetrafluoro-2-(1,1,2,2,2-pentafluoroethoxy)ethoxy]-N-[3-(trimethoxysilyl)propyl]acetamide|Acetamide, 2,2-difluoro-2-[1,1,2,2-tetrafluoro-2-(1,1,2,2,2-pentafluoroethoxy)ethoxy]-N-[3-(trimethoxysilyl)propyl]-
DTXSID30305015	DSSTox_Substance_Id	DTXSID30305015	4,4'-[(2,4,5,6-Tetrafluoro-1,3-phenylene)bis(oxy)]bis(tetrafluorobenzoic acid)	Benzoic acid, 4,4'-[(2,4,5,6-tetrafluoro-1,3-phenylene)bis(oxy)]bis[2,3,5,6-tetrafluoro-|4,4'-[(2,4,5,6-Tetrafluoro-1,3-phenylene)bis(oxy)]bis(tetrafluorobenzoic acid)|14901-49-6
DTXSID40143182	DSSTox_Substance_Id	DTXSID40143182	N-((2-Chloro-4-(1,1,2,2-tetrafluoroethylsulfonyl)phenyl)carbamoyl)-2,6-difluorobenzamide	Benzamide, N-[[[2-chloro-4-[(1,1,2,2-tetrafluoroethyl)sulfonyl]phenyl]amino]carbonyl]-2,6-difluoro-|100341-22-8|N-((2-Chloro-4-(1,1,2,2-tetrafluoroethylsulfonyl)phenyl)carbamoyl)-2,6-difluorobenzamide|N-{[2-Chloro-4-(1,1,2,2-tetrafluoroethanesulfonyl)phenyl]carbamoyl}-2,6-difluorobenzamide
DTXSID30303814	DSSTox_Substance_Id	DTXSID30303814	2-(1,1,1,3,3,3-hexafluoro-2-hydroxypropan-2-yl)-1-(4-methoxyphenyl)pentan-1-one	2-(1,1,1,3,3,3-Hexafluoro-2-hydroxypropan-2-yl)-1-(4-methoxyphenyl)pentan-1-one|34844-29-6|2-(1,1,1,3,3,3-hexafluoro-2-hydroxypropan-2-yl)-1-(4-methoxyphenyl)pentan-1-one|1-Pentanone, 1-(4-methoxyphenyl)-2-[2,2,2-trifluoro-1-hydroxy-1-(trifluoromethyl)ethyl]-
DTXSID10220035	DSSTox_Substance_Id	DTXSID10220035	N-Trifluoroacetyl-2-aminoethanol	NSC 23685|Acetamide, N-(2-hydroxyethyl)trifluoro-|N-Trifluoroacetyl-ethanolamine|Acetamide, 2,2,2-trifluoro-N-(2-hydroxyethyl)-|6974-29-4|N-Trifluoroacetyl-2-aminoethanol|2,2,2-Trifluoro-N-(2-hydroxyethyl)acetamide
DTXSID301033358	DSSTox_Substance_Id	DTXSID301033358	Diammonium 2‐{[3-(perfluoro‐7‐methyloctyl)-1‐(phosphonatooxy)propan‐2‐yl]oxy}acetic acid	63295-24-9|Acetic acid, 2-[[3,3,4,4,5,5,6,6,7,7,8,8,9,10,10,10-hexadeca fluoro-1-[(phosphonooxy)methyl]-9-(trifluoromethyl) decyl]oxy]-, ammonium salt (1:2)|2-[[3,3,4,4,5,5,6,6,7,7,8,8,9,10,10,10-Hexadecafluoro-1-[(phosphonooxy)methyl]-9-(trifluoromethyl) decyl]oxy]acetic acid ammonium salt (1:2)|Diammonium 2‐{[4,4,5,5,6,6,7,7,8,8,9,9,10,11,11,11‐ hexadecafluoro‐1‐(phosphonatooxy)‐10‐(trifluorome…
DTXSID20896826	DSSTox_Substance_Id	DTXSID20896826	1,8-Bis(perfluorododecyl)-2,7-diiodooctane	Dotriacontane, 1,1,1,2,2,3,3,4,4,5,5,6,6,7,7,8,8,9,9,10,10,11,11,12,12,21,21,22,22,23,23,24,24,25,25,26,26,27,27,28,28,29,29,30,30,31,31,32,32,32-pentacontafluoro-14,19-diiodo-|1,1,1,2,2,3,3,4,4,5,5,6,6,7,7,8,8,9,9,10,10,11,11,12,12,21,21,22,22,23,23,24,24,25,25,26,26,27,27,28,28,29,29,30,30,31,31,32,32,32-Pentacontafluoro-14,19-diiododotriacontane|1,8-Bis(perfluorododecyl)-2,7-diiodooctane|Dotri…
DTXSID50945831	DSSTox_Substance_Id	DTXSID50945831	2-[3,5-Bis(trifluoromethyl)phenyl]-N-methylhydrazine-1-carboximidic acid	Hydrazinecarboximidic acid, 2-[3,5-bis(trifluoromethyl)phenyl]-N-methyl-|23152-45-6|2-[3,5-Bis(trifluoromethyl)phenyl]-N-methylhydrazine-1-carboximidic acid
DTXSID10231969	DSSTox_Substance_Id	DTXSID10231969	Pentafluoroiodobenzene	EINECS 212-565-2|Benzene, pentafluoroiodo-|BENZENE, PENTAFLUOROIODO-|Benzene, 1,2,3,4,5-pentafluoro-6-iodo-|Pentafluoroiodobenzene|1,2,3,4,5-Pentafluoro-6-iodobenzene|827-15-6
DTXSID20454687	DSSTox_Substance_Id	DTXSID20454687	Benzene, 1,4-dichloro-2,3,5,6-tetrafluoro-	1198-62-5|Benzene, 1,4-dichloro-2,3,5,6-tetrafluoro-|1,4-Dichloro-2,3,5,6-tetrafluorobenzene
DTXSID101022258	DSSTox_Substance_Id	DTXSID101022258	1,10-Diazido-3,3,4,4,5,5,6,6,7,7,8,8-dodecafluorodecane	Decane, 1,10-diazido-3,3,4,4,5,5,6,6,7,7,8,8-dodecafluoro-|1,10-Diazido-1H,1H,2H,2H,9H,9H,10H,10H-perfluorodecane|132833-44-4|1,10-Diazido-3,3,4,4,5,5,6,6,7,7,8,8-dodecafluorodecane
DTXSID10896956	DSSTox_Substance_Id	DTXSID10896956	1-(Difluoroiodo)perfluoro-1-octyne	Iodine, difluoro(3,3,4,4,5,5,6,6,7,7,8,8,8-tridecafluoro-1-octyn-1-yl)-|Difluoro(3,3,4,4,5,5,6,6,7,7,8,8,8-tridecafluorooct-1-yn-1-yl)-lambda~3~-iodane|1-(Difluoroiodo)perfluoro-1-octyne|1424379-19-0|1-Octyne, 1-(difluoroiodo)-3,3,4,4,5,5,6,6,7,7,8,8,8-tridecafluoro-
DTXSID30379438	DSSTox_Substance_Id	DTXSID30379438	3-Iodopentafluoroprop-1-ene	1,1,2,3,3-Pentafluoro-3-iodoprop-1-ene|1-Propene, 1,1,2,3,3-pentafluoro-3-iodo-|3-Iodopentafluoroprop-1-ene|431-65-2
DTXSID80442121	DSSTox_Substance_Id	DTXSID80442121	Benzene, (2,2-difluoroethenyl)pentafluoro-	Benzene, 1-(2,2-difluoroethenyl)-2,3,4,5,6-pentafluoro-|Benzene, (2,2-difluoroethenyl)pentafluoro-|653-19-0|1-(2,2-Difluoroethenyl)-2,3,4,5,6-pentafluorobenzene
DTXSID10892352	DSSTox_Substance_Id	DTXSID10892352	5-(1,2,2,2-Tetrafluoro)ethoxy-perfluoro-3-oxa-4-methylpentanesulfonic acid	Ethanesulfonic acid, 2-[1-[difluoro(1,2,2,2-tetrafluoroethoxy)methyl]-1,2,2,2-tetrafluoroethoxy]-1,1,2,2-tetrafluoro-|PFESA BP 2|Nafion Byproduct 2|PFESA (Nafion) Byproduct 2|1,1,2,2-Tetrafluoro-2-{[1,1,1,2,3,3-hexafluoro-3-(1,2,2,2-tetrafluoroethoxy)propan-2-yl]oxy}ethane-1-sulfonic acid|1,1,2,2-Tetrafluoro-2-{[1,1,1,2,3,3-hexafluoro-3-(1,2,2,2-tetrafluoroethoxy)-2-propanyl]oxy}ethanesulfonic ac…
DTXSID90767458	DSSTox_Substance_Id	DTXSID90767458	3-(Trifluoromethyl)cyclobut-1-ene	123812-84-0|Cyclobutene, 3-(trifluoromethyl)-|3-(Trifluoromethyl)cyclobut-1-ene
DTXSID80338671	DSSTox_Substance_Id	DTXSID80338671	Phosphinous bromide, bis(pentafluorophenyl)-	13648-79-8|Bis(pentafluorophenyl)phosphinous bromide|Phosphinous bromide, P,P-bis(2,3,4,5,6-pentafluorophenyl)-|PHOSPHINOUS BROMIDE, BIS(PENTAFLUOROPHENYL)-|Phosphinous bromide, bis(pentafluorophenyl)-
DTXSID40380878	DSSTox_Substance_Id	DTXSID40380878	Magnesium perfluorobutanesulfonate	Magnesium bis(nonafluorobutane-1-sulfonate)|Magnesium nonafluorobutanesulfonate|Magnesium perfluorobutanesulfonate|1-Butanesulfonic acid, 1,1,2,2,3,3,4,4,4-nonafluoro-, magnesium salt (2:1)|507453-86-3
DTXSID90340821	DSSTox_Substance_Id	DTXSID90340821	1-Oxaspiro[4.4]nonane, 2,2,3,3,4,4,6,6,7,7,8,8,9,9-tetradecafluoro-	1-Oxaspiro[4.4]nonane, 2,2,3,3,4,4,6,6,7,7,8,8,9,9-tetradecafluoro-|2,2,3,3,4,4,6,6,7,7,8,8,9,9-Tetradecafluoro-1-oxaspiro[4.4]nonane|73187-04-9|Perfluoro(1-oxaspiro[4.4]nonane)
DTXSID101026505	DSSTox_Substance_Id	DTXSID101026505	2-(((4-(4-(((2-(Methyl((nonafluorobutyl)sulfonyl)amino)ethoxy)carbonyl)amino)benzyl)phenyl)carbamoyl)oxy)ethyl prop-2-enoate	856220-62-7|C4 protective treatment monomer|2-Propenoic acid, 2-[[[[4-[[4-[[[2-[methyl[(1,1,2,2,3,3,4,4,4-nonafluorobutyl)sulfonyl]amino]ethoxy]carbonyl]amino]phenyl]methyl]phenyl]amino]carbonyl]oxy]ethyl ester|2-(((4-(4-(((2-(Methyl((nonafluorobutyl)sulfonyl)amino)ethoxy)carbonyl)amino)benzyl)phenyl)carbamoyl)oxy)ethyl prop-2-enoate
DTXSID70896073	DSSTox_Substance_Id	DTXSID70896073	3,3,4,4,5,5,6,6,6-Nonafluoro-2-hydroxy-N,N~2~-dimethylnorleucinamide	107070-94-0|Hexanamide, 3,3,4,4,5,5,6,6,6-nonafluoro-2-hydroxy-N-methyl-2-(methylamino)-|3,3,4,4,5,5,6,6,6-Nonafluoro-2-hydroxy-N,N~2~-dimethylnorleucinamide
DTXSID50880576	DSSTox_Substance_Id	DTXSID50880576	N,N',N''-(Phosphoryltris(oxyethylene))tris(N-ethyl-perfluoroheptane-1-sulphonamide)	1-Heptanesulfonamide, N,N',N''-(phosphinylidynetris(oxy-2,1-ethanediyl))tris(N-ethyl-1,1,2,2,3,3,4,4,5,5,6,6,7,7,7-pentadecafluoro-|N,N',N''-(Phosphoryltris(oxyethylene))tris(N-ethyl-perfluoroheptane-1-sulphonamide)|EINECS 267-867-7|N,N',N''-(Phosphinylidynetris(oxy-2,1-ethanediyl))tris(N-ethyl-1,1,2,2,3,3,4,4,5,5,6,6,7,7,7-pentadecafluoro-1-heptanesulfonamide)|Tris{2-[ethyl(1,1,2,2,3,3,4,4,5,5,6…
DTXSID60897534	DSSTox_Substance_Id	DTXSID60897534	5-(Perfluorooctyl)-1,3-bis(bis(trifluoromethyl)hydroxymethyl)benzene	1,3-Benzenedimethanol, 5-(1,1,2,2,3,3,4,4,5,5,6,6,7,7,8,8,8-heptadecafluorooctyl)-α1,α1,α3,α3-tetrakis(trifluoromethyl)-|89780-02-9|1,3-Benzenedimethanol, 5-(1,1,2,2,3,3,4,4,5,5,6,6,7,7,8,8,8-heptadecafluorooctyl)-alpha,alpha,alpha',alpha'-tetrakis(trifluoromethyl)-|2,2'-[5-(Heptadecafluorooctyl)-1,3-phenylene]bis(hexafluoropropan-2-ol)|5-(Perfluorooctyl)-1,3-bis(bis(trifluoromethyl)hydroxymethyl…
DTXSID6073152	DSSTox_Substance_Id	DTXSID6073152	2-Propanone, 1-chloro-1,1,3,3,3-pentafluoro-	CHLOROPENTAFLUOROACETONE|Chloropentafluoro-2-propanone|79-53-8|Acetone, 1-chloro-1,1,3,3,3-pentafluoro-|alpha-Chloroperfluoroacetone|Pentafluoromonochloroacetone|2-Propanone, 1-chloro-1,1,3,3,3-pentafluoro-|Pentafluorochloroacetone|BRN 1773589|1-Chloro-1,1,3,3,3-pentafluoropropan-2-one|Acetone, monochloropentafluoro-|2-Propanone, 1-monochloro-1,1,3,3,3-pentafluoro-|Chloropentafluoroacetone
DTXSID701023397	DSSTox_Substance_Id	DTXSID701023397	Butanedioic acid, 2-sulfo-, 1,4-bis(2,2,3,3,4,4,5,5,6,6,7,7,7-tridecafluoroheptyl) ester	752929-63-8|Butanedioic acid, 2-sulfo-, 1,4-bis(2,2,3,3,4,4,5,5,6,6,7,7,7-tridecafluoroheptyl) ester|Butanedioic acid, sulfo-, 1,4-bis(2,2,3,3,4,4,5,5,6,6,7,7,7-tridecafluoroheptyl) ester
DTXSID7066300	DSSTox_Substance_Id	DTXSID7066300	Hexacosafluoro-13-(trifluoromethyl)myristic acid	Hexacosafluoro-13-(trifluoromethyl)myristic acid|2,2,3,3,4,4,5,5,6,6,7,7,8,8,9,9,10,10,11,11,12,12,13,14,14,14-Hexacosafluoro-13-(trifluoromethyl)tetradecanoic acid|Hexacosafluoro-13-(trifluoromethyl)tetradecanoic acid|Tetradecanoic acid, hexacosafluoro-13-(trifluoromethyl)-|EINECS 241-936-1|Tetradecanoic acid, 2,2,3,3,4,4,5,5,6,6,7,7,8,8,9,9,10,10,11,11,12,12,13,14,14,14-hexacosafluoro-13-(trifl…
DTXSID501035700	DSSTox_Substance_Id	DTXSID501035700	3-({3-[(2-Hydroxyethyl)(dimethyl)azaniumyl]propyl}[(perfluorononyl)sulfonyl]amino)-1-propanesulfonate	N-hydroxyethyl dimethylammoniopropyl perfluorononane sulfonamido propylsulfonate|NOCAS_1035700|3-({3-[(2-Hydroxyethyl)(dimethyl)azaniumyl]propyl}[(nonadecafluorononyl)sulfonyl]amino)-1-propanesulfonate|EtOH-AmPr-FNSAPrS|1-Propanaminium, N-(2-hydroxyethyl)-N,N-dimethyl-3-[[(1,1,2,2,3,3,4,4,5,5,6,6,7,7,8,8,9,9,9-nonadecafluorononyl)sulfonyl](3-sulfopropyl)amino]-, inner salt|1-Propanaminium, N-(2-h…
DTXSID501032625	DSSTox_Substance_Id	DTXSID501032625	1,1,1,2,2,3,3,4,4,5,5,6,6-Tridecafluoro-9-methyldecane	212957-55-6|Decane, 1,1,1,2,2,3,3,4,4,5,5,6,6-tridecafluoro-9-methyl-|1,1,1,2,2,3,3,4,4,5,5,6,6-Tridecafluoro-9-methyldecane
DTXSID90893549	DSSTox_Substance_Id	DTXSID90893549	Bis((perfluorobutyl)ethyl) 2-[(carboxymethyl)thio]butanedioate lithium salt	Butanedioic acid, 2-[(carboxymethyl)thio]-, 1,4-bis(3,3,4,4,5,5,6,6,6-nonafluorohexyl) ester, lithium salt (1:1)|Bis((perfluorobutyl)ethyl) 2-[(carboxymethyl)thio]butanedioate lithium salt|Butanedioic acid, [(carboxymethyl)thio]-, 1,4-bis(3,3,4,4,5,5,6,6,6-nonafluorohexyl)ester, lithium salt|Bis(3,3,4,4,5,5,6,6,6-nonafluorohexyl) 2-[(carboxymethyl)thio]butanedioate lithium salt|Lithium ({1,4-bis[…
DTXSID80896382	DSSTox_Substance_Id	DTXSID80896382	5-(1,1,1,2,3,3,3-Heptafluoropropan-2-yl)-1,3-dihydro-2H-benzimidazol-2-one	1433216-51-3|5-(1,1,1,2,3,3,3-Heptafluoropropan-2-yl)-1,3-dihydro-2H-benzimidazol-2-one|2H-Benzimidazol-2-one, 1,3-dihydro-5-[1,2,2,2-tetrafluoro-1-(trifluoromethyl)ethyl]-
DTXSID40893453	DSSTox_Substance_Id	DTXSID40893453	4-[(1,1,2,2,3,3,4,4,5,6,6-Undecafluorohex-5-en-1-yl)oxy]benzene-1-sulfonic acid	4-[(1,1,2,2,3,3,4,4,5,6,6-Undecafluorohex-5-en-1-yl)oxy]benzene-1-sulfonic acid|Benzenesulfonic acid, 4-[(1,1,2,2,3,3,4,4,5,6,6-undecafluoro-5-hexen-1-yl)oxy]-|NOCAS_893453
DTXSID60194934	DSSTox_Substance_Id	DTXSID60194934	Mercury, iodo(trifluoromethyl)-	Iodido(trifluoromethyl)mercury|Mercury, iodo(trifluoromethyl)-|FC(F)(F)[Hg]I|421-11-4
DTXSID30904749	DSSTox_Substance_Id	DTXSID30904749	Perfluoro-6-carboxyl-5-oxaheptanesulfonic acid	2,3,3,3-Tetrafluoro-2-(1,1,2,2,3,3,4,4-octafluoro-4-sulfobutoxy)propanoic acid|Perfluoro-6-carboxyl-5-oxaheptanesulfonic acid|Propanoic acid, 2,3,3,3-tetrafluoro-2-(1,1,2,2,3,3,4,4-octafluoro-4-sulfobutoxy)-|852157-01-8
DTXSID501021290	DSSTox_Substance_Id	DTXSID501021290	Pentadecafluoroheptyl dihydrogen phosphate	45294-90-4|1-Heptanol, 1,1,2,2,3,3,4,4,5,5,6,6,7,7,7-pentadecafluoro-, dihydrogen phosphate|Pentadecafluoroheptyl dihydrogen phosphate
DTXSID3062027	DSSTox_Substance_Id	DTXSID3062027	Ethyl N-ethyl-N-((heptadecafluorooctyl)sulfonyl)glycinate	1869-77-8|Ethyl (ethyl((heptadecafluorooctyl)sulfonyl)amino)acetate|EINECS 217-486-7|Glycine, N-ethyl-N-((1,1,2,2,3,3,4,4,5,5,6,6,7,7,8,8,8-heptadecafluorooctyl)sulfonyl)-, ethyl ester|Glycine, N-ethyl-N- (heptadecafluorooctyl)sulfonyl -, ethyl ester|Ethyl N-ethyl-N-((heptadecafluorooctyl)sulfonyl)glycinate|Glycine, N-ethyl-N-[(1,1,2,2,3,3,4,4,5,5,6,6,7,7,8,8,8-heptadecafluorooctyl)sulfonyl]-, et…
DTXSID50573032	DSSTox_Substance_Id	DTXSID50573032	1,2,3,4,5,6,7-Heptafluoronaphthalene	7539-68-6|Naphthalene, 1,2,3,4,5,6,7-heptafluoro-|1,2,3,4,5,6,7-Heptafluoronaphthalene
DTXSID80436782	DSSTox_Substance_Id	DTXSID80436782	1,1,1-Trifluoro-3-iodopropan-2-one	142921-30-0|1,1,1-Trifluoro-3-iodopropan-2-one|2-Propanone, 1,1,1-trifluoro-3-iodo-
DTXSID70191398	DSSTox_Substance_Id	DTXSID70191398	Pyridine, 4-trifluoromethyl-	4-(Trifluoromethyl)pyridine|FC(F)(F)c1ccncc1|Pyridine, 4-trifluoromethyl-|3796-24-5
DTXSID00442840	DSSTox_Substance_Id	DTXSID00442840	2-(Trifluoromethoxy)ethyl trifluoromethanesulfonate	2-(Trifluoromethoxy)ethyl trifluoromethanesulfonate|329710-76-1|Trifluoromethanesulfonic acid 2-(trifluoromethoxy)ethyl ester|Methanesulfonic acid, 1,1,1-trifluoro-, 2-(trifluoromethoxy)ethyl ester
DTXSID10164329	DSSTox_Substance_Id	DTXSID10164329	Trichlorogermane, trifluoromethyl-	FC(F)(F)[Ge](Cl)(Cl)Cl|Trichloro(trifluoromethyl)germane|1495-36-9|Trichlorogermane, trifluoromethyl-
DTXSID60563888	DSSTox_Substance_Id	DTXSID60563888	4-(Pentafluoroethyl)benzonitrile	128273-61-0|Benzonitrile, 4-(1,1,2,2,2-pentafluoroethyl)-|4-(Pentafluoroethyl)benzonitrile
DTXSID4022101	DSSTox_Substance_Id	DTXSID4022101	Pentafluorobenzaldehyde	Benzaldehyde, 2,3,4,5,6-pentafluoro-|Pentafluorobenzaldehyde|NSC 96967|EINECS 211-502-6|653-37-2|2,3,4,5,6-Pentafluorobenzaldehyde
DTXSID50889140	DSSTox_Substance_Id	DTXSID50889140	1,3-Bis[4-(ethenyloxy)butyl] 2-(perfluorohexyl)ethylpropanedioate	Propanedioic acid, (3,3,4,4,5,5,6,6,7,7,8,8,8-tridecafluorooctyl)-, bis(4-(ethenyloxy)butyl) ester|Bis[4-(ethenyloxy)butyl] (3,3,4,4,5,5,6,6,7,7,8,8,8-tridecafluorooctyl)propanedioate|Propanedioic acid, 2-(3,3,4,4,5,5,6,6,7,7,8,8,8-tridecafluorooctyl)-, bis[4-(ethenyloxy)butyl] ester|226409-30-9|Propanedioic acid, 2-(3,3,4,4,5,5,6,6,7,7,8,8,8-tridecafluorooctyl)-, 1,3-bis(4-(ethenyloxy)butyl) est…
DTXSID00220408	DSSTox_Substance_Id	DTXSID00220408	3,4,5-Tris(1,1,2,2-tetrafluoroethoxy)benzeneethanamine, hydrochloride	3,4,5-Tris(1,1,2,2-tetrafluoroethoxy)benzeneethanamine, hydrochloride|Benzeneethanamine, 3,4,5-tris(1,1,2,2-tetrafluoroethoxy)-, hydrochloride (1:1)|70126-64-6|Benzeneethanamine, 3,4,5-tris(1,1,2,2-tetrafluoroethoxy)-, hydrochloride|2-[3,4,5-Tris(1,1,2,2-tetrafluoroethoxy)phenyl]ethan-1-amine--hydrogen chloride (1/1)
DTXSID30445506	DSSTox_Substance_Id	DTXSID30445506	2-(Trifluoromethyl)phenyl trifluoromethanesulfonate	Methanesulfonic acid, 1,1,1-trifluoro-, 2-(trifluoromethyl)phenyl ester|2-(Trifluoromethyl)phenyl trifluoromethanesulfonate|199188-29-9
DTXSID90896555	DSSTox_Substance_Id	DTXSID90896555	2,3,3,3-Tetrafluoro-2-[1,1,2,3,3,3-hexafluoro-2-(heptafluoropropoxy)propoxy]-N-phenylpropanamide	2,3,3,3-Tetrafluoro-2-[1,1,2,3,3,3-hexafluoro-2-(heptafluoropropoxy)propoxy]-N-phenylpropanamide|178167-74-3|Propanamide, 2,3,3,3-tetrafluoro-2-[1,1,2,3,3,3-hexafluoro-2-(1,1,2,2,3,3,3-heptafluoropropoxy)propoxy]-N-phenyl-
DTXSID30456354	DSSTox_Substance_Id	DTXSID30456354	Perfluoropropane-1,3-disulfonyl fluoride	Hexafluoropropane-1,3-disulfonyl difluoride|1,1,2,2,3,3-Hexafluoropropane-1,3-disulfonyl fluoride|1,3-Propanedisulfonyl difluoride, 1,1,2,2,3,3-hexafluoro-|82727-16-0|Perfluoropropane-1,3-disulfonyl fluoride|1,1,2,2,3,3-Hexafluoropropane-1,3-disulfonyldifluoride|1,3-Perfluoropropanedisulfonyl fluoride|Perfluoropropane-1,3-disulfonyl difluoride|1,1,2,2,3,3-Hexafluoro-1,3-propanedisulfonyl difluori…
DTXSID40793383	DSSTox_Substance_Id	DTXSID40793383	[(Trifluoromethyl)disulfanyl]acetic acid	Acetic acid, 2-[(trifluoromethyl)dithio]-|[(Trifluoromethyl)disulfanyl]acetic acid|65612-38-6
DTXSID80159525	DSSTox_Substance_Id	DTXSID80159525	Silicon(4+) 2,2',2''-nitrilotriethanolate 3,3,4,4,5,5,6,6-octafluoro-1-iodohexan-1-ide (1:1:1)	135798-14-0|Silicon(4+) 2,2',2''-nitrilotriethanolate 3,3,4,4,5,5,6,6-octafluoro-1-iodohexan-1-ide (1:1:1)|Silicon, ((2,2',2''-nitrilotris(ethanolato))(3-)-N,O,O',O'')(3,3,4,4,5,5,6,6-octafluoro-1-iodohexyl)-, (TB-5-23)-
DTXSID50617546	DSSTox_Substance_Id	DTXSID50617546	Tetrakis(fluoromethyl)silane	Tetrakis(fluoromethyl)silane|61152-93-0|Silane, tetrakis(fluoromethyl)-
DTXSID60197405	DSSTox_Substance_Id	DTXSID60197405	(Perfluorohexyl)methyl methacrylate	C=C(C)C(=O)OCC(F)(F)C(F)(F)C(F)(F)C(F)(F)C(F)(F)C(F)(F)F|EINECS 256-351-7|2,2,3,3,4,4,5,5,6,6,7,7,7-Tridecafluoroheptyl 2-methylprop-2-enoate|(Perfluorohexyl)methyl methacrylate|2,2,3,3,4,4,5,5,6,6,7,7,7-Tridecafluoroheptyl methacrylate|48076-44-4
DTXSID20192537	DSSTox_Substance_Id	DTXSID20192537	Cyclobutaphosphane, tetrakis(trifluoromethyl)-	Cyclobutaphosphane, tetrakis(trifluoromethyl)-|Tetrakis(trifluoromethyl)tetraphosphetane|393-02-2|FC(F)(F)P1P(C(F)(F)F)P(C(F)(F)F)P1C(F)(F)F
DTXSID80896680	DSSTox_Substance_Id	DTXSID80896680	(9E)-1,1,1,2,2,3,3,4,4,5,5,6,6,7,7,8,8-Heptadecafluorooctadec-9-ene	113999-61-4|(9E)-1,1,1,2,2,3,3,4,4,5,5,6,6,7,7,8,8-Heptadecafluorooctadec-9-ene|9-Octadecene, 1,1,1,2,2,3,3,4,4,5,5,6,6,7,7,8,8-heptadecafluoro-, (9E)-
DTXSID30943678	DSSTox_Substance_Id	DTXSID30943678	Trifluoromethanethiol--mercury (1/1)	Trifluoromethanethiol--mercury (1/1)|21259-75-6|Methanethiol, 1,1,1-trifluoro-, mercury salt (1:1)
DTXSID00544914	DSSTox_Substance_Id	DTXSID00544914	Copper(1+) 1,1,2,2,3,3,4,4,4-nonafluorobutan-1-ide	124521-58-0|Copper(1+) 1,1,2,2,3,3,4,4,4-nonafluorobutan-1-ide
DTXSID90896994	DSSTox_Substance_Id	DTXSID90896994	Rhodium(II) perfluorobutyrate dimer	81028-20-8|Butanoic acid, 2,2,3,3,4,4,4-heptafluoro-, rhodium(2+) salt (2:1)|Rhodium(2+) heptafluorobutanoate (1/2)|Rhodium(II) perfluorobutyrate dimer|73755-28-9
DTXSID70574900	DSSTox_Substance_Id	DTXSID70574900	1-(Trifluoroethenyl)-3-(trifluoromethyl)benzene	82907-02-6|Benzene, 1-(1,2,2-trifluoroethenyl)-3-(trifluoromethyl)-|1-(Trifluoroethenyl)-3-(trifluoromethyl)benzene
DTXSID50182340	DSSTox_Substance_Id	DTXSID50182340	Potassium perfluorodecanesulfonate	2806-16-8|O=S(=O)([O-])C(F)(F)C(F)(F)C(F)(F)C(F)(F)C(F)(F)C(F)(F)C(F)(F)C(F)(F)C(F)(F)C(F)(F)F.[K+]|Potassium perfluorodecanesulfonate|Potassium perfluorodecane sulfonate|EINECS 220-544-4|Potassium henicosafluorodecanesulphonate|Potassium henicosafluorodecane-1-sulfonate|K-PFDS|PFDS-K
DTXSID50143092	DSSTox_Substance_Id	DTXSID50143092	N-((2,5-Dimethyl-4-(1,1,2,2-tetrafluoroethylsulfanyl)phenyl]carbamoyl]-2,6-difluorobenzamide	N-({2,5-Dimethyl-4-[(1,1,2,2-tetrafluoroethyl)sulfanyl]phenyl}carbamoyl)-2,6-difluorobenzamide|Benzamide, N-[[[2,5-dimethyl-4-[(1,1,2,2-tetrafluoroethyl)thio]phenyl]amino]carbonyl]-2,6-difluoro-|N-((2,5-Dimethyl-4-(1,1,2,2-tetrafluoroethylsulfanyl)phenyl]carbamoyl]-2,6-difluorobenzamide|100279-91-2
DTXSID50659926	DSSTox_Substance_Id	DTXSID50659926	Lithium 4,4,5,5,6,6-hexafluoro-1,1,3,3-tetraoxo-1lambda~6~,3lambda~6~,2-dithiazinan-2-ide	Lithium 4,4,5,5,6,6-hexafluoro-1,1,3,3-tetraoxo-1lambda~6~,3lambda~6~,2-dithiazinan-2-ide|4H-1,3,2-Dithiazine, 4,4,5,5,6,6-hexafluorodihydro-, 1,1,3,3-tetraoxide, lithium salt (1:1)|189217-62-7|1613165-12-0|952066-71-6|2055111-07-2
DTXSID50575056	DSSTox_Substance_Id	DTXSID50575056	3-[(1,1,1,2,3,3,3-Heptafluoropropan-2-yl)sulfanyl]benzoic acid	Benzoic acid, 3-[[1,2,2,2-tetrafluoro-1-(trifluoromethyl)ethyl]thio]-|88489-75-2|3-[(1,1,1,2,3,3,3-Heptafluoropropan-2-yl)sulfanyl]benzoic acid
DTXSID70191510	DSSTox_Substance_Id	DTXSID70191510	1-Chloro-3,3,3-trifluoro-2-methylpropene	2-(Chloromethyl)-3,3,3-trifluoroprop-1-ene|C=C(CCl)C(F)(F)F|1-Chloro-3,3,3-trifluoro-2-methylpropene|381-83-9
DTXSID00895635	DSSTox_Substance_Id	DTXSID00895635	1-(2,2,3,3,4,4,4-Heptafluorobutoxy)ethyl acetate	Ethanol, 1-(2,2,3,3,4,4,4-heptafluorobutoxy)-, acetate|378-08-5|1-(2,2,3,3,4,4,4-Heptafluorobutoxy)ethyl acetate
DTXSID001034052	DSSTox_Substance_Id	DTXSID001034052	Potassium 4-[(perfluorooctyl)oxy]benzoate	Benzoic acid, 4-[(1,1,2,2,3,3,4,4,5,5,6,6,7,7,8,8,8-heptadecafluorooctyl)oxy]-, potassium salt (1:1)|4-[(1,1,2,2,3,3,4,4,5,5,6,6,7,7,8,8,8-Heptadecafluorooctyl)oxy]benzoic acid potassium salt|Potassium 4-[(perfluorooctyl)oxy]benzoate|89932-68-3
DTXSID0067846	DSSTox_Substance_Id	DTXSID0067846	N-Ethyl-1,1,2,2,3,3,4,4,4-nonafluoro-N-(2-hydroxyethyl)butane-1-sulphonamide	N-Ethyl-1,1,2,2,3,3,4,4,4-nonafluoro-N-(2-hydroxyethyl)butane-1-sulfonamide|34449-89-3|EINECS 252-035-8|N-Ethylnonafluoro-N-(2-hydroxymethyl)-1-butanesulfonamide|EtFBSE|1-Butanesulfonamide, N-ethyl-1,1,2,2,3,3,4,4,4-nonafluoro-N-(2-hydroxyethyl)-|N-Ethyl perfluorobutane sulfonamidoethanol|N-Ethyl-1,1,2,2,3,3,4,4,4-nonafluoro-N-(2-hydroxyethyl)butane-1-sulphonamide
DTXSID90659945	DSSTox_Substance_Id	DTXSID90659945	Ethyl perfluoropentanyl ketone	383177-55-7|3-Octanone, 4,4,5,5,6,6,7,7,8,8,8-undecafluoro-|4,4,5,5,6,6,7,7,8,8,8-undecafluoro-3-octanone|Ethyl perfluoropentanyl ketone|4,4,5,5,6,6,7,7,8,8,8-Undecafluorooctan-3-one
DTXSID50850294	DSSTox_Substance_Id	DTXSID50850294	3-(Trifluoromethyl)-6-[3-(trifluoromethyl)phenyl]-1,2,4,5-tetrazine	56349-49-6|1,2,4,5-Tetrazine, 3-(trifluoromethyl)-6-[3-(trifluoromethyl)phenyl]-|3-(Trifluoromethyl)-6-[3-(trifluoromethyl)phenyl]-1,2,4,5-tetrazine
DTXSID00645238	DSSTox_Substance_Id	DTXSID00645238	3-(3,5-Difluorophenyl)-1,1,1-trifluoropropan-2-one	898787-49-0|2-Propanone, 3-(3,5-difluorophenyl)-1,1,1-trifluoro-|3-(3,5-Difluorophenyl)-1,1,1-trifluoropropan-2-one
DTXSID101027589	DSSTox_Substance_Id	DTXSID101027589	Perfluoro-4-oxodecalin	Hexadecafluoro‐decahydronaphthalen‐1‐one|Perfluoro-4-oxodecalin|NOCAS_1027589
DTXSID601032785	DSSTox_Substance_Id	DTXSID601032785	N-[3-(Dimethylamino)propyl]-perfluorotridecanamide	AmPr-FTrDAd|Tridecanamide, N-​[3-​(dimethylamino)​propyl]​-​2,​2,​3,​3,​4,​4,​5,​5,​6,​6,​7,​7,​8,​8,​9,​9,​10,​10,​11,​11,​12,​12,​13,​13,​13-​pentacosafluoro-|1513863-80-3|N-[3-(Dimethylamino)propyl]-perfluorotridecanamide|N-[3-(Dimethylamino)propyl]-2,2,3,3,4,4,5,5,6,6,7,7,8,8,9,9,10,10,11,11,12,12,13,13,13-pentacosafluorotridecanamide|N-[3-(Dimethylamino)propyl]-2,2,3,3,4,4,5,5, 6,6,7,7,8,8,9…
DTXSID20822089	DSSTox_Substance_Id	DTXSID20822089	4,4'-Sulfanediylbis(tetrafluorobenzonitrile)	Benzonitrile, 4,4'-thiobis[2,3,5,6-tetrafluoro-|4,4'-Sulfanediylbis(tetrafluorobenzonitrile)|60435-74-7
DTXSID30892995	DSSTox_Substance_Id	DTXSID30892995	Sodium bis(1H,1H,2H,2H-perfluorodecyl)phosphate	Sodium bis(3,3,4,4,5,5,6,6,7,7,8,8,9,9,10,10,10-heptadecafluorodecyl) phosphate|1-Decanol, 3,3,4,4,5,5,6,6,7,7,8,8,9,9,10,10,10-heptadecafluoro-, hydrogen phosphate, sodium salt|Sodium bis(3,3,4,4,5,5,6,6,7,7,8,8,9,9,10,10,10-heptadecafluorodecyl) phosphate (1:1)|114519-85-6|8:2 Na-diPAP|8:2diPAP|1-​Decanol, 3,​3,​4,​4,​5,​5,​6,​6,​7,​7,​8,​8,​9,​9,​10,​10,​10-​heptadecafluoro-​, 1,​1'-​(hydrogen…
DTXSID001032456	DSSTox_Substance_Id	DTXSID001032456	4-(Perfluorobutyl)-3,3-difluorobutanol 1-(dihydrogen phosphate) ammonium salt (1:2)	4-(Perfluorobutyl)-3,3-difluorobutanol 1-(dihydrogen phosphate) ammonium salt (1:2)|3,3,5,5,6,6,7,7,8,8,8-undecafluoro-1-octanol 1-(dihydrogen phosphate) ammonium salt (1:2)|1-Octanol, 3,3,5,5,6,6,7,7,8,8,8-undecafluoro-, 1-(dihydrogen phosphate), ammonium salt (1:2)|1025044-20-5
DTXSID00936956	DSSTox_Substance_Id	DTXSID00936956	3,6-Bis(trifluoromethyl)-1,2,4,5-tetrazine	1,2,4,5-Tetrazine, 3,6-bis(trifluoromethyl)-|3,6-Bis(trifluoromethyl)-1,2,4,5-tetrazine|16453-18-2
DTXSID00895211	DSSTox_Substance_Id	DTXSID00895211	2-Chloro-3,3,4,4,5,5,6,6,6-nonafluorohex-1-ene	110927-72-5|1-Hexene, 2-chloro-3,3,4,4,5,5,6,6,6-nonafluoro-|2-Chloro-3,3,4,4,5,5,6,6,6-nonafluorohex-1-ene
DTXSID501034338	DSSTox_Substance_Id	DTXSID501034338	Dipotassium N-(2-Carboxyethyl)-N-[6-[2-(perfluorooctyl)ethanesulfonylamino]hexyl]-beta-alanine salt	N-(2-Carboxyethyl)-N-[6-[[(3,3,4,4,5,5,6,6,7,7,8,8, 9,9,10,10,10-heptadecafluorodecyl)sulfonyl]amino]hexyl]-beta-alanine dipotassium salt|98900-53-9|beta-Alanine, N-(2-carboxyethyl)-N-[6-[[(3,3,4,4,5,5,6,6,7,7,8,8, 9,9,10,10,10-heptadecafluorodecyl)sulfonyl]amino]hexyl]-, dipotassium salt|Dipotassium N-(2-Carboxyethyl)-N-[6-[2-(perfluorooctyl)ethanesulfonylamino]hexyl]-beta-alanine salt
DTXSID90804377	DSSTox_Substance_Id	DTXSID90804377	2,4-Difluoro-3-[1,2,2,2-tetrafluoro-1-(trifluoromethyl)ethyl]azete	Azete, 2,4-difluoro-3-[1,2,2,2-tetrafluoro-1-(trifluoromethyl)ethyl]-|2,4-Difluoro-3-(1,1,1,2,3,3,3-heptafluoropropan-2-yl)azete|62888-44-2|2,4-Difluoro-3-[1,2,2,2-tetrafluoro-1-(trifluoromethyl)ethyl]azete
DTXSID801026837	DSSTox_Substance_Id	DTXSID801026837	(1,1,2,2,3,3,4,4,4‐Nonafluorobutyl)phosphanium	(1,1,2,2,3,3,4,4,4‐Nonafluorobutyl)phosphanium|NOCAS_1026837
DTXSID20722277	DSSTox_Substance_Id	DTXSID20722277	Dimethyl[(trifluoroacetyl)oxy]sulfanium trifluoroacetate	57738-66-6|Dimethyl[(trifluoroacetyl)oxy]sulfanium trifluoroacetate
DTXSID90991670	DSSTox_Substance_Id	DTXSID90991670	2-Chloro-1,1,1,2,3,4,4,4-octafluorobutane	71342-62-6|Butane, 2-chloro-1,1,1,2,3,4,4,4-octafluoro-|2-Chloro-1,1,1,2,3,4,4,4-octafluorobutane
DTXSID30896039	DSSTox_Substance_Id	DTXSID30896039	2,2,3,3,4,4,4-Heptafluoro-N-(1-phenylpropan-2-yl)butanamide	2,2,3,3,4,4,4-Heptafluoro-N-(1-phenylpropan-2-yl)butanamide|Butanamide, 2,2,3,3,4,4,4-heptafluoro-N-(1-methyl-2-phenylethyl)-|90582-01-7
DTXSID101022834	DSSTox_Substance_Id	DTXSID101022834	2-(5-Chloro-1,1,2,2,3,3,4,4,5,5-decafluoropentyl)-7-methyl-4H-1-benzopyran-4-one	2-(5-Chloro-1,1,2,2,3,3,4,4,5,5-decafluoropentyl)-7-methyl-4H-chromen-4-one|2-(5-Chloro-1,1,2,2,3,3,4,4,5,5-decafluoropentyl)-7-methyl-4H-1-benzopyran-4-one|4H-1-Benzopyran-4-one, 2-(5-chloro-1,1,2,2,3,3,4,4,5,5-decafluoropentyl)-7-methyl-|155445-01-5
DTXSID4059883	DSSTox_Substance_Id	DTXSID4059883	Bis(pentafluoropropionyl) peroxide	Bis(pentafluoropropionyl) peroxide|356-45-6|UNII-5A3C39G3TI|Peroxide, bis(pentafluoropropionyl)|Pentafluoropropanoyl peroxide|Bis(2,2,3,3,3-pentafluoro-1-oxopropyl) peroxide|Peroxide, bis(2,2,3,3,3-pentafluoro-1-oxopropyl)|EC No.: 206-605-8|Bis(perfluoropropionyl) peroxide|Perfluorodipropionyl peroxide|bis(pentafluoropropionyl) peroxide|EINECS 206-605-8|Perfluoropropionyl peroxide
DTXSID60545200	DSSTox_Substance_Id	DTXSID60545200	1,1,1-Trifluorobutan-2-amine--hydrogen chloride (1/1)	1,1,1-Trifluorobutan-2-amine--hydrogen chloride (1/1)|758-33-8|2-Butanamine, 1,1,1-trifluoro-, hydrochloride (1:1)
DTXSID301032805	DSSTox_Substance_Id	DTXSID301032805	N-[3-(Dimethylamino)propyl]-2-[(perfluorodecyl)ethylthio]acetamide	1513863-92-7|N-[3-(Dimethylamino)propyl]-2-[(perfluorodecyl)ethylthio]acetamide|N-[3-(Dimethylamino)propyl]-2-[(3,3,4,4,5,5,6,6,7,7,8,8,9,9,10,10,11,11,12,12,12-heneicosafluorododecyl)thio]acetamide|10:2 fluorotelomer thia ethanamido propyl dimethyl ammonium|10:2 FTTh-EtAdPrAm|Acetamide, N-[3-(dimethylamino)propyl]-2-[(3,3,4,4,5,5,6,6,7,7,8,8,9,9,10,10,11,11,12,12,12-heneicosafluorododecyl)thio]-
DTXSID2041757	DSSTox_Substance_Id	DTXSID2041757	Carbon tetrafluoride	Khladon 14|CF4|PFC 14|TETRAFLUOROMETHANE|PFC-14|UNII-94WG9QG0JN|Kohlenstofftetrafluorid|Freon 14|Arcton 0|Tetrafluorure de carbone|Halon 14|Refrigerant 14|UN 1982|Tetrafluoromethane|Methane, tetrafluoro-|1519044-53-1|Tetrafluorkohlenstoff|Freon R 14|EINECS 200-896-5|Carbon fluoride (CF4)|tetrafluoridocarbon|Fluorocarbon 14|tetrafluorocarbon|tetrafluoruro de carbono|DF 14|957761-07-8|Perfluorometh…
DTXSID70380164	DSSTox_Substance_Id	DTXSID70380164	AGN-PC-0BIRRE	Strontium bis(1,1,1,5,5,5-hexafluoro-4-oxopent-2-en-2-olate)|AGN-PC-0BIRRE|121012-89-3|3-Penten-2-one, 1,1,1,5,5,5-hexafluoro-4-hydroxy-, strontium salt (2:1)
DTXSID70772025	DSSTox_Substance_Id	DTXSID70772025	4-{(E)-[4-(Heptafluoropropyl)phenyl]diazenyl}-N,N-dimethylaniline	144499-72-9|Benzenamine, 4-[(E)-2-[4-(1,1,2,2,3,3,3-heptafluoropropyl)phenyl]diazenyl]-N,N-dimethyl-|4-{(E)-[4-(Heptafluoropropyl)phenyl]diazenyl}-N,N-dimethylaniline
DTXSID60334479	DSSTox_Substance_Id	DTXSID60334479	Perfluorononane	Nonane, 1,1,1,2,2,3,3,4,4,5,5,6,6,7,7,8,8,9,9,9-eicosafluoro-|Icosafluorononane|375-96-2|Perfluorononane
DTXSID10335698	DSSTox_Substance_Id	DTXSID10335698	Methyl perfluoropentanoate	Pentanoic acid, 2,2,3,3,4,4,5,5,5-nonafluoro-, methyl ester|13038-26-1|Methyl nonafluorovalerate|Methyl perfluoropentanoate|Methyl nonafluoropentanoate|2,2,3,3,4,4,5,5,5-Nonafluoro-pentanoic acid methyl ester
DTXSID40208184	DSSTox_Substance_Id	DTXSID40208184	Dipentafluorophenylcarbonate	59483-84-0|Bis(pentafluorophenyl) carbonate|O=C(Oc1c(F)c(F)c(F)c(F)c1F)Oc1c(F)c(F)c(F)c(F)c1F|Dipentafluorophenylcarbonate
DTXSID10873888	DSSTox_Substance_Id	DTXSID10873888	1,1,3-Trichloro-1,2,2,3,3-pentafluoropropane	1,1,3-trichloro-1,2,2,3,3-pentafluoropropane|1,1,3-Trichloropentafluoropropane|Propane, 1,1,3-trichloro-1,2,2,3,3-pentafluoro-|1652-81-9|Propane, 1,1,3-trichloropentafluoro-|1,1,3-tricloro-1,2,2,3,3-pentafluoropropano|1,3,3-Trichloro-1,1,2,2,3-pentafluoropropane|HCFC 215ca|1,1,3-Trichloro-1,2,2,3,3-pentafluoropropane|1,1,2,2,3-Pentafluoro-1,3,3-trichloropropane|1,1,3-Trichlor-1,2,2,3,3-pentafluor…
DTXSID60406665	DSSTox_Substance_Id	DTXSID60406665	11-(Perfluorobutyl)undecanoic acid	12,12,13,13,14,14,15,15,15-Nonafluoropentadecanoic acid|12,12,13,13,14,14,15,15,15-nonafluoropentadecanoic acid|11-(Perfluorobutyl)undecanoic acid|1652-66-0|Pentadecanoic acid, 12,12,13,13,14,14,15,15,15-nonafluoro-
DTXSID601026748	DSSTox_Substance_Id	DTXSID601026748	2,6-Diiodo-4-(perfluoropropan-2-yl)aniline	4-(1,1,1,2,3,3,3-Heptafluoropropan-2-yl)-2,6-diiodoaniline|2,6-Diiodo-4-(heptafluoropropan-2-yl)aniline|NOCAS_1026748|2,6-Diiodo-4-(perfluoropropan-2-yl)aniline
DTXSID00502135	DSSTox_Substance_Id	DTXSID00502135	1,1,1,3,3,3-Hexafluoro-2-isocyanatopropane	1,1,1,3,3,3-Hexafluoro-2-isocyanatopropane|684-29-7|Propane, 1,1,1,3,3,3-hexafluoro-2-isocyanato-
DTXSID40896621	DSSTox_Substance_Id	DTXSID40896621	Perfluoro-5,8,9,12-tetramethyl-4,7,10,13-tetraoxahexadecane	1,1,1,2,2,3,3,5,6,6,8,9,11,11,12,14,14,15,15,16,16,16-Docosafluoro-5,8,9,12-tetrakis(trifluoromethyl)-4,7,10,13-tetraoxahexadecane|61098-00-8|4,7,10,13-Tetraoxahexadecane, 1,1,1,2,2,3,3,5,6,6,8,9,11,11,12,14,14,15,15,16,16,16-docosafluoro-5,8,9,12-tetrakis(trifluoromethyl)-|Perfluoro-5,8,9,12-tetramethyl-4,7,10,13-tetraoxahexadecane|4,​7,​10,​13-​Tetraoxahexadecane, 1,​1,​1,​2,​2,​3,​3,​5,​6,​6,​…
DTXSID70654236	DSSTox_Substance_Id	DTXSID70654236	(2S)-1,1,1-Trifluoro-3-methylbutan-2-amine	2-Butanamine, 1,1,1-trifluoro-3-methyl-, (2S)-|1131737-01-3|(2S)-1,1,1-Trifluoro-3-methylbutan-2-amine
DTXSID901022264	DSSTox_Substance_Id	DTXSID901022264	2-(Pentafluoroethyl)naphthalene	Naphthalene, 2-(1,1,2,2,2-pentafluoroethyl)-|138133-66-1|2-(1,1,2,2,2-pentafluoroethyl)naphthalene|2-(Pentafluoroethyl)naphthalene
DTXSID00711149	DSSTox_Substance_Id	DTXSID00711149	1,1,2,2,3,3-Hexafluoro-1-[(propan-2-yl)oxy]propane	Propane, 1,1,2,2,3,3-hexafluoro-1-(1-methylethoxy)-|1,1,2,2,3,3-Hexafluoro-1-[(propan-2-yl)oxy]propane|393517-66-3
DTXSID90452110	DSSTox_Substance_Id	DTXSID90452110	Boranamine, N,N-dimethyl-1,1-bis(trifluoromethyl)-	N,N-Dimethyl-1,1-bis(trifluoromethyl)boranamine|105224-90-6|Methanamine, N-[bis(trifluoromethyl)boryl]-N-methyl-|Boranamine, N,N-dimethyl-1,1-bis(trifluoromethyl)-
DTXSID0027147	DSSTox_Substance_Id	DTXSID0027147	Methane, bromochlorodifluoro-	Flugex 12B1|353-59-3|BRN 1732514|bromochlorodifluoromethane|difluorobromochloromethane|Halon 1211|UNII-91I5X8AJXS|Freon 12B1|difluorochlorobromomethane|11104-73-7|monobromomonochlorodifluoromethane|Halon-1211|BROMOCHLORODIFLUOROMETHANE|Dwufluorochlorobromometan|Methane, bromochlorodifluoro-|EINECS 206-537-9|fluorocarbon 1211|4-01-00-00075|refrigerant gas R 12B1|Daiflon 12B1|chlorodifluoromonobrom…
DTXSID80143181	DSSTox_Substance_Id	DTXSID80143181	2,6-Difluoro-N-((2-fluoro-4-(1,1,2,2-tetrafluoroethylsulfonyl)phenyl)carbamoyl)benzamide	100341-19-3|2,6-Difluoro-N-{[2-fluoro-4-(1,1,2,2-tetrafluoroethanesulfonyl)phenyl]carbamoyl}benzamide|Benzamide, 2,6-difluoro-N-[[[2-fluoro-4-[(1,1,2,2-tetrafluoroethyl)sulfonyl]phenyl]amino]carbonyl]-|2,6-Difluoro-N-((2-fluoro-4-(1,1,2,2-tetrafluoroethylsulfonyl)phenyl)carbamoyl)benzamide
DTXSID60732234	DSSTox_Substance_Id	DTXSID60732234	Fluoro[tris(trifluoromethyl)]silane	Fluoro[tris(trifluoromethyl)]silane|827027-04-3|Silane, fluorotris(trifluoromethyl)-
DTXSID70452810	DSSTox_Substance_Id	DTXSID70452810	2-(1,1-Diethoxy-2,2,3,3,4,4,4-heptafluorobutyl)benzenamine	2-(1,1-Diethoxy-2,2,3,3,4,4,4-heptafluorobutyl)aniline|2-(1,1-Diethoxy-2,2,3,3,4,4,4-heptafluorobutyl)benzenamine|Benzenamine, 2-(1,1-diethoxy-2,2,3,3,4,4,4-heptafluorobutyl)-|181059-80-3
DTXSID9059963	DSSTox_Substance_Id	DTXSID9059963	Trifluoroacetone	421-50-1|1,1,1-Trifluoro-2-propanone|EINECS 207-005-9|NSC 66412|α,α,α-Trifluoroacetone|Trifluoroacetone|3,3,3-Trifluoroacetone|Trifluoromethyl methyl ketone|1,1,1-Trifluoropropan-2-one|2-Propanone, 1,1,1-trifluoro-|1,1,1-TRIFLUOROACETONE|Methyl trifluoromethyl ketone
DTXSID20892984	DSSTox_Substance_Id	DTXSID20892984	5:2/7:2 di Polyfluorinated phosphate ester	5:2/7:2 di Polyfluorinated phosphate ester|Phosphoric acid, 3,3,4,4,5,5,6,6,7,7,8,8,9,9,9-pentadecafluorononyl 3,3,4,4,5,5,6,6,7,7,7-undecafluoroheptyl ester|Phosphoric acid, mono(3,​3,​4,​4,​5,​5,​6,​6,​7,​7,​8,​8,​9,​9,​9-​pentadecafluorononyl​) mono(3,​3,​4,​4,​5,​5,​6,​6,​7,​7,​7-​undecafluoroheptyl) ester|1361054-89-8|5:2/7:2diPAP|3,3,4,4,5,5,6,6,7,7,8,8,9,9,9-Pentadecafluorononyl 3,3,4,4,5,…
DTXSID60880527	DSSTox_Substance_Id	DTXSID60880527	Diammonium 3-(perfluoro-7-methyloctyl)-2-hydroxypropyl phosphate	Diammonium 3-(perfluoro-7-methyloctyl)-2-hydroxypropyl phosphate|Diammonium 4,4,5,5,6,6,7,7,8,8,9,9,10,11,11,11-hexadecafluoro-2-hydroxy-10-(trifluoromethyl)undecyl phosphate|POLYFLGSID_880527|63295-18-1|1,2-Undecanediol, 4,4,5,5,6,6,7,7,8,8,9,9,10,11,11,11-hexadecafluoro-10-(trifluoromethyl)-, 1-(dihydrogen phosphate), diammonium salt|EINECS 264-075-3
DTXSID00578390	DSSTox_Substance_Id	DTXSID00578390	Tris(3,4,5-trifluorophenyl)borane	Borane, tris(3,4,5-trifluorophenyl)-|148892-97-1|Tris(3,4,5-trifluorophenyl)borane
DTXSID60713528	DSSTox_Substance_Id	DTXSID60713528	Heptafluorobutanoic acid--piperazine (1/1)	Butanoic acid, 2,2,3,3,4,4,4-heptafluoro-, compd. with piperazine (1:1)|375-04-2|Heptafluorobutanoic acid--piperazine (1/1)
DTXSID40501187	DSSTox_Substance_Id	DTXSID40501187	2,3-Difluoro-2,3-bis(trifluoromethyl)oxirane	773-29-5|Oxirane, 2,3-difluoro-2,3-bis(trifluoromethyl)-|2,3-Difluoro-2,3-bis(trifluoromethyl)oxirane
DTXSID801022728	DSSTox_Substance_Id	DTXSID801022728	Undecafluorohexanoyl bromide	Perfluorohexanoyl bromide|1404193-66-3|Undecafluorohexanoyl bromide|Hexanoyl bromide, 2,2,3,3,4,4,5,5,6,6,6-undecafluoro-
DTXSID50357475	DSSTox_Substance_Id	DTXSID50357475	2,3,5,6-Tetrafluoro-N,N-dimethylpyridin-4-amine	4-Pyridinamine, 2,3,5,6-tetrafluoro-N,N-dimethyl-|2875-13-0|2,3,5,6-Tetrafluoro-N,N-dimethylpyridin-4-amine
DTXSID80298463	DSSTox_Substance_Id	DTXSID80298463	1,2-dichloro-1,1,2-trifluoro-2-nitrosoethane	1,2-Dichloro-1,1,2-trifluoro-2-nitrosoethane|1,2-dichloro-1,1,2-trifluoro-2-nitrosoethane|Ethane, 1,2-dichloro-1,1,2-trifluoro-2-nitroso-|354-71-2
DTXSID10635307	DSSTox_Substance_Id	DTXSID10635307	1,1,1-Trifluoro-N-hydroxymethanesulfonamide	67821-24-3|Methanesulfonamide, 1,1,1-trifluoro-N-hydroxy-|1,1,1-Trifluoro-N-hydroxymethanesulfonamide
DTXSID30923117	DSSTox_Substance_Id	DTXSID30923117	1,2-Dichloro-3,4,5,6-tetrafluorobenzene	Benzene, 1,2-dichloro-3,4,5,6-tetrafluoro-|1198-59-0|1,2-Dichloro-3,4,5,6-tetrafluorobenzene
DTXSID40501622	DSSTox_Substance_Id	DTXSID40501622	2,2-Bis(trifluoromethyl)-1,3-oxazol-5(2H)-one	5(2H)-Oxazolone, 2,2-bis(trifluoromethyl)-|2,2-Bis(trifluoromethyl)-1,3-oxazol-5(2H)-one|72681-60-8
DTXSID30783894	DSSTox_Substance_Id	DTXSID30783894	Bromosyl(trifluoro)methane	Bromosyl(trifluoro)methane|Bromane, (trifluoromethyl)-, oxide|323202-74-0
DTXSID80234927	DSSTox_Substance_Id	DTXSID80234927	Sodium 3-((3-(((heptadecafluorooctyl)sulphonyl)amino)propyl)methylamino)propanesulphonate	85665-65-2|1-Propanesulfonic acid, 3-[[3-[[(1,1,2,2,3,3,4,4,5,5,6,6,7,7,8,8,8-heptadecafluorooctyl)sulfonyl]amino]propyl]methylamino]-, sodium salt (1:1)|Sodium 3-[{3-[(1,1,2,2,3,3,4,4,5,5,6,6,7,7,8,8,8-heptadecafluorooctane-1-sulfonyl)amino]propyl}(methyl)amino]propane-1-sulfonate|Sodium 3-((3-(((heptadecafluorooctyl)sulphonyl)amino)propyl)methylamino)propanesulphonate|EINECS 288-155-2
DTXSID60462160	DSSTox_Substance_Id	DTXSID60462160	Potassium N,N-Bis(perfluorobutanesulfonyl)amide	Potassium N,N-Bis(perfluorobutanesulfonyl)amide|129135-87-1|1-Butanesulfonamide, 1,1,2,2,3,3,4,4,4-nonafluoro-N-[(1,1,2,2,3,3,4,4,4-nonafluorobutyl)sulfonyl]-, potassium salt (1:1)|Potassium bis(1,1,2,2,3,3,4,4,4-nonafluorobutane-1-sulfonyl)azanide|861927-95-9|Potassium Bisnonafluoro-1-butanesulfonimidate
DTXSID801034701	DSSTox_Substance_Id	DTXSID801034701	14:2 Fluorotelomer sulfonamido propyl methyl amino acetic acid	[{3-[(2-(Perfluorotetradecyl)ethane-1-sulfonyl)amino]propyl}(methyl)amino]acetic acid|NOCAS_1034701|14:2 FTSA-Pr-MeAA|14:2 Fluorotelomer sulfonamido propyl methyl amino acetic acid
DTXSID601019189	DSSTox_Substance_Id	DTXSID601019189	3,3,4,4,5,5,6,6,6-Nonafluorohexyl 3,3,4,4,5,5,6,6,7,7,8,8,8-tridecafluorooctyl hydrogen phosphate	1158182-59-2|3,3,4,4,5,5,6,6,6-Nonafluorohexyl 3,3,4,4,5,5,6,6,7,7,8,8,8-tridecafluorooctyl hydrogen phosphate|NS00010955|Phosphoric acid, 3,3,4,4,5,5,6,6,6-nonafluorohexyl 3,3,4,4,5,5,6,6,7,7,8,8,8-tridecafluorooctyl ester|4:2/6:2 diPAP|4:2/6:2 Fluorotelomer phosphate diester
DTXSID201039727	DSSTox_Substance_Id	DTXSID201039727	1,3-Benzenedisulfonic acid, 4-[2-[4-[ethyl(2-hydroxyethyl)amino]phenyl]diazenyl]-, 1,3-bis(2,2,3,3-tetrafluoropropyl) ester	143877-56-9|1,3-Benzenedisulfonic acid, 4-[2-[4-[ethyl(2-hydroxyethyl)amino]phenyl]diazenyl]-, 1,3-bis(2,2,3,3-tetrafluoropropyl) ester
DTXSID40750734	DSSTox_Substance_Id	DTXSID40750734	4-Cyanophenyl 4-(undecafluoropentyl)benzoate	4-Cyanophenyl 4-(undecafluoropentyl)benzoate|Benzoic acid, 4-(1,1,2,2,3,3,4,4,5,5,5-undecafluoropentyl)-, 4-cyanophenyl ester|88951-06-8
DTXSID401032858	DSSTox_Substance_Id	DTXSID401032858	3-[[(Perfluorooctyl)sulfonyl]methylamino]-N,N,N-trimethyl-1-propanaminium	153968-04-8|3-[[(1,1,2,2,3,3,4,4,5,5,6,6,7,7,8,8,8-Heptadecafluorooctyl)sulfonyl]methylamino]-N,N,N-trimethyl-1-propanaminium|3-[[(Perfluorooctyl)sulfonyl]methylamino]-N,N,N-trimethyl-1-propanaminium|1-Propanaminium, 3-[[(1,1,2,2,3,3,4,4,5,5,6,6,7,7,8,8,8-heptadecafluorooctyl)sulfonyl]methylamino]-N,N,N-trimethyl-
DTXSID50759612	DSSTox_Substance_Id	DTXSID50759612	2,2-Bis(difluoromethyl)-1,1,3,3,4,4-hexafluorobutane	95576-24-2|2,2-Bis(difluoromethyl)-1,1,3,3,4,4-hexafluorobutane|Butane, 2,2-bis(difluoromethyl)-1,1,3,3,4,4-hexafluoro-
DTXSID90540147	DSSTox_Substance_Id	DTXSID90540147	Perfluoro-4-methylindane	Perfluoro-4-methylindane|1H-Indene, 1,1,2,2,3,3,4,5,6-nonafluoro-2,3-dihydro-7-(trifluoromethyl)-|36158-85-7|1,1,2,2,3,3,4,5,6-Nonafluoro-7-(trifluoromethyl)-2,3-dihydro-1H-indene
DTXSID10224917	DSSTox_Substance_Id	DTXSID10224917	Pyrimidine, 5-chloro-2,4-difluoro-6-trifluoromethyl-	Pyrimidine, 5-chloro-2,4-difluoro-6-trifluoromethyl-|5-Chloro-2,4-difluoro-6-(trifluoromethyl)pyrimidine|5-Chloro-2,4-difluoro-6-trifluoromethylpyrimidine|Pyrimidine, 5-chloro-2,4-difluoro-6-(trifluoromethyl)-|74039-20-6
DTXSID70905391	DSSTox_Substance_Id	DTXSID70905391	2,2,3,3-Tetrafluoro-3a-methyloctahydro-1-benzothiophene	Benzo[b]thiophene, 2,2,3,3-tetrafluorooctahydro-3a-methyl-|2,2,3,3-Tetrafluoro-3a-methyloctahydro-1-benzothiophene|100333-46-8
DTXSID40784337	DSSTox_Substance_Id	DTXSID40784337	3-[(Pentafluorophenyl)selanyl]triaza-1,2-dien-2-ium-1-ide	385808-66-2|3-[(Pentafluorophenyl)selanyl]triaza-1,2-dien-2-ium-1-ide
DTXSID30546547	DSSTox_Substance_Id	DTXSID30546547	4-Bromo-2,2,4,5,5-pentafluoro-3-(trifluoromethyl)-1,3-oxazolidine	4-Bromo-2,2,4,5,5-pentafluoro-3-(trifluoromethyl)-1,3-oxazolidine|104550-50-7|Oxazolidine, 4-bromo-2,2,4,5,5-pentafluoro-3-(trifluoromethyl)-
DTXSID90460396	DSSTox_Substance_Id	DTXSID90460396	1-((Perfluorooctyl)propanoyloxy)pyrrolidine-2,5-dione	852527-45-8|1-((Perfluorooctyl)propanoyloxy)pyrrolidine-2,5-dione|1-[(4,4,5,5,6,6,7,7,8,8,9,9,10,10,11,11,11-Heptadecafluoroundecanoyl)oxy]pyrrolidine-2,5-dione|2,5-Pyrrolidinedione, 1-[(4,4,5,5,6,6,7,7,8,8,9,9,10,10,11,11,11-heptadecafluoro-1-oxoundecyl)oxy]-
DTXSID30222975	DSSTox_Substance_Id	DTXSID30222975	Acetic acid, trifluoro-, rhodium(2+) salt	Acetic acid, trifluoro-, rhodium(2+) salt|72654-51-4|Acetic acid, 2,2,2-trifluoro-, rhodium(2+) salt (2:1)|Rhodium(2+) bis(trifluoroacetate)
DTXSID90510461	DSSTox_Substance_Id	DTXSID90510461	3-Fluoro-5-(trifluoromethyl)pyridine-2-carbonitrile	80194-71-4|3-Fluoro-5-(trifluoromethyl)pyridine-2-carbonitrile|2-Pyridinecarbonitrile, 3-fluoro-5-(trifluoromethyl)-
DTXSID90895487	DSSTox_Substance_Id	DTXSID90895487	1,1,1,2,2,3,3,4,4,5,5,6,6,12,12,13,13,14,14,15,15,16,16,17,17,17-Hexacosafluoro-8,10-diiodoheptadecane	1,1,1,2,2,3,3,4,4,5,5,6,6,12,12,13,13,14,14,15,15,16,16,17,17,17-Hexacosafluoro-8,10-diiodoheptadecane|1254971-76-0|Heptadecane, 1,1,1,2,2,3,3,4,4,5,5,6,6,12,12,13,13,14,14,15,15,16,16,17,17,17-hexacosafluoro-8,10-diiodo-
DTXSID90897582	DSSTox_Substance_Id	DTXSID90897582	4-(Perfluorononyl)oxybenzenesulfonate sodium	4-(Perfluorononyl)oxybenzenesulfonate sodium|Sodium 4-[(nonadecafluorononyl)oxy]benzene-1-sulfonate|91998-13-9|Benzenesulfonic acid, 4-[(1,1,2,2,3,3,4,4,5,5,6,6,7,7,8,8,9,9,9-nonadecafluorononyl)oxy]-, sodium salt (1:1)
DTXSID401007893	DSSTox_Substance_Id	DTXSID401007893	N,N-Diethyl-heptadecafluoro-1-octanesulfonamide	N,N-Diethyl-heptadecafluoro-1-octanesulfonamide|N,N-Diethyl perfluorooctane sulfonamide|Et2FOSA|1-Octanesulfonamide, N,N-diethyl-1,1,2,2,3,3,4,4,5,5,6,6,7,7,8,8,8-heptadecafluoro-|N,N-Diethyl-1,1,2,2,3,3,4,4,5,5,6,6,7,7,8,8,8-heptadecafluorooctane-1-sulfonamide|87988-61-2|N,N-Diethyl-1,1,2,2,3,3,4,4,5,5,6,6,7,7,8,8,8-heptadecafluoro-1-octanesulfonamide
DTXSID3060958	DSSTox_Substance_Id	DTXSID3060958	Ethanone, 2,2,2-trifluoro-1-(4-fluorophenyl)-	2,2,2-Trifluoro-1-(4-fluorophenyl)ethan-1-one|p-Fluorotrifluoroacetophenone|655-32-3|p,alpha,alpha,alpha-Tetrafluoroacetophenone|Ethanone, 2,2,2-trifluoro-1-(4-fluorophenyl)-|Acetophenone, 2,2,2,4'-tetrafluoro-|EINECS 211-509-4|NSC 158171
DTXSID80896721	DSSTox_Substance_Id	DTXSID80896721	Butan-2-yl N-(2,2,3,3,4,4,4-heptafluorobutanoyl)-D-alaninate	93080-42-3|D-Alanine, N-(2,2,3,3,4,4,4-heptafluoro-1-oxobutyl)-, 1-methylpropyl ester|Butan-2-yl N-(2,2,3,3,4,4,4-heptafluorobutanoyl)-D-alaninate
DTXSID30631422	DSSTox_Substance_Id	DTXSID30631422	Methyl[tris(trifluoromethyl)]plumbane	88261-91-0|Plumbane, methyltris(trifluoromethyl)-|Methyl[tris(trifluoromethyl)]plumbane
DTXSID60583708	DSSTox_Substance_Id	DTXSID60583708	Tris(3,3,4,4,5,5,6,6,6-nonafluorohexyl)(prop-2-en-1-yl)stannane	Stannane, tris(3,3,4,4,5,5,6,6,6-nonafluorohexyl)-2-propen-1-yl-|215186-99-5|Tris(3,3,4,4,5,5,6,6,6-nonafluorohexyl)(prop-2-en-1-yl)stannane
DTXSID90180087	DSSTox_Substance_Id	DTXSID90180087	(Perfluoroheptyl)ethene	EINECS 246-976-3|3,3,4,4,5,5,6,6,7,7,8,8,9,9,9-Pentadecafluoronon-1-ene|C=CC(F)(F)C(F)(F)C(F)(F)C(F)(F)C(F)(F)C(F)(F)C(F)(F)F|(Perfluoroheptyl)ethene|25431-45-2
DTXSID10895343	DSSTox_Substance_Id	DTXSID10895343	1,1,1,2,2,3,3,4,4,5,5,6,6,7,7,8,8-Heptadecafluorotricosane	1,1,1,2,2,3,3,4,4,5,5,6,6,7,7,8,8-Heptadecafluorotricosane|871311-24-9|Tricosane, 1,1,1,2,2,3,3,4,4,5,5,6,6,7,7,8,8-heptadecafluoro-
DTXSID30771731	DSSTox_Substance_Id	DTXSID30771731	2-{[4-(Heptafluoropropyl)phenyl]methyl}oxirane	144006-68-8|2-{[4-(Heptafluoropropyl)phenyl]methyl}oxirane|Oxirane, 2-[[4-(1,1,2,2,3,3,3-heptafluoropropyl)phenyl]methyl]-
DTXSID10545290	DSSTox_Substance_Id	DTXSID10545290	1-(Chloromethyl)-2,3,5,6-tetrafluoro-4-methylbenzene	1-(Chloromethyl)-2,3,5,6-tetrafluoro-4-methylbenzene|Benzene, 1-(chloromethyl)-2,3,5,6-tetrafluoro-4-methyl-|60903-84-6
DTXSID101032916	DSSTox_Substance_Id	DTXSID101032916	Silver perfluoroheptanoate	424-05-5|Silver perfluoroheptanoate
DTXSID40204823	DSSTox_Substance_Id	DTXSID40204823	Refrigerant 500	CC(F)F.FC(F)(Cl)Cl|1,1-Difluoroethane--dichloro(difluoro)methane (1/1)|Refrigerant 500|56275-41-3
DTXSID00188933	DSSTox_Substance_Id	DTXSID00188933	2'-Nitro-4,4,4-trifluoro-3-(trifluoromethyl)-crotonophenone	2'-Nitro-4,4,4-trifluoro-3-(trifluoromethyl)-crotonophenone|Crotonophenone, 2'-nitro-4,4,4-trifluoro-3-(trifluoromethyl)-|4,4,4-Trifluoro-1-(2-nitrophenyl)-3-(trifluoromethyl)but-2-en-1-one|O=C(C=C(C(F)(F)F)C(F)(F)F)c1ccccc1[N+](=O)[O-]|BRN 2168088|NSC 162090|1-(o-Nitrophenyl)-4,4,4-trifluoro-3-trifluoromethyl-2-buten-1-one|35443-89-1
DTXSID30896034	DSSTox_Substance_Id	DTXSID30896034	N-Cyclohexyl-2,2,3,3,4,4,4-heptafluorobutanamide	N-Cyclohexyl-2,2,3,3,4,4,4-heptafluorobutanamide|Cyclohexylamine, N-heptafluorobutyryl-|Butanamide, N-cyclohexyl-2,2,3,3,4,4,4-heptafluoro-|56663-38-8
DTXSID80895193	DSSTox_Substance_Id	DTXSID80895193	4,4,5,5,6,6,7,7,7-Nonafluorohepta-1,2-diene	132673-98-4|4,4,5,5,6,6,7,7,7-Nonafluorohepta-1,2-diene|1,2-Heptadiene, 4,4,5,5,6,6,7,7,7-nonafluoro-
DTXSID901034897	DSSTox_Substance_Id	DTXSID901034897	Perfluoro-4-methylcyclopentane-1-carboxylic acid	perfluoro methyl cyclopentane carboxylic acid|PFMeCPeCA|NOCAS_1034897|Perfluoro-4-methylcyclopentane-1-carboxylic acid
DTXSID10706485	DSSTox_Substance_Id	DTXSID10706485	1,1,1,2,2,3,3,4,5,6,6,7,7,8,8,8-Hexadecafluorooct-4-ene	4-Octene, 1,1,1,2,2,3,3,4,5,6,6,7,7,8,8,8-hexadecafluoro-|35844-81-6|1,1,1,2,2,3,3,4,5,6,6,7,7,8,8,8-Hexadecafluorooct-4-ene
DTXSID00190950	DSSTox_Substance_Id	DTXSID00190950	6:1 Fluorotelomer alcohol	2,2,3,3,4,4,5,5,6,6,7,7,7-Tridecafluorheptan-1-ol|1H,1H-Perfluoroheptanol|375-82-6|EC 206-796-8|FTOH 6:1|1,1-Dihydroperfluoroheptanol|1-​Heptanol, 2,​2,​3,​3,​4,​4,​5,​5,​6,​6,​7,​7,​7-​tridecafluoro-|EINECS 206-796-8|1H,1H-Perfluoroheptan-1-ol|2,2,3,3,4,4,5,5,6,6,7,7,7-tridecafluoroheptane-1-ol|Fluorotelomer alcohol 6:1|1H,1H-Tridecafluoro-1-heptanol|1H,1H-Perfluoro-1-heptanol|α,α-Dihydroperfluo…
DTXSID90930483	DSSTox_Substance_Id	DTXSID90930483	4,4',5,5,5',5'-Hexafluoro-2,2,2',2'-tetrakis(trifluoromethyl)-4,4'-bi-1,3-dioxolane	139481-27-9|4,4'-Bi-1,3-dioxolane, 4,4',5,5,5',5'-hexafluoro-2,2,2',2'-tetrakis(trifluoromethyl)-|4,4',5,5,5',5'-Hexafluoro-2,2,2',2'-tetrakis(trifluoromethyl)-4,4'-bi-1,3-dioxolane
DTXSID30895587	DSSTox_Substance_Id	DTXSID30895587	1,1,1,2,2,3,3,4,4,5,5,6,6,7,7,8,8,9,9,10,10,18,18,19,19,20,20,21,21,22,22,23,23,24,24,25,25,26,26,27,27,27-Dotetracontafluoro-12,16-diiodoheptacosane	1,1,1,2,2,3,3,4,4,5,5,6,6,7,7,8,8,9,9,10,10,18,18,19,19,20,20,21,21,22,22,23,23,24,24,25,25,26,26,27,27,27-Dotetracontafluoro-12,16-diiodoheptacosane|784189-62-4|Heptacosane, 1,1,1,2,2,3,3,4,4,5,5,6,6,7,7,8,8,9,9,10,10,18,18,19,19,20,20,21,21,22,22,23,23,24,24,25,25,26,26,27,27,27-dotetracontafluoro-12,16-diiodo-
DTXSID00895458	DSSTox_Substance_Id	DTXSID00895458	Heptadecafluorononanenitrile	Nonanenitrile, 2,2,3,3,4,4,5,5,6,6,7,7,8,8,9,9,9-heptadecafluoro-|Heptadecafluorononanenitrile|82416-71-5
DTXSID10823025	DSSTox_Substance_Id	DTXSID10823025	4,5,5,6,6,7,7,8,8,9,9,9-Dodecafluoro-1,3-nonadiene	4,5,5,6,6,7,7,8,8,9,9,9-Dodecafluoronona-1,3-diene|74338-55-9|4,5,5,6,6,7,7,8,8,9,9,9-Dodecafluoro-1,3-nonadiene|1,3-Nonadiene, 4,5,5,6,6,7,7,8,8,9,9,9-dodecafluoro-
DTXSID50547334	DSSTox_Substance_Id	DTXSID50547334	Difluoro[bis(pentafluoroethyl)]phenyl-lambda~5~-phosphane	Phosphorane, difluorobis(1,1,2,2,2-pentafluoroethyl)phenyl-|111784-55-5|Difluoro[bis(pentafluoroethyl)]phenyl-lambda~5~-phosphane
DTXSID80897511	DSSTox_Substance_Id	DTXSID80897511	bis((Perfluorobutyl)ethyl) carbonate	1-Hexanol, 3,3,4,4,5,5,6,6,6-nonafluoro-, 1,1'-carbonate|1132677-78-1|bis((Perfluorobutyl)ethyl) carbonate|Bis(3,3,4,4,5,5,6,6,6-nonafluorohexyl) carbonate
DTXSID30412359	DSSTox_Substance_Id	DTXSID30412359	Tris[3-(perfluorooctyl)phenyl]phosphine	Phosphine, tris[3-(1,1,2,2,3,3,4,4,5,5,6,6,7,7,8,8,8-heptadecafluorooctyl)phenyl]-|325459-91-4|Tris[3-(heptadecafluorooctyl)phenyl]phosphane|Tris[3-(perfluorooctyl)phenyl]phosphine
DTXSID4042048	DSSTox_Substance_Id	DTXSID4042048	2H-Perfluoropropane	1,1,1,2,3,3,3-heptafluoropropane|2H-Heptafluoropropane|Solkane 227ea|2H-Perfluoropropane|Propane, 1,1,1,2,3,3,3-heptafluoro-|2-Hydroperfluoropropane|2-Hydroheptafluoropropane|Solkane 227|UNII-R40P36GDK6|Khladon 227|Halogenated alkane|431-89-0|HFC-227ea|1,1,1,2,3,3,3-Heptafluorpropan|EINECS 207-079-2|1,1,1,2,3,3,3-Heptafluoro-n-propane|PROPANE, 1,1,1,2,3,3,3-HEPTAFLUORO-|Apaflurane|C3HF7|HFC-227ea…
DTXSID20590236	DSSTox_Substance_Id	DTXSID20590236	1-Bromo-4-(2,2,3,3-tetrafluorocyclobutyl)benzene	Benzene, 1-bromo-4-(2,2,3,3-tetrafluorocyclobutyl)-|1-Bromo-4-(2,2,3,3-tetrafluorocyclobutyl)benzene|885267-02-7
DTXSID80595500	DSSTox_Substance_Id	DTXSID80595500	2,4-Pentanedione, 1,1,1,5,5,5-hexafluoro-, conjugate monoacid	2,4-Pentanedione, 1,1,1,5,5,5-hexafluoro-, hydrogen salt|2,4-Pentanedione, 1,1,1,5,5,5-hexafluoro-, conjugate monoacid|18716-89-7
DTXSID301036221	DSSTox_Substance_Id	DTXSID301036221	3‐[(1,3‐Dihydroxy-3-(perfluorohexyl)propan‐2‐yl)sulfanyl]propanoic acid	NOCAS_1036221|3‐[(4,4,5,5,6,6,7,7,8,8,9,9,9‐Tridecafluoro‐1,3‐dihydroxynonan‐2‐yl)sulfanyl]propanoic acid|6:2 OH-MeOH-FTTh-PrA|6:2 1-hydroxy 2-hydroxymethyl fluorotelomer thia propanoic acid|3‐[(1,3‐Dihydroxy-3-(perfluorohexyl)propan‐2‐yl)sulfanyl]propanoic acid
DTXSID601032997	DSSTox_Substance_Id	DTXSID601032997	P,P-Bis(perfluoro-7-methyloctyl) phosphinic acid ytterbium(3+) salt (3:1)	Phosphinic acid, P,P-bis[1,1,2,2,3,3,4,4,5,5,6,6,7,8,8,8-hexadecafluoro-7-(trifluoromethyl)octyl]-, ytterbium(3+) salt (3:1)|P,P-Bis(perfluoro-7-methyloctyl) phosphinic acid ytterbium(3+) salt (3:1)|P,P-Bis[1,1,2,2,3,3,4,4,5,5,6,6,7,8,8,8-hexadecafluoro-7-(trifluoromethyl)octyl] phosphinic acid ytterbium(3+) salt (3:1)|500776-88-5
DTXSID1059868	DSSTox_Substance_Id	DTXSID1059868	Acetamide, 2,2,2-trifluoro-	NSC 9449|EINECS 206-559-9|Acetamide, 2,2,2-trifluoro-|2,2,2-Trifluoroacetamide|354-38-1
DTXSID70241125	DSSTox_Substance_Id	DTXSID70241125	1,1,2,2,3,3,4,4,5,5,6,6,7,7,8,8,9,9,10,10-Icosafluoro-11-(vinyloxy)undecane	Undecane, 11-(ethenyloxy)-1,1,2,2,3,3,4,4,5,5,6,6,7,7,8,8,9,9,10,10-eicosafluoro-|11-(Ethenyloxy)-1,1,2,2,3,3,4,4,5,5,6,6,7,7,8,8,9,9,10,10-icosafluoroundecane|1,1,2,2,3,3,4,4,5,5,6,6,7,7,8,8,9,9,10,10-Icosafluoro-11-(vinyloxy)undecane|EINECS 303-877-0|94231-58-0
DTXSID501027036	DSSTox_Substance_Id	DTXSID501027036	4,4,5,5-Tetrafluoro-1,3-dioxolane	Tetrafluorodioxolane|76492-96-1|4,4,5,5-Tetrafluoro-1,3-dioxolane
DTXSID60370610	DSSTox_Substance_Id	DTXSID60370610	Trifluoroacetyl triflate	Trifluoroacetyl Trifluoromethanesulfonate|68602-57-3|trifluoromethylsulfonyl 2,2,2-trifluoroacetate|Trifluoroacetyl triflate
DTXSID401032941	DSSTox_Substance_Id	DTXSID401032941	1,3-Bis[(perfluorohexyl)ethylthio]-2-propanol	2-Propanol, 1,3-bis[(3,3,4,4,5,5,6,6,7,7,8,8,8-tridecafluorooctyl)thio]-|1,3-Bis[(perfluorohexyl)ethylthio]-2-propanol|1,3-bis[(3,3,4,4,5,5,6,6,7,7,8,8,8-tridecafluorooctyl)thio]-2-propanol|160819-46-5
DTXSID90183811	DSSTox_Substance_Id	DTXSID90183811	Tetraphosphirane, tris(pentafluoroethyl)-	Tris(pentafluoroethyl)triphosphirane|29634-17-1|Tetraphosphirane, tris(pentafluoroethyl)-|FC(F)(F)C(F)(F)p1p(C(F)(F)C(F)(F)F)p1C(F)(F)C(F)(F)F
DTXSID60895595	DSSTox_Substance_Id	DTXSID60895595	1-(Heptafluoropropyl)-4-nitrobenzene	Benzene, 1-(1,1,2,2,3,3,3-heptafluoropropyl)-4-nitro-|1300746-85-3|1-(Heptafluoropropyl)-4-nitrobenzene
DTXSID501035079	DSSTox_Substance_Id	DTXSID501035079	3-(Dimethyl{3-[methyl(perfluoropentanesulfonyl)amino]propyl}azaniumyl)propane-1-sulfonate	N-SPAmP-MeFPeSA|SPrAmPr-N-Me-FPeSA|3-(Dimethyl{3-[methyl(perfluoropentanesulfonyl)amino]propyl}azaniumyl)propane-1-sulfonate|NOCAS_1035079|N-sulfopropyldimethylammoniopropyl N-methyl perfuoropentanesulfonamide
DTXSID80546557	DSSTox_Substance_Id	DTXSID80546557	1,1,1,2,2,3,3,4,4,5,5,6,6-Tridecafluoro-8-iodotetradecane	1,1,1,2,2,3,3,4,4,5,5,6,6-Tridecafluoro-8-iodotetradecane|109574-84-7|Tetradecane, 1,1,1,2,2,3,3,4,4,5,5,6,6-tridecafluoro-8-iodo-
DTXSID90769492	DSSTox_Substance_Id	DTXSID90769492	Ethyl 5-chloro-2,2,3,3,4,4-hexafluoropentanoate	139265-07-9|Pentanoic acid, 5-chloro-2,2,3,3,4,4-hexafluoro-, ethyl ester|Ethyl 5-chloro-2,2,3,3,4,4-hexafluoropentanoate
DTXSID60700296	DSSTox_Substance_Id	DTXSID60700296	Dichlorobis(1,1,2,2,3,3,6,6,6-nonafluorohexyl)silane	Dichlorobis(1,1,2,2,3,3,6,6,6-nonafluorohexyl)silane|Silane, dichlorobis(1,1,2,2,3,3,6,6,6-nonafluorohexyl)-|156323-66-9
DTXSID30835584	DSSTox_Substance_Id	DTXSID30835584	3-(1,1,2,2-Tetrafluoroethoxy)but-1-ene	1-Butene, 3-(1,1,2,2-tetrafluoroethoxy)-|83168-74-5|3-(1,1,2,2-Tetrafluoroethoxy)but-1-ene
DTXSID40544094	DSSTox_Substance_Id	DTXSID40544094	bis(perfluorooctanoyl) peroxide	34434-27-0|bis(pentadecafluorooctanoyl) peroxide|bis(perfluorooctanoyl) peroxide
DTXSID80527008	DSSTox_Substance_Id	DTXSID80527008	1,1,2,2-Tetrafluoro-3-[(propan-2-yl)oxy]propane	1,1,2,2-Tetrafluoro-3-[(propan-2-yl)oxy]propane|88998-57-6|Propane, 1,1,2,2-tetrafluoro-3-(1-methylethoxy)-
DTXSID50892452	DSSTox_Substance_Id	DTXSID50892452	Sodium 4,8-dioxa-3H-perfluorononanoate	(Na) Dodecafluoro-3H-4,8-dioxanonanoate|NaDONa|DONA-Na|Propanoic acid, 2,2,3-trifluoro-3-[1,1,2,2,3,3-hexafluoro-3-(trifluoromethoxy)propoxy]-, sodium salt (1:1)|Sodium 2,2,3-trifluoro-3-[1,1,2,2,3,3-hexafluoro-3-(trifluoromethoxy)propoxy]propanoate|Sodium dodecafluoro-3H-4,8-dioxanonanoate|2250081-67-3|Sodium 4,8-dioxa-3H-perfluorononanoate|Sodium salt of DONA
DTXSID30191511	DSSTox_Substance_Id	DTXSID30191511	Acrylonitrile, 2-(trifluoromethyl)-	2-(Trifluoromethyl)-2-propenenitrile|2-(Trifluoromethyl)acrylonitrile|2-(Trifluoromethyl)prop-2-enenitrile|Acrylonitrile, 2-(trifluoromethyl)-|BRN 1753717|381-84-0|C=C(C#N)C(F)(F)F|NSC 221184|4-02-00-01540
DTXSID40796854	DSSTox_Substance_Id	DTXSID40796854	1,3,3,4,6,6-Hexafluoro-2,5-dimethylcyclohexa-1,4-diene	1,4-Cyclohexadiene, 1,3,3,4,6,6-hexafluoro-2,5-dimethyl-|60903-77-7|1,3,3,4,6,6-Hexafluoro-2,5-dimethylcyclohexa-1,4-diene
DTXSID201035470	DSSTox_Substance_Id	DTXSID201035470	N-(3-{[(Perfluorodecyl)sulfonyl]amino}propyl)-3,4-dihydroxy-N,N-dimethyl-1-butanaminium	1-Butanaminium, N-[3-[[(perfluorodecyl)sulfonyl]amino]propyl]-3,4-dihydroxy-N,N-dimethyl-|N-diHOBAmP-FDSA|1-Butanaminium, N-[3-[[(1,1,2,2,3,3,4,4,5,5,6,6,7,7,8,8,9,9,10,10,10-heneicosafluorodecyl)sulfonyl]amino]propyl]-3,4-dihydroxy-N,N-dimethyl-|N-(3-{[(Henicosafluorodecyl)sulfonyl]amino}propyl)-3,4-dihydroxy-N,N-dimethyl-1-butanaminium|NOCAS_1035470|diOHBAmPr-FDSA|N-(3-{[(Perfluorodecyl)sulfony…
DTXSID70540145	DSSTox_Substance_Id	DTXSID70540145	1,3,3,4,4,5,5,6,6-Nonafluoro-2-iodocyclohex-1-ene	14315-34-5|Cyclohexene, 1,3,3,4,4,5,5,6,6-nonafluoro-2-iodo-|1,3,3,4,4,5,5,6,6-Nonafluoro-2-iodocyclohex-1-ene
DTXSID40616508	DSSTox_Substance_Id	DTXSID40616508	4-(Trifluoromethyl)azetidin-2-one	2-Azetidinone, 4-(trifluoromethyl)-|4-(Trifluoromethyl)azetidin-2-one|88968-81-4
DTXSID50512406	DSSTox_Substance_Id	DTXSID50512406	{[(Heptafluoropropyl)sulfanyl]methyl}benzene	Benzene, [[(1,1,2,2,3,3,3-heptafluoropropyl)thio]methyl]-|68409-04-1|{[(Heptafluoropropyl)sulfanyl]methyl}benzene
DTXSID30896312	DSSTox_Substance_Id	DTXSID30896312	1,1,2,3,3,4,5,5,5-Nonafluoro-4-(trifluoromethyl)pent-1-ene	1,1,2,3,3,4,5,5,5-Nonafluoro-4-(trifluoromethyl)pent-1-ene|1-Pentene, 1,1,2,3,3,4,5,5,5-nonafluoro-4-(trifluoromethyl)-|287101-12-6
DTXSID80375107	DSSTox_Substance_Id	DTXSID80375107	11:1 Fluorotelomer alcohol	1H,1H-Perfluoro-1-dodecanol|11:1 Fluorotelomer alcohol|11:1 FTOH|1H,1H-Perfluorododecanol|1,1-Dihydroperfluorododecyl alcohol|1-​Dodecanol, 2,​2,​3,​3,​4,​4,​5,​5,​6,​6,​7,​7,​8,​8,​9,​9,​10,​10,​11,​11,​12,​12,​12-​tricosafluoro-|1-Dodecanol, 2,2,3,3,4,4,5,5,6,6,7,7,8,8,9,9,10,10,11,11,12,12,12-tricosafluoro-|Fluorotelomer alcohol 11:1|423-65-4|2,2,3,3,4,4,5,5,6,6,7,7,8,8,9,9,10,10,11,11,12,12,1…
DTXSID10334904	DSSTox_Substance_Id	DTXSID10334904	4-Fluoro-3-(trifluoromethyl)benzaldehyde	Benzaldehyde, 4-fluoro-3-(trifluoromethyl)-|4-Fluoro-3-(trifluoromethyl)benzaldehyde|67515-60-0
DTXSID50896253	DSSTox_Substance_Id	DTXSID50896253	1,1,2,2,3,3,4,4,5,5,6,6,7,7,8,8,8-Heptadecafluoro-N-(2-oxocyclooctyl)octane-1-sulfonamide	1,1,2,2,3,3,4,4,5,5,6,6,7,7,8,8,8-Heptadecafluoro-N-(2-oxocyclooctyl)octane-1-sulfonamide|240801-56-3|1-Octanesulfonamide, 1,1,2,2,3,3,4,4,5,5,6,6,7,7,8,8,8-heptadecafluoro-N-(2-oxocyclooctyl)-
DTXSID20208223	DSSTox_Substance_Id	DTXSID20208223	Sodium 4-perfluorononyloxybenzenesulphonate	Ftergent 100|Benzenesulfonic acid, 4-[(heptadecafluorononen-1-yl)oxy]-, sodium salt (1:1)|Sodium 4-[(1,1,2,3,4,4,5,5,6,6,7,7,8,8,9,9,9-heptadecafluoronon-2-en-1-yl)oxy]benzene-1-sulfonate|Sodium 4-perfluorononyloxybenzenesulphonate|O=S(=O)([O-])c1ccc(OC(F)(F)C(F)=C(F)C(F)(F)C(F)(F)C(F)(F)C(F)(F)C(F)(F)C(F)(F)F)cc1.[Na+]|59536-17-3|Benzenesulfonic acid, 4-[(heptadecafluorononenyl)oxy]-, sodium sal…
DTXSID2071659	DSSTox_Substance_Id	DTXSID2071659	Sodium N-ethyl-N-((tridecafluorohexyl)sulphonyl)glycinate	Glycine, N-ethyl-N-((1,1,2,2,3,3,4,4,5,5,6,6,6-tridecafluorohexyl)sulfonyl)-, sodium salt (1:1)|Glycine, N-ethyl-N-[(1,1,2,2,3,3,4,4,5,5,6,6,6-tridecafluorohexyl)sulfonyl]-, sodium salt (1:1)|Sodium N-ethyl-N-((tridecafluorohexyl)sulphonyl)glycinate|N-Ethyl-N-((tridecafluorohexyl)sulfonyl)glycine, sodium salt|EINECS 271-447-9|Sodium [ethyl(1,1,2,2,3,3,4,4,5,5,6,6,6-tridecafluorohexane-1-sulfonyl)…
DTXSID90538201	DSSTox_Substance_Id	DTXSID90538201	Methyl 3-chloro-2,3,3-trifluoropropanoate	Methyl 3-chloro-2,3,3-trifluoropropanoate|Propanoic acid, 3-chloro-2,3,3-trifluoro-, methyl ester|684-50-4
DTXSID8026434	DSSTox_Substance_Id	DTXSID8026434	1,2-Dichloro-1,1,2,2-tetrafluoroethane	Diclorotetrafluoroetano (CFC-114)|Halocarbon 114|Arcton 114|Propellant 114|1,2-DICHLOR-1,1,2,2-TETRAFLUOR-AETHAN|Ledon 114|CFC 114|UN 1958|Fluorane 114|Freon 114|Dichloro-1,1,2,2-tetrafluoroethane|1,2-DICHLOROTETRAFLUOROETHANE|F 114 (halocarbon)|Ethane, 1,2-dichloro-1,1,2,2-tetrafluoro-|Refrigerant 114|BRN 1740333|1,1,2,2-Tetrafluoro-1,2-dichloroethane|FKW 114|Cryofluoran|Genetron 114|4-01-00-001…	PC-326200
DTXSID30548581	DSSTox_Substance_Id	DTXSID30548581	1,1,4,4-Tetrafluoro-2-methylbuta-1,3-diene	1,3-Butadiene, 1,1,4,4-tetrafluoro-2-methyl-|1513-75-3|1,1,4,4-Tetrafluoro-2-methylbuta-1,3-diene
DTXSID70851768	DSSTox_Substance_Id	DTXSID70851768	3,3-Dimethyl-1,1,1-tris(3,3,3-trifluoropropyl)disiloxane	59485-25-5|3,3-Dimethyl-1,1,1-tris(3,3,3-trifluoropropyl)disiloxane|Disiloxane, 3,3-dimethyl-1,1,1-tris(3,3,3-trifluoropropyl)-
DTXSID90722007	DSSTox_Substance_Id	DTXSID90722007	1,1'-(1,2-Difluoroethene-1,2-diyl)bis[3-(trifluoromethyl)benzene]	Benzene, 1,1'-(1,2-difluoro-1,2-ethenediyl)bis[3-(trifluoromethyl)-|82907-05-9|1,1'-(1,2-Difluoroethene-1,2-diyl)bis[3-(trifluoromethyl)benzene]
DTXSID7073488	DSSTox_Substance_Id	DTXSID7073488	3-[(3,3,4,4,5,5,6,6,7,7,8,8,9,9,10,10,10-Heptadecafluorodecyl)thio]-1-propanol	36880-07-6|1-Propanol, 3-[(3,3,4,4,5,5,6,6,7,7,8,8,9,9,10,10,10-heptadecafluorodecyl)thio]-|3-[(3,3,4,4,5,5,6,6,7,7,8,8,9,9,10,10,10-Heptadecafluorodecyl)sulfanyl]propan-1-ol|3-[(3,3,4,4,5,5,6,6,7,7,8,8,9,9,10,10,10-Heptadecafluorodecyl)thio]-1-propanol
DTXSID10556028	DSSTox_Substance_Id	DTXSID10556028	5-Fluoro-4-methyl-6-(trifluoromethyl)pyrimidin-2-amine	5-Fluoro-4-methyl-6-(trifluoromethyl)pyrimidin-2-amine|2-Pyrimidinamine, 5-fluoro-4-methyl-6-(trifluoromethyl)-|117482-31-2
DTXSID10335113	DSSTox_Substance_Id	DTXSID10335113	2-Fluoro-4-(trifluoromethyl)benzaldehyde	89763-93-9|2-Fluoro-4-(trifluoromethyl)benzaldehyde|Benzaldehyde, 2-fluoro-4-(trifluoromethyl)-
DTXSID90880151	DSSTox_Substance_Id	DTXSID90880151	Perfluoro-3,4-dimethylhexane	Hexane, dodecafluoro-3,4-bis(trifluoromethyl)-|Perfluoro-3,4-dimethylhexane|EINECS 217-079-4|Hexane, 1,1,1,2,2,3,4,5,5,6,6,6-dodecafluoro-3,4-bis(trifluoromethyl)-|1735-48-4|1,1,1,2,2,3,4,5,5,6,6,6-Dodecafluoro-3,4-bis(trifluoromethyl)hexane
DTXSID20730539	DSSTox_Substance_Id	DTXSID20730539	1,1,1,2,2,3,3,4,4,5,5,6,6,9,9,9-Hexadecafluoro-8-iodononane	1,1,1,2,2,3,3,4,4,5,5,6,6,9,9,9-Hexadecafluoro-8-iodononane|922524-02-5|Nonane, 1,1,1,2,2,3,3,4,4,5,5,6,6,9,9,9-hexadecafluoro-8-iodo-
DTXSID70305014	DSSTox_Substance_Id	DTXSID70305014	1,2,3,5-tetrafluoro-4,6-bis[2,3,5,6-tetrafluoro-4-(trifluoromethyl)phenoxy]benzene	Benzene, 1,2,3,5-tetrafluoro-4,6-bis[2,3,5,6-tetrafluoro-4-(trifluoromethyl)phenoxy]-|1,1'-[(2,4,5,6-Tetrafluoro-1,3-phenylene)bis(oxy)]bis[2,3,5,6-tetrafluoro-4-(trifluoromethyl)benzene]|1,2,3,5-tetrafluoro-4,6-bis[2,3,5,6-tetrafluoro-4-(trifluoromethyl)phenoxy]benzene|15038-90-1
DTXSID20371926	DSSTox_Substance_Id	DTXSID20371926	Ethyl 5H-octafluoropentanoate	2795-50-8|Ethyl 2,2,3,3,4,4,5,5-octafluoropentanoate|Ethyl 5H-octafluoropentanoate|Pentanoic acid, 2,2,3,3,4,4,5,5-octafluoro-, ethyl ester
DTXSID4073968	DSSTox_Substance_Id	DTXSID4073968	Pentafluorodimethyl ether	Pentafluorodimethyl ether|Ether, difluoromethyl trifluoromethyl|(Difluoromethoxy)(trifluoro)methane|3822-68-2|Pentafluoromethyl ether|Methane, (difluoromethoxy)trifluoro-
DTXSID90617505	DSSTox_Substance_Id	DTXSID90617505	N,N,1-Trimethyl-1,1,1-tris(trifluoromethyl)-lambda~5~-phosphanamine	Methanamine, N-methyl-N-[methyltris(trifluoromethyl)phosphoranyl]-|N,N,1-Trimethyl-1,1,1-tris(trifluoromethyl)-lambda~5~-phosphanamine|64937-81-1
DTXSID50436118	DSSTox_Substance_Id	DTXSID50436118	Samarium(III) trifluoromethanesulfonate	Methanesulfonic acid, 1,1,1-trifluoro-, samarium(3+) salt (3:1)|Samarium(III) trifluoromethanesulfonate|52093-28-4|Samarium(3+) tris(trifluoromethanesulfonate)
DTXSID1072559	DSSTox_Substance_Id	DTXSID1072559	2-[Methyl[(perfluorohexadecyl)ethylsulfonyl]amino]ethyl 2-propenoate	2-[Methyl[(3,3,4,4,5,5,6,6,7,7,8,8,9,9,10,10,11,11,12,12,13,13,14,14,15,15,16,16,17,17,18,18,18-tritriacontafluorooctadecyl)sulfonyl]amino]ethyl 2-propenoate|2-[Methyl(3,3,4,4,5,5,6,6,7,7,8,8,9,9,10,10,11,11,12,12,13,13,14,14,15,15,16,16,17,17,18,18,18-tritriacontafluorooctadecane-1-sulfonyl)amino]ethyl prop-2-enoate|2-Propenoic acid, 2-[methyl[(3,3,4,4,5,5,6,6,7,7,8,8,9,9,10,10,11,11,12,12,13,13…
DTXSID40791142	DSSTox_Substance_Id	DTXSID40791142	1-Diazonio-4-[(4S)-5-oxo-2,2-bis(trifluoromethyl)-1,3-oxazolidin-4-yl]but-1-en-2-olate	675605-29-5|1-Diazonio-4-[(4S)-5-oxo-2,2-bis(trifluoromethyl)-1,3-oxazolidin-4-yl]but-1-en-2-olate|1-Butene-1-diazonium, 2-hydroxy-4-[(4S)-5-oxo-2,2-bis(trifluoromethyl)-4-oxazolidinyl]-, inner salt
DTXSID90895189	DSSTox_Substance_Id	DTXSID90895189	1,1,1,2,2,3,3-Heptafluorooct-4-ene	2707-72-4|1,1,1,2,2,3,3-Heptafluoro-4-octene|4-Octene, 1,1,1,2,2,3,3-heptafluoro-|1,1,1,2,2,3,3-Heptafluorooct-4-ene
DTXSID90379297	DSSTox_Substance_Id	DTXSID90379297	1,1,1,3,5,6-Hexachloro-2,2,3,4,4,5,6,6-octafluorohexane	1,1,1,3,5,6-Hexachloro-2,2,3,4,4,5,6,6-octafluorohexane|Hexane, 1,1,1,3,5,6-hexachloro-2,2,3,4,4,5,6,6-octafluoro-|2106-32-3
DTXSID601035589	DSSTox_Substance_Id	DTXSID601035589	N-(2-Hydroxyethyl)-N,N-dimethyl-3-{[(perfluoroundecyl)sulfonyl]amino}-1-propanaminium	N-(2-Hydroxyethyl)-N,N-dimethyl-3-{[(perfluoroundecyl)sulfonyl]amino}-1-propanaminium|1-Propanaminium, N-(2-hydroxyethyl)-N,N-dimethyl-3-[[(1,1,2,2,3,3,4,4,5,5,6,6,7,7,8,8,9,9,10,10,11,11,11-tricosafluoroundecyl)sulfonyl]amino]-|NOCAS_1035589|N-(2-Hydroxyethyl)-N,N-dimethyl-3-{[(tricosafluoroundecyl)sulfonyl]amino}-1-propanaminium|N-hydroxyethyldimethylammoniopropyl perfluoroundecanesulfonamide|E…
DTXSID30894070	DSSTox_Substance_Id	DTXSID30894070	Sodium 3-[(3,3,4,4,5,5,6,6,7,7,8,8,8-tridecafluorooctyl)sulfanyl]propanoate	Propanoic acid, 3-[(3,3,4,4,5,5,6,6,7,7,8,8,8-tridecafluorooctyl)thio]-, sodium salt (1:1)|1254255-46-3|Sodium 6:2 fluorotelomer thioether propionate|Sodium 3-[(3,3,4,4,5,5,6,6,7,7,8,8,8-tridecafluorooctyl)sulfanyl]propanoate
DTXSID4073172	DSSTox_Substance_Id	DTXSID4073172	Bis(trifluoromethyl) disulfide	Perfluorodimethyl disulfide|Trifluoro[(trifluoromethyl)disulfanyl]methane|Methane, 1,1'-dithiobis[1,1,1-trifluoro-|DISULFIDE, BIS(TRIFLUOROMETHYL)|372-64-5|Bis(trifluoromethyl) disulfide|Disulfide, bis(trifluoromethyl)|Trifluoromethyl disulfide
DTXSID50833360	DSSTox_Substance_Id	DTXSID50833360	2-[2-(1,1,2,2,3,3,4,4,5,5,6,6,6-Tridecafluorohexane-1-sulfonyl)ethenyl]furan	86525-48-6|2-[2-(1,1,2,2,3,3,4,4,5,5,6,6,6-Tridecafluorohexane-1-sulfonyl)ethenyl]furan|Furan, 2-[2-[(1,1,2,2,3,3,4,4,5,5,6,6,6-tridecafluorohexyl)sulfonyl]ethenyl]-
DTXSID90895609	DSSTox_Substance_Id	DTXSID90895609	N,N-Dimethyl-N-(propan-2-yl)propan-2-aminium nonafluorobutane-1-sulfonate	374571-81-0|N,N-Dimethyl-N-(propan-2-yl)propan-2-aminium nonafluorobutane-1-sulfonate
DTXSID30378825	DSSTox_Substance_Id	DTXSID30378825	1,2-Dichlorodecafluorocyclohexane	336-14-1|Cyclohexane, 1,2-dichloro-1,2,3,3,4,4,5,5,6,6-decafluoro-|1,2-Dichloro-1,2,3,3,4,4,5,5,6,6-decafluorocyclohexane|1,2-Dichlorodecafluorocyclohexane
DTXSID5059797	DSSTox_Substance_Id	DTXSID5059797	Nonacosafluoro-1-iodotetradecane	Perfluoro-1-iodotetradecane|307-63-1|Nonacosafluoro-1-iodotetradecane|1,1,1,2,2,3,3,4,4,5,5,6,6,7,7,8,8,9,9,10,10,11,11,12,12,13,13,14,14-Nonacosafluoro-14-iodotetradecane|EINECS 206-207-4|Tetradecane, 1,1,1,2,2,3,3,4,4,5,5,6,6,7,7,8,8,9,9,10,10,11,11,12,12,13,13,14,14-nonacosafluoro-14-iodo-|PFTeDI|Perfluorotetradecyl iodide
DTXSID30896079	DSSTox_Substance_Id	DTXSID30896079	4-[(Pentadecafluoroheptyl)oxy]benzoic acid	4-[(Pentadecafluoroheptyl)oxy]benzoic acid|75895-47-5|Benzoic acid, 4-[(1,1,2,2,3,3,4,4,5,5,6,6,7,7,7-pentadecafluoroheptyl)oxy]-
DTXSID60896688	DSSTox_Substance_Id	DTXSID60896688	(1E)-1,2,3,3,4,4,5,5,6,6,6-Undecafluoro-1-methoxyhex-1-ene	62949-64-8|1-Hexene, 1,2,3,3,4,4,5,5,6,6,6-undecafluoro-1-methoxy-, (1E)-|(1E)-1,2,3,3,4,4,5,5,6,6,6-Undecafluoro-1-methoxyhex-1-ene
DTXSID701023054	DSSTox_Substance_Id	DTXSID701023054	(1,2,2-Trifluorocyclopentyl)methanol	Cyclopentanemethanol, 1,2,2-trifluoro-|883731-69-9|(1,2,2-Trifluorocyclopentyl)methanol
DTXSID80631336	DSSTox_Substance_Id	DTXSID80631336	2,2,2-Trifluoro-1-(3-fluorophenyl)ethan-1-ol	2,2,2-Trifluoro-1-(3-fluorophenyl)ethan-1-ol|Benzenemethanol, 3-fluoro-alpha-(trifluoromethyl)-|81577-10-8
DTXSID10551078	DSSTox_Substance_Id	DTXSID10551078	Ethyl 2-acetyl-4,4,5,5,5-pentafluoro-3-oxopentanoate	116206-92-9|Ethyl 2-acetyl-4,4,5,5,5-pentafluoro-3-oxopentanoate|Pentanoic acid, 2-acetyl-4,4,5,5,5-pentafluoro-3-oxo-, ethyl ester
DTXSID00381149	DSSTox_Substance_Id	DTXSID00381149	2-chloro-1,1,1,3,4,4,4-heptafluorobutane	507453-83-0|2-Chloro-1,1,1,3,4,4,4-heptafluorobutane|Butane, 2-chloro-1,1,1,3,4,4,4-heptafluoro-|2-chloro-1,1,1,3,4,4,4-heptafluorobutane
DTXSID4059960	DSSTox_Substance_Id	DTXSID4059960	Ethanol, 2,2,2-trifluoro-, sodium salt	Sodium trifluoroethoxide|88905-78-6|Ethanol, 2,2,2-trifluoro-, sodium salt (1:1)|75412-16-7|Ethanol, 2,2,2-trifluoro-, sodium salt|420-87-1|Sodium 2,2,2-trifluoroethan-1-olate|EINECS 206-998-6
DTXSID70510666	DSSTox_Substance_Id	DTXSID70510666	1-(2,2,2-Trifluoroethoxy)cyclobut-1-ene	1-(2,2,2-Trifluoroethoxy)cyclobut-1-ene|61613-09-0|Cyclobutene, 1-(2,2,2-trifluoroethoxy)-
DTXSID9041811	DSSTox_Substance_Id	DTXSID9041811	Octafluorocyclobutane	octafluorociclobutano|EINECS 204-075-2|1,1,2,2,3,3,4,4-octafluorocyclobutane|Perfluorocyclobutane|Propellant C 318|UNII-V9P1D0A21K|Cyclooctafluorobutane|266002-75-9|Octafluorocyclobutane|PFC-318|Propellant C318|E-946|Freon 318|E946|C-C4F8|Octafluorcyclobutan|OCTAFLUOROCYCLOBUTANE|Halocarbon C-138|Cyclobutane, 1,1,2,2,3,3,4,4-octafluoro-|Freon C 318|178459-70-6|Freon C-318|UN 1976|PERFLUOROCYCLOBU…
DTXSID80870501	DSSTox_Substance_Id	DTXSID80870501	1,1,2,2,3,3,4,4,5,5,6,6,7,7,8-Pentadecafluorooctan-1-ol	1-Octanol, 1,1,2,2,3,3,4,4,5,5,6,6,7,7,8-pentadecafluoro-|NOCAS_870501|CERAPP_52799|Pentadecafluoro-1-octanol|1,1,2,2,3,3,4,4,5,5,6,6,7,7,8-Pentadecafluorooctan-1-ol
DTXSID401023055	DSSTox_Substance_Id	DTXSID401023055	Ethyl 2-(heptafluoropropyl)-4-methylpyrimidine-5-carboxylate	887407-58-1|Ethyl 2-(heptafluoropropyl)-4-methylpyrimidine-5-carboxylate|5-Pyrimidinecarboxylic acid, 2-(1,1,2,2,3,3,3-heptafluoropropyl)-4-methyl-, ethyl ester|2-Heptafluoropropyl-4-methyl-pyrimidine-5-carboxylic acid ethyl ester|Ethyl 2-(heptafluoropropyl)-4-methyl-5-pyrimidinecarboxylate
DTXSID90870315	DSSTox_Substance_Id	DTXSID90870315	3-Ethoxyperfluoro(2-methylhexane)	3-Ethoxy-1,1,1,2,3,4,4,5,5,6,6,6,-dodecafluoro-2-(trifluoromethyl)-hexane|297730-93-9|Hexane, 3-​ethoxy-​1,​1,​1,​2,​3,​4,​4,​5,​5,​6,​6,​6-​dodecafluoro-​2-​(trifluoromethyl)​-|Novec 7500|Novec HFE 7500|Novec Engineered Fluid HFE 7500|533902-85-1|HFE-7500 ENGINEERED FLUID|1166392-30-8|Hexane, 3-ethoxy-1,1,1,2,3,4,4,5,5,6,6,6-dodecafluoro-2-(trifluoromethyl)-|3-Ethoxy-1,1,1,2,3,4,4,5,5,6,6,6-dode…
DTXSID00895630	DSSTox_Substance_Id	DTXSID00895630	(3,3,4,4,5,5,6,6,7,7,8,8,9,9,10,10,11,11,12,12,12-Henicosafluorododecyl)phosphinic acid	Phosphinic acid, P-(3,3,4,4,5,5,6,6,7,7,8,8,9,9,10,10,11,11,12,12,12-heneicosafluorododecyl)-|(3,3,4,4,5,5,6,6,7,7,8,8,9,9,10,10,11,11,12,12,12-Henicosafluorododecyl)phosphinic acid|731858-15-4
DTXSID50897048	DSSTox_Substance_Id	DTXSID50897048	[N(E),S(S)]-N-(3-Fluorophenyl)methyleneperfluorobutanesulfinamide	1-Butanesulfinamide, 1,1,2,2,3,3,4,4,4-nonafluoro-N-[(3-fluorophenyl)methylene]-, [N(E),S(S)]-|1-Butanesulfinamide, 1,1,2,2,3,3,4,4,4-nonafluoro-N-[(1E)-(3-fluorophenyl)methylene]-, (S~1~S)-|[N(E),S(S)]-N-(3-Fluorophenyl)methyleneperfluorobutanesulfinamide|(S~1~S)-1,1,2,2,3,3,4,4,4-Nonafluoro-N-[(E)-(3-fluorophenyl)methylidene]butane-1-sulfinamide|1612778-41-2
DTXSID00526477	DSSTox_Substance_Id	DTXSID00526477	1-[1,1,1,2,3,5,5,5-Octafluoro-4-(trifluoromethyl)pent-3-en-2-yl]pyrrolidine	Pyrrolidine, 1-[1,2,4,4,4-pentafluoro-1,3-bis(trifluoromethyl)-2-buten-1-yl]-|1-[1,1,1,2,3,5,5,5-Octafluoro-4-(trifluoromethyl)pent-3-en-2-yl]pyrrolidine|89810-72-0
DTXSID90896090	DSSTox_Substance_Id	DTXSID90896090	2,2,3,3,4,4,5,5,6,6,7,7,8,8,8-Pentadecafluoro-N-(2-hydroxypropyl)octanamide	2,2,3,3,4,4,5,5,6,6,7,7,8,8,8-Pentadecafluoro-N-(2-hydroxypropyl)octanamide|Octanamide, 2,2,3,3,4,4,5,5,6,6,7,7,8,8,8-pentadecafluoro-N-(2-hydroxypropyl)-|1407514-44-6
DTXSID20629191	DSSTox_Substance_Id	DTXSID20629191	2-(Trifluoromethanesulfonyl)propane	57964-42-8|2-(Trifluoromethanesulfonyl)propane|Propane, 2-[(trifluoromethyl)sulfonyl]-
DTXSID801026887	DSSTox_Substance_Id	DTXSID801026887	4-(1,1,2,2,3,3,3-Heptafluoropropylsulfanyl)-2-methylaniline	NOCAS_1026887|4-(1,1,2,2,3,3,3-Heptafluoropropylsulfanyl)-2-methylaniline
DTXSID3059923	DSSTox_Substance_Id	DTXSID3059923	1H,1H,9H-Hexadecafluoro-1-nonanol	EINECS 206-806-0|2,2,3,3,4,4,5,5,6,6,7,7,8,8,9,9-Hexadecafluorononan-1-ol|omega-H-Hexadekafluornonanol-1|NSC 5597|Hexadecafluoro-1-nonanol|1-Nonanol, 2,2,3,3,4,4,5,5,6,6,7,7,8,8,9,9-hexadecafluoro-|alpha,alpha,omega-Trihydro-perfluorononyl alcohol|1H,1H,9H-Hexadecafluoro-1-hydroxynonane|376-18-1|1-Nonanol, 1H,1H,9H-hexadecafluoro-|1H,1H,9H-Hexadecafluoro-1-nonanol|BRN 1808149|1-Nonanol, hexadecaf…
DTXSID101033671	DSSTox_Substance_Id	DTXSID101033671	2‐{[2‐(Acetyloxy)‐3-(perfluorodecyl)propyl]dimethylazaniumyl}acetate	80244-66-2|2‐{[2‐(Acetyloxy)‐3-(perfluorodecyl)propyl]dimethylazaniumyl}acetate|2‐{[2‐(Acetyloxy)‐ 4,4,5,5,6,6,7,7,8,8,9,9,10,10,11,11,12,12,13,13,13‐ henicosafluorotridecyl]dimethylazaniumyl}acetate|2-(Acetyloxy)-N-(carboxylatomethyl)-4,4,5,5,6,6,7,7,8,8,9,9,10,10,11,11,12,12,13,13,13-heneicosafluoro-N,N-dimethyl-1-tridecanaminium|10:3 2-methylester-fluorotelomer betaine|1-Tridecanaminium, 2-(ac…
DTXSID70880134	DSSTox_Substance_Id	DTXSID70880134	1-Pentafluoroethylethanol	EINECS 206-776-9|1-Pentafluoroethylethanol|2-Butanol, 3,3,4,4,4-pentafluoro-|pentafluoroethyl methyl carbinol|374-40-3|3,3,4,4,4-pentafluorobutan-2-ol|3,3,4,4,4-Pentafluorobutan-2-ol
DTXSID901015805	DSSTox_Substance_Id	DTXSID901015805	10-Chloroperfluoro-4,6-dimethyl-3,5,7-trioxadecanoic acid	{1-[1-(3-chloro-1,1,2,2,3,3-hexafluoropropoxy)-1,2,2,2-tetrafluoroethoxy]-1,2,2,2-tetrafluoroethoxy}(difluoro)acetic acid|NOCAS_1015805|{1-[1-(3-Chloro-1,1,2,2,3,3-hexafluoropropoxy)-1,2,2,2-tetrafluoroethoxy]-1,2,2,2-tetrafluoroethoxy}(difluoro)acetic acid|Acetic acid, 2-[1-[1-(3-chloro-1,1,2,2,3,3-hexafluoropropoxy)-1,2,2,2-tetrafluoroethoxy]-1,2,2,2-tetrafluoroethoxy]-2,2-difluoro-|10-Chlorope…
DTXSID40895457	DSSTox_Substance_Id	DTXSID40895457	1,1,2,3,3,4,4,5,5,6,6,7,7,8,8,9,9,10,10,11,11,11-Docosafluoroundec-1-ene	1,1,2,3,3,4,4,5,5,6,6,7,7,8,8,9,9,10,10,11,11,11-Docosafluoroundec-1-ene|66256-52-8|1-Undecene, 1,1,2,3,3,4,4,5,5,6,6,7,7,8,8,9,9,10,10,11,11,11-docosafluoro-
DTXSID301032605	DSSTox_Substance_Id	DTXSID301032605	8H-Perfluorononanesulfonic acid	Hydrido-PerFluoroNonane Sulfonic acid|8H-Perfluorononanesulfonic acid|2089109-59-9|H-PFNSA|1,1,2,2,3,3,4,4,5,5,6,6,7,7,8,9,9,9-Octadecafluoro-1-nonanesulfonic acid|8-Hydrido-Perfluorononanesulfonic acid
DTXSID00896607	DSSTox_Substance_Id	DTXSID00896607	1-{Difluoro[(trifluoroethenyl)oxy]methoxy}-1,2,2-trifluoroethene	1-{Difluoro[(trifluoroethenyl)oxy]methoxy}-1,2,2-trifluoroethene|13845-92-6|Ethene, 1,1'-[(difluoromethylene)bis(oxy)]bis[1,2,2-trifluoro-
DTXSID00895913	DSSTox_Substance_Id	DTXSID00895913	N,N-Diethyl-2,2,3,3,4,4,5,5,5-nonafluoropentanamide	N,N-Diethyl-2,2,3,3,4,4,5,5,5-nonafluoropentanamide|Pentanamide, N,N-diethyl-2,2,3,3,4,4,5,5,5-nonafluoro-|158018-94-1
DTXSID70880472	DSSTox_Substance_Id	DTXSID70880472	(2E)-1,4-Dibromo-1,1,2,5,5,5-hexafluoropent-2-ene	(2E)-1,4-Dibromo-1,1,2,5,5,5-hexafluoropent-2-ene|2-Pentene, 1,4-dibromo-1,1,2,5,5,5-hexafluoro-, (2E)-|56346-79-3|2-​Pentene, 1,​4-​dibromo-​1,​1,​2,​5,​5,​5-​hexafluoro-​, (E)​-
DTXSID20458509	DSSTox_Substance_Id	DTXSID20458509	Magnesium bromide 3,5-bis(trifluoromethyl)benzen-1-ide (1/1/1)	Magnesium bromide 3,5-bis(trifluoromethyl)benzen-1-ide (1/1/1)|112981-69-8
DTXSID901036398	DSSTox_Substance_Id	DTXSID901036398	3-(Perfluorododecyl)propanoic acid	12:3 FTCA|12:3 fluorotelomer carboxylic acid|4,4,5,5,6,6,7,7,8,8,9,9,10,10,11,11,12,12,13,13,14,14,15,15,15-Pentacosafluoropentadecanoic acid|3-(Perfluorododecyl)propanoic acid|NOCAS_1036398
DTXSID50631429	DSSTox_Substance_Id	DTXSID50631429	Methyl 4,4,4-trifluoro-2-(trifluoromethyl)butanoate	Methyl 4,4,4-trifluoro-2-(trifluoromethyl)butanoate|53392-80-6|Butanoic acid, 4,4,4-trifluoro-2-(trifluoromethyl)-, methyl ester
DTXSID20548636	DSSTox_Substance_Id	DTXSID20548636	S-Methyl 4,4,5,5,5-pentafluoropent-2-ynethioate	2-Pentynethioic acid, 4,4,5,5,5-pentafluoro-, S-methyl ester|S-Methyl 4,4,5,5,5-pentafluoropent-2-ynethioate|111835-75-7
DTXSID50635462	DSSTox_Substance_Id	DTXSID50635462	Sodium perfluorooctanesulfonate	1-Octanesulfonic acid, 1,1,2,2,3,3,4,4,5,5,6,6,7,7,8,8,8-heptadecafluoro-, sodium salt|Na-PFOS|122303-47-3|Eftop EF 103|Sodium perfluorooctane sulfonate|L-PFOS|Sodium perfluorooctylsulfonate|1,1,2,2,3,3,4,4,5,5,6,6,7,7,8,8,8-Heptadecafluoro-1-octanesulfonic acid sodium salt (1:1)|1-Octanesulfonic acid, 1,1,2,2,3,3,4,4,5,5,6,6,7,7,8,8,8-heptadecafluoro-, sodium salt (1:1)|PFOS-Na|4021-47-0|Sodium …
DTXSID60371849	DSSTox_Substance_Id	DTXSID60371849	Dimethyl perfluorohexanedioate	3107-98-0|Hexanedioic acid, 2,2,3,3,4,4,5,5-octafluoro-, dimethyl ester|Dimethyl Octafluoroadipate|Dimethyl perfluorohexanedioate|Dimethyl octafluorohexanedioate
DTXSID201002904	DSSTox_Substance_Id	DTXSID201002904	1,1,2,2,3,3,4,5-Octafluorocyclopentane	Cyclopentane, 1,1,2,2,3,3,4,5-octafluoro-|1,1,2,2,3,3,4,5-Octafluorocyclopentane|828-35-3
DTXSID30215029	DSSTox_Substance_Id	DTXSID30215029	1-Methylnonafluorocyclohexene	BRN 2507593|1,3,3,4,4,5,5,6,6-Nonafluoro-2-methylcyclohex-1-ene|Monomethylnonafluorocyclohexene|Cyclohexene, 1-methylnonafluoro-|Cyclohexene, 1,3,3,4,4,5,5,6,6-nonafluoro-2-methyl-|1-Methylnonafluorocyclohexene|647-53-0
DTXSID40895578	DSSTox_Substance_Id	DTXSID40895578	2-[(2,2,3,3,4,4,4-Heptafluorobutoxy)methyl]oxirane	Oxirane, 2-[(2,2,3,3,4,4,4-heptafluorobutoxy)methyl]-|2-[(2,2,3,3,4,4,4-Heptafluorobutoxy)methyl]oxirane|648-43-1
DTXSID90897486	DSSTox_Substance_Id	DTXSID90897486	(3β,5α)-Cholestan-3-ol 2,3,3,4,4,5,5,6,6,7,7,8,8,8-tetradecafluorooctanoate	5alpha-Cholestan-3beta-yl 2,3,3,4,4,5,5,6,6,7,7,8,8,8-tetradecafluorooctanoate|(3β,5α)-Cholestan-3-ol 2,3,3,4,4,5,5,6,6,7,7,8,8,8-tetradecafluorooctanoate|123613-18-3|Cholestan-3-ol, 2,3,3,4,4,5,5,6,6,7,7,8,8,8-tetradecafluorooctanoate, (3β,5α)- (9CI)|Octanoic acid, 2,3,3,4,4,5,5,6,6,7,7,8,8,8-tetradecafluoro-, (3beta,5alpha)-cholestan-3-yl ester
DTXSID3059927	DSSTox_Substance_Id	DTXSID3059927	Hexafluoroamylene glycol	376-90-9|2,2,3,3,4,4-Hexafluoro-1,5-pentanediol|EINECS 206-819-1|1,5-Pentanediol, 2,2,3,3,4,4-hexafluoro-|2,2,3,3,4,4-Hexafluoropentanediol|29713-13-1|Hexafluoroamylene glycol|2,2,3,3,4,4-Hexafluoropentane-1,5-diol|Hexafluoro-1,5-pentanediol|NSC 29196
DTXSID90896479	DSSTox_Substance_Id	DTXSID90896479	1,1,1,3,3,4,4,6,6,7,7,9,9,10,10,12,12,13,13,15,15,15-Docosafluoro-2,5,8,11,14-pentaoxapentadecane	64028-06-4|1,1,1,3,3,4,4,6,6,7,7,9,9,10,10,12,12,13,13,15,15,15-Docosafluoro-2,5,8,11,14-pentaoxapentadecane|2,5,8,11,14-Pentaoxapentadecane, 1,1,1,3,3,4,4,6,6,7,7,9,9,10,10,12,12,13,13,15,15,15-docosafluoro-
DTXSID40626829	DSSTox_Substance_Id	DTXSID40626829	Aluminium tris(trifluoroacetate)	36554-89-9|Aluminium tris(trifluoroacetate)|Acetic acid, 2,2,2-trifluoro-, aluminum salt (3:1)
DTXSID60525002	DSSTox_Substance_Id	DTXSID60525002	Trimethyl[(2,2,3,3,4,4,5,5,5-nonafluoropentyl)oxy]silane	Trimethyl[(2,2,3,3,4,4,5,5,5-nonafluoropentyl)oxy]silane|Silane, trimethyl[(2,2,3,3,4,4,5,5,5-nonafluoropentyl)oxy]-|89660-60-6
DTXSID40352070	DSSTox_Substance_Id	DTXSID40352070	3,5-difluoro-4-(trifluoromethyl)aniline	3,5-difluoro-4-(trifluoromethyl)aniline|Benzenamine, 3,5-difluoro-4-(trifluoromethyl)-|3,5-Difluoro-4-(trifluoromethyl)aniline|123950-44-7
DTXSID20896205	DSSTox_Substance_Id	DTXSID20896205	N-(2,4-Difluorophenyl)-1,1,2,2,3,3,4,4,4-nonafluorobutane-1-sulfonamide	1-Butanesulfonamide, N-(2,4-difluorophenyl)-1,1,2,2,3,3,4,4,4-nonafluoro-|N-(2,4-Difluorophenyl)-1,1,2,2,3,3,4,4,4-nonafluorobutane-1-sulfonamide|23375-29-3
DTXSID00634304	DSSTox_Substance_Id	DTXSID00634304	N-(Cyanomethyl)-2,2,2-trifluoroacetamide	N-(Cyanomethyl)-2,2,2-trifluoroacetamide|Acetamide, N-(cyanomethyl)-2,2,2-trifluoro-|65822-72-2
DTXSID201035294	DSSTox_Substance_Id	DTXSID201035294	2,2-Dichloro-perfluoro-1-hexanesulfonic acid	NOCAS_1035294|Dichlorinated perfluorohexyl sulfonate|2,2-Dichloro-1,1,3,3,4,4,5,5,6,6,6-undecafluoro-1-hexanesulfonic acid|DiCl-PFHxS|2,2-Dichloro-perfluoro-1-hexanesulfonic acid|1-Hexanesulfonic acid, 2,2-dichloro-1,1,3,3,4,4,5,5,6,6,6-undecafluoro-
DTXSID901036431	DSSTox_Substance_Id	DTXSID901036431	3-(Perfluorobutyl)propane-1-sulfonic acid	4:3 fluorotelomer sulfonic acid|NOCAS_1036431|3-(Perfluorobutyl)propane-1-sulfonic acid|4:3 FTSA|4,4,5,5,6,6,7,7,7-Nonafluoroheptane-1-sulfonic acid
DTXSID60377826	DSSTox_Substance_Id	DTXSID60377826	1H,1H-Perfluoropentylamine	2,2,3,3,4,4,5,5,5-Nonafluoropentan-1-amine|1H,1H-Perfluoropentylamine|1-Pentanamine, 2,2,3,3,4,4,5,5,5-nonafluoro-|2,2,3,3,4,4,5,5,5-Nonafluoro-1-pentanamine|355-27-1|2,2,3,3,4,4,5,5,5-nonafluoropentan-1-amine
DTXSID101034712	DSSTox_Substance_Id	DTXSID101034712	14:2 Fluorotelomer sulfonamido propyl methyl amine	2-(Perfluorotetradecyl)-N-[3-(methylamino)propyl]ethane-1-sulfonamide|14:2 Fluorotelomer sulfonamido propyl methyl amine|NOCAS_1034712|14:2 FTSA-Pr-MeAn
DTXSID60462049	DSSTox_Substance_Id	DTXSID60462049	4-Nitro-N-[2,2,2-trifluoro-1-(trifluoromethyl)ethylidene]benzenamine	34025-22-4|1,1,1,3,3,3-Hexafluoro-N-(4-nitrophenyl)propan-2-imine|Benzenamine, 4-nitro-N-[2,2,2-trifluoro-1-(trifluoromethyl)ethylidene]-|4-Nitro-N-[2,2,2-trifluoro-1-(trifluoromethyl)ethylidene]benzenamine
DTXSID60518671	DSSTox_Substance_Id	DTXSID60518671	1-Chloro-1,2,2,2-tetrafluoroethane-1-sulfinyl chloride	1-Chloro-1,2,2,2-tetrafluoroethane-1-sulfinyl chloride|38346-18-8|Ethanesulfinyl chloride, 1-chloro-1,2,2,2-tetrafluoro-
DTXSID401023586	DSSTox_Substance_Id	DTXSID401023586	3-(Perfluoro(1-(ethenyloxy)propan-2-yl)oxy}-2,2,3,3-tetrafluoropropyl dihydrogen phosphate	204270-10-0|1-Propanol, 3-[1-[difluoro[(1,2,2-trifluoroethenyl)oxy]methyl]-1,2,2,2-tetrafluoroethoxy]-2,2,3,3-tetrafluoro-, 1-(dihydrogen phosphate)|921937-30-6|3-(Perfluoro(1-(ethenyloxy)propan-2-yl)oxy}-2,2,3,3-tetrafluoropropyl dihydrogen phosphate|1-Propanol, 3-[1-[difluoro[(trifluoroethenyl)oxy]methyl]-1,2,2,2-tetrafluoroethoxy]-2,2,3,3-tetrafluoro-, dihydrogen phosphate
DTXSID80454820	DSSTox_Substance_Id	DTXSID80454820	2,4,6-tris(trifluoromethyl)benzoic Acid	25753-26-8|2,4,6-Tris(trifluoromethyl)benzoic acid|2,4,6-tris(trifluoromethyl)benzoic Acid|Benzoic acid, 2,4,6-tris(trifluoromethyl)-
DTXSID3052856	DSSTox_Substance_Id	DTXSID3052856	Sodium perfluorohexanoate	Undecafluorohexanoic acid, sodium salt|2923-26-4|Sodium undecafluorohexanoate|PFHxA-Na|Sodium perfluorohexanoate|PFHxA_Na|UNII-OO621FAE3R|Hexanoic acid, 2,2,3,3,4,4,5,5,6,6,6-undecafluoro-, sodium salt (1:1)|Na-PFHxA|EINECS 220-881-7
DTXSID301036833	DSSTox_Substance_Id	DTXSID301036833	2‐[Dimethyl(4,5,5,5‐tetrafluoro‐2‐hydroxypent‐3‐en‐1‐yl)azaniumyl]acetate	2:3 2-hydroxy unsaturated fluorotelomer betaine|NOCAS_1036833|2‐[Dimethyl(4,5,5,5‐tetrafluoro‐2‐hydroxypent‐3‐en‐1‐yl)azaniumyl]acetate|2:3 OH-UFTB
DTXSID001033254	DSSTox_Substance_Id	DTXSID001033254	(3,3,4,4,5,5,5-Heptafluoropentyl) methoxybis(3,3,3-trifluoropropyl) silane	Silane, (3,3,4,4,5,5,5-heptafluoropentyl)methoxybis(3,3,3-trifluoropropyl)-|(3,3,4,4,5,5,5-Heptafluoropentyl) methoxybis(3,3,3-trifluoropropyl) silane|608300-52-3
DTXSID20896402	DSSTox_Substance_Id	DTXSID20896402	2,3,4,5,8-Pentafluoro-8-(1,1,1,2,3,3,3-heptafluoropropan-2-yl)bicyclo[4.2.0]octa-1,3,5-trien-7-one	Bicyclo[4.2.0]octa-1,3,5-trien-7-one, 2,3,4,5,8-pentafluoro-8-[1,2,2,2-tetrafluoro-1-(trifluoromethyl)ethyl]-|1419865-30-7|2,3,4,5,8-Pentafluoro-8-(1,1,1,2,3,3,3-heptafluoropropan-2-yl)bicyclo[4.2.0]octa-1,3,5-trien-7-one
DTXSID30396867	DSSTox_Substance_Id	DTXSID30396867	1H,1H,8H,8H-Perfluorooctane-1,8-diol	1H,1H,8H,8H-Perfluorooctane-1,8-diol|1,8-DIHYDROXY-2,2,3,3,4,4,5,5,6,6,7,7-DODECAFLUOROOCTANE|2,2,3,3,4,4,5,5,6,6,7,7-Dodecafluorooctane-1,8-diol|1,8-Octanediol, 2,2,3,3,4,4,5,5,6,6,7,7-dodecafluoro-|1H,1H,8H,8H-Dodecafluorooctane-1,8-diol|90177-96-1
DTXSID30895926	DSSTox_Substance_Id	DTXSID30895926	1,1,1,3,3,3-Hexafluoropropan-2-yl nonafluorobutane-1-sulfonate	1-Butanesulfonic acid, 1,1,2,2,3,3,4,4,4-nonafluoro-, 2,2,2-trifluoro-1-(trifluoromethyl)ethyl ester|118334-96-6|1,1,1,3,3,3-Hexafluoropropan-2-yl nonafluorobutane-1-sulfonate
DTXSID50663083	DSSTox_Substance_Id	DTXSID50663083	4-Chloro-1,1,1,3,3-pentafluorobutane	Butane, 4-chloro-1,1,1,3,3-pentafluoro-|70566-48-2|4-Chloro-1,1,1,3,3-pentafluorobutane
DTXSID60505420	DSSTox_Substance_Id	DTXSID60505420	2H-Perfluoropropanoic anhydride	337-83-7|2,2,3,3-Tetrafluoropropanoic anhydride|2H-Perfluoropropanoic anhydride|2,2,3,3-Tetrafluoropropionic acid anhydride
DTXSID00188877	DSSTox_Substance_Id	DTXSID00188877	Iodo-1,1,2,2-tetrafluoroethane	1,1,2,2-Tetrafluoro-1-iodoethane|Iodo-1,1,2,2-tetrafluoroethane|FC(F)C(F)(F)I|ETHANE, 1,1,2,2-TETRAFLUORO-1-IODO-|Ethane, 1,1,2,2-tetrafluoro-1-iodo-|354-41-6
DTXSID20813492	DSSTox_Substance_Id	DTXSID20813492	1-Methyl-4-(1,2,3,3,3-pentafluoroprop-1-en-1-yl)benzene	Benzene, 1-methyl-4-(1,2,3,3,3-pentafluoro-1-propen-1-yl)-|61855-63-8|1-Methyl-4-(1,2,3,3,3-pentafluoroprop-1-en-1-yl)benzene
DTXSID10599394	DSSTox_Substance_Id	DTXSID10599394	2,2,3,3,4,4,4-Heptafluoro-N-methylbutan-1-amine	755-42-0|2,2,3,3,4,4,4-Heptafluoro-N-methylbutan-1-amine|1-Butanamine, 2,2,3,3,4,4,4-heptafluoro-N-methyl-
DTXSID90206377	DSSTox_Substance_Id	DTXSID90206377	Bis(2-hydroxyethyl)ammonium bis((perfluorooctyl)ethyl) hydrogen phosphate	Bis(2-hydroxyethyl)ammonium bis((perfluorooctyl)ethyl) hydrogen phosphate|Bis(3,3,4,4,5,5,6,6,7,7,8,8,9,9,10,10,10-heptadecafluorodecyl) hydrogen phosphate, compound with 2,2'-iminodiethanol (1:1)|EINECS 260-896-6|57677-97-1|O=P([O-])(OCCC(F)(F)C(F)(F)C(F)(F)C(F)(F)C(F)(F)C(F)(F)C(F)(F)C(F)(F)F)OCCC(F)(F)C(F)(F)C(F)(F)C(F)(F)C(F)(F)C(F)(F)C(F)(F)C(F)(F)F.OCC[NH2+]CCO|2-Hydroxy-N-(2-hydroxyethyl)e…
DTXSID60774134	DSSTox_Substance_Id	DTXSID60774134	3-(1,1,2,2-Tetrafluoroethoxy)benzene-1,2-dicarbonitrile	1,2-Benzenedicarbonitrile, 3-(1,1,2,2-tetrafluoroethoxy)-|3-(1,1,2,2-Tetrafluoroethoxy)benzene-1,2-dicarbonitrile|189101-64-2
DTXSID201033131	DSSTox_Substance_Id	DTXSID201033131	Methoxy(3,3,4,4,4-pentafluorobutyl)propyl(3,3,3-trifluoropropyl)silane	Silane, methoxy(3,3,4,4,4-pentafluorobutyl)propyl(3,3,3-trifluoropropyl)-|Methoxy(3,3,4,4,4-pentafluorobutyl)propyl(3,3,3-trifluoropropyl)silane|608300-04-5
DTXSID801026849	DSSTox_Substance_Id	DTXSID801026849	1,1,1,2,2,3,3,4,4,5,5,6,6,7,7,8,8-Heptadecafluoro-10-triaminosilyldecane	NOCAS_1026849|1,1,1,2,2,3,3,4,4,5,5,6,6,7,7,8,8-Heptadecafluoro-10-triaminosilyldecane
DTXSID10380249	DSSTox_Substance_Id	DTXSID10380249	1,1,1,2-tetrafluoro-4-iodo-2-(trifluoromethoxy)butane	200501-96-8|Butane, 1,1,1,2-tetrafluoro-4-iodo-2-(trifluoromethoxy)-|1,1,1,2-tetrafluoro-4-iodo-2-(trifluoromethoxy)butane|1,1,1,2-Tetrafluoro-4-iodo-2-(trifluoromethoxy)butane
DTXSID70378501	DSSTox_Substance_Id	DTXSID70378501	2,3-dibromo-2-chloro-1,1,1,4,4,4-hexafluorobutane	Butane, 2,3-dibromo-2-chloro-1,1,1,4,4,4-hexafluoro-|2,3-dibromo-2-chloro-1,1,1,4,4,4-hexafluorobutane|63573-66-0|2,3-Dibromo-2-chloro-1,1,1,4,4,4-hexafluorobutane
DTXSID301036871	DSSTox_Substance_Id	DTXSID301036871	1-Chloro-perfluorododecane-1-sulfonic acid	1-Chloro-perfluorododecane-1-sulfonic acid|1‐Chloro‐1,2,2,3,3,4,4,5,5,6,6,7,7,8,8,9,9,10,10,11,11,12,12,12‐tetracosafluorododecane‐1‐sulfonic acid|Chloro-perfluorododecane sulfonic acid|Cl-PFDoSA|NOCAS_1036871
DTXSID30602773	DSSTox_Substance_Id	DTXSID30602773	2-[3,5-Bis(trifluoromethyl)anilino]ethan-1-ol	2-[3,5-Bis(trifluoromethyl)anilino]ethan-1-ol|Ethanol, 2-[[3,5-bis(trifluoromethyl)phenyl]amino]-|503310-51-8
DTXSID301035330	DSSTox_Substance_Id	DTXSID301035330	3-{[4-(Dimethylamino)-1-hydroxy-2-butanyl][(pentadecafluoroheptyl)sulfonyl]amino}-1-propanesulfonic acid	3-{[4-(Dimethylamino)-1-hydroxy-2-butanyl][(pentadecafluoroheptyl)sulfonyl]amino}-1-propanesulfonic acid|1-Propanesulfonic acid, 3-[[3-(dimethylamino)-1-(hydroxymethyl)propyl][(1,1,2,2,3,3,4,4,5,5,6,6,7,7,7-pentadecafluoroheptyl)sulfonyl]amino]-|NOCAS_1035330|N-dimethylaminohydroxybutyl-perfluoroheptanesulfonamidopropylsulfonate|DiMeA-MeOHPr-FHpSAPrS
DTXSID0036926	DSSTox_Substance_Id	DTXSID0036926	Perfluoro-1,3-dimethylcyclohexane	Flutec PC 3|Carbogal|Cyclohexane, 1,1,2,2,3,3,4,5,5,6-decafluoro-4,6-bis(trifluoromethyl)-|Flutec PP 3|Decafluoro-1,3-bis(trifluoromethyl)cyclohexane|79956-40-4|EC No.: 206-386-9|NSC 4782|EINECS 206-386-9|Cyclohexane, perfluoro-1,3-dimethyl-|206-386-9|Perfluoro-1,3-dimethylcyclohexane|1,1,2,2,3,3,4,5,5,6-Decafluoro-4,6-bis(trifluoromethyl)cyclohexane|335-27-3|UNII-Q1Y54IOL0P|Cyclohexane, decafluo…
DTXSID20732376	DSSTox_Substance_Id	DTXSID20732376	4-Bromo-N-(2,2,2-trifluoroethyl)-2-(trifluoromethyl)aniline	4-Bromo-N-(2,2,2-trifluoroethyl)-2-(trifluoromethyl)aniline|Benzenamine, 4-bromo-N-(2,2,2-trifluoroethyl)-2-(trifluoromethyl)-|821777-81-5
DTXSID901032796	DSSTox_Substance_Id	DTXSID901032796	N,N-Dimethyl-N-{2-oxo-2-[(propan-2-yl)oxy]ethyl}-3-(perfluorotridecanamido)propan-1-aminium	3-[(Perfluoro-1-oxotridecyl)amino]-N,N-dimethyl-N-[2-(1-methylethoxy)-2-oxoethyl]-1-propanaminium|MeEtCMeAmPr-FTrDAd|N-(Methylethylcarboxymethyl) dimethyl ammonio propyl perfluorotridecane amide|N-methylethyl-carboxymethyl dimethyl ammonio propyl perfluorotridecane amide|N,N-Dimethyl-N-{2-oxo-2-[(propan-2-yl)oxy]ethyl}-3-(perfluorotridecanamido)propan-1-aminium|3-[(2,2,3,3,4,4,5,5,6,6,7,7,8,8,9,9…
DTXSID60840848	DSSTox_Substance_Id	DTXSID60840848	1-Methoxy-3-(2,2,3,3-tetrafluorocyclopropyl)benzene	1-Methoxy-3-(2,2,3,3-tetrafluorocyclopropyl)benzene|922141-44-4|Benzene, 1-methoxy-3-(2,2,3,3-tetrafluorocyclopropyl)-
DTXSID201015478	DSSTox_Substance_Id	DTXSID201015478	2,2,3,3,4,5,5,5-octafluoro-4-(trifluoromethyl)pentanoic acid	2,2,3,3,4,5,5,5-octafluoro-4-(trifluoromethyl)pentanoic acid|2,2,3,3,4,5,5,5-Octafluoro-4-(trifluoromethyl)pentanoic acid|15899-28-2|Pentanoic acid, 2,2,3,3,4,5,5,5-octafluoro-4-(trifluoromethyl)-
DTXSID00382070	DSSTox_Substance_Id	DTXSID00382070	5:1 Fluorotelomer alcohol	1H,1H-Perfluoro-1-hexanol|1-Hexanol, 2,2,3,3,4,4,5,5,6,6,6-undecafluoro-|423-46-1|5:1 Fluorotelomer alcohol|1,1-Dihydroperfluorohexanol|FTOH 5:1|1-​Hexanol, 2,​2,​3,​3,​4,​4,​5,​5,​6,​6,​6-​undecafluoro-|5:1 FTOH|1H,1H-Perfluorohexan-1-ol|Fluorotelomer alcohol 5:1|2,2,3,3,4,4,5,5,6,6,6-Undecafluorohexan-1-ol|2,2,3,3,4,4,5,5,6,6,6-Undecafluoro-1-hexanol
DTXSID40663092	DSSTox_Substance_Id	DTXSID40663092	1,1,1-Trifluoro-4,4-bis(4,4,4-trifluorobutoxy)butane	1,1,1-Trifluoro-4,4-bis(4,4,4-trifluorobutoxy)butane|933600-77-2|Butane, 1,1,1-trifluoro-4,4-bis(4,4,4-trifluorobutoxy)-
DTXSID70516406	DSSTox_Substance_Id	DTXSID70516406	6-(4-Chlorophenyl)-2-phenyl-4,4-bis(trifluoromethyl)-4H-1,3-thiazine	6-(4-Chlorophenyl)-2-phenyl-4,4-bis(trifluoromethyl)-4H-1,3-thiazine|4H-1,3-Thiazine, 6-(4-chlorophenyl)-2-phenyl-4,4-bis(trifluoromethyl)-|88656-42-2
DTXSID40772774	DSSTox_Substance_Id	DTXSID40772774	1,2,3,4,5-Pentafluoro-6-(2,3,5,6-tetrafluoro-4-nitrophenoxy)benzene	19847-41-7|1,2,3,4,5-Pentafluoro-6-(2,3,5,6-tetrafluoro-4-nitrophenoxy)benzene|Benzene, 1,2,3,4,5-pentafluoro-6-(2,3,5,6-tetrafluoro-4-nitrophenoxy)-
DTXSID301032881	DSSTox_Substance_Id	DTXSID301032881	(Perfluorohexanesulfonyl)[3‐(trimethylazaniumyl)propyl]azanide	(Perfluorohexanesulfonyl)[3‐(trimethylazaniumyl)propyl]azanide|38850-51-0|1-Propanaminium, N,N,N-trimethyl-3-[[(1,1,2,2,3,3,4,4,5,5,6,6,6-tridecafluorohexyl)sulfonyl]amino]-, inner salt|(1,1,2,2,3,3,4,4,5,5,6,6,6‐Tridecafluorohexanesulfonyl)[3‐(trimethylazaniumyl)propyl]azanide|N,N,N-Trimethyl-3-[[(1,1,2,2,3,3,4,4,5,5,6,6,6-tridecafluorohexyl)sulfonyl]amino]-1-propanaminium inner salt
DTXSID90871327	DSSTox_Substance_Id	DTXSID90871327	4-(Perfluorohexyl)-1-butene	Tridecafluorodec-1-ene|1-Decene, 5,5,6,6,7,7,8,8,9,9,10,10,10-tridecafluoro-|5,5,6,6,7,7,8,8,9,9,10,10,10-Tridecafluoro-1-decene|CERAPP_58620|5,5,6,6,7,7,8,8,9,9,10,10,10-Tridecafluorodec-1-ene|4-(Perfluorohexyl)-1-butene|27854-28-0
DTXSID70896735	DSSTox_Substance_Id	DTXSID70896735	3,3'-(1,4-Phenylene)bis[5-(tridecafluorohexyl)-1,2,4-oxadiazole]	146304-71-4|3,3'-(1,4-Phenylene)bis[5-(tridecafluorohexyl)-1,2,4-oxadiazole]|1,2,4-Oxadiazole, 3,3'-(1,4-phenylene)bis[5-(1,1,2,2,3,3,4,4,5,5,6,6,6-tridecafluorohexyl)-
DTXSID8061000	DSSTox_Substance_Id	DTXSID8061000	1,1,3,3,3-Pentafluoropropene	1,1,3,3,3-Pentafluoropropene|690-27-7|1-Propene, 1,1,3,3,3-pentafluoro-|1,1,3,3,3-Pentafluoroprop-1-ene|1-PROPENE, 1,1,3,3,3-PENTAFLUORO-
DTXSID101034855	DSSTox_Substance_Id	DTXSID101034855	3-[Dimethyl(3-{[(perfluorododecyl)sulfonyl]amino}propyl)ammonio]propanoate	CEtAmPr-FDoSA|perfluorododecane sulfonamido propyl dimethyl quaternary amine propanoate|NOCAS_1034855|1-Propanaminium, N-(2-carboxyethyl)-N,N-dimethyl-3-[[(1,1,2,2,3,3,4,4,5,5,6,6,7,7,8,8,9,9,10,10,11,11,12,12,12-pentacosafluorododecyl)sulfonyl]amino]-, inner salt|N-carboxyethyl dimethyl ammonio propyl perfluorododecane sulfonamide|3-[Dimethyl(3-{[(pentacosafluorododecyl)sulfonyl]amino}propyl)amm…
DTXSID10507373	DSSTox_Substance_Id	DTXSID10507373	1-(Dichloromethyl)-2,3,4,5,6-pentafluorobenzene	Benzene, 1-(dichloromethyl)-2,3,4,5,6-pentafluoro-|652-30-2|1-(Dichloromethyl)-2,3,4,5,6-pentafluorobenzene
DTXSID10378823	DSSTox_Substance_Id	DTXSID10378823	2-Bromo-2-(bromomethyl)-1,1,1,3,3,3-hexafluoropropane	247220-90-2|Propane, 2-bromo-2-(bromomethyl)-1,1,1,3,3,3-hexafluoro-|2-Bromo-2-(bromomethyl)-1,1,1,3,3,3-hexafluoropropane
DTXSID80371467	DSSTox_Substance_Id	DTXSID80371467	4-Chloro-3-(heptafluoropropyl)-5-phenylpyrazole	1H-Pyrazole, 4-chloro-5-(1,1,2,2,3,3,3-heptafluoropropyl)-3-phenyl-|247220-85-5|4-Chloro-5-(heptafluoropropyl)-3-phenyl-1H-pyrazole|4-Chloro-3-(heptafluoropropyl)-5-phenylpyrazole
DTXSID50330243	DSSTox_Substance_Id	DTXSID50330243	1,5-Pentanediamine, 2,2,3,3,4,4-hexafluoro-	2,2,3,3,4,4-Hexafluoropentane-1,5-diamine|1,5-Pentanediamine, 2,2,3,3,4,4-hexafluoro-|336-33-4
DTXSID70379876	DSSTox_Substance_Id	DTXSID70379876	Perfluoro-3-methylbutyl iodide	Perfluoro-3-methylbutyl iodide|1514-90-5|1,1,1,2,3,3,4,4-Octafluoro-4-iodo-2-(trifluoromethyl)butane|Butane, 1,1,1,2,3,3,4,4-octafluoro-4-iodo-2-(trifluoromethyl)-
DTXSID50896278	DSSTox_Substance_Id	DTXSID50896278	Ethyl 2-(pentadecafluoroheptyl)imidazo[1,2-a]pyridine-3-carboxylate	Ethyl 2-(pentadecafluoroheptyl)imidazo[1,2-a]pyridine-3-carboxylate|Imidazo[1,2-a]pyridine-3-carboxylic acid, 2-(1,1,2,2,3,3,4,4,5,5,6,6,7,7,7-pentadecafluoroheptyl)-, ethyl ester|135339-05-8
DTXSID10505596	DSSTox_Substance_Id	DTXSID10505596	2,2,3,3,3-Pentafluoro-N-phenylpropanamide	2,2,3,3,3-Pentafluoro-N-phenylpropanamide|Propanamide, 2,2,3,3,3-pentafluoro-N-phenyl-|Aniline, N-pentafluoropropionyl-|718-66-1
DTXSID80192396	DSSTox_Substance_Id	DTXSID80192396	Benzene, 2-chloro-1,3,4-trifluoro-	Fc1ccc(F)c(Cl)c1F|39153-73-6|2-Chloro-1,3,4-trifluorobenzene|Benzene, 2-chloro-1,3,4-trifluoro-
DTXSID80543884	DSSTox_Substance_Id	DTXSID80543884	(Difluoromethylidene)(difluoro)silane	(Difluoromethylidene)(difluoro)silane|51675-52-6|Silane, (difluoromethylene)difluoro-
DTXSID80703067	DSSTox_Substance_Id	DTXSID80703067	2-Chloro-N-fluoro-N-(2,3,4,5-tetrafluorophenyl)acetamide	70426-73-2|2-Chloro-N-fluoro-N-(2,3,4,5-tetrafluorophenyl)acetamide|Acetamide, 2-chloro-N-fluoro-N-(2,3,4,5-tetrafluorophenyl)-
DTXSID50540603	DSSTox_Substance_Id	DTXSID50540603	2-(Heptafluoropropyl)cyclohexan-1-one	Cyclohexanone, 2-(1,1,2,2,3,3,3-heptafluoropropyl)-|61282-91-5|2-(Heptafluoropropyl)cyclohexan-1-one
DTXSID301027559	DSSTox_Substance_Id	DTXSID301027559	Perfluoro-1-methyl-3-propylcyclohexane	Perfluoro-1-methyl-3-propylcyclohexane|NOCAS_1027559|1,1,2,2,3,3,4,5,5,6‐Decafluoro‐4‐(1,1,2,2,3,3,3‐ heptafluoropropyl)‐6‐(trifluoromethyl)cyclohexane
DTXSID20225819	DSSTox_Substance_Id	DTXSID20225819	4-(Trifluoromethyl)-alpha,alpha,alpha-trifluoroacetophenone	4-(Trifluoromethyl)-alpha,alpha,alpha-trifluoroacetophenone|4-Trifluoromethyl-.alpha.,.alpha.,.alpha.-trifluoroacetophenone|74853-66-0|Ethanone, 2,2,2-trifluoro-1-[4-(trifluoromethyl)phenyl]-|2,2,2-Trifluoro-1-[4-(trifluoromethyl)phenyl]ethan-1-one
DTXSID50599575	DSSTox_Substance_Id	DTXSID50599575	6-(2,2,2-Trifluoroethoxy)-5-(trifluoromethyl)pyridine-2,3-diamine	111928-66-6|2,3-Pyridinediamine, 6-(2,2,2-trifluoroethoxy)-5-(trifluoromethyl)-|6-(2,2,2-Trifluoroethoxy)-5-(trifluoromethyl)pyridine-2,3-diamine
DTXSID70707539	DSSTox_Substance_Id	DTXSID70707539	5-Decyl-2-[4-(2,2,3,3,4,4,4-heptafluorobutoxy)phenyl]pyrimidine	Pyrimidine, 5-decyl-2-[4-(2,2,3,3,4,4,4-heptafluorobutoxy)phenyl]-|5-Decyl-2-[4-(2,2,3,3,4,4,4-heptafluorobutoxy)phenyl]pyrimidine|141550-25-6
DTXSID801006316	DSSTox_Substance_Id	DTXSID801006316	1-(1,2-Dichloro-1,2,2-trifluoroethoxy)-1,1,2,2,2-pentafluoroethane	1-(1,2-Dichloro-1,2,2-trifluoroethoxy)-1,1,2,2,2-pentafluoroethane|85720-80-5|Ethane, 1,2-dichloro-1,1,2-trifluoro-2-(1,1,2,2,2-pentafluoroethoxy)-
DTXSID40335702	DSSTox_Substance_Id	DTXSID40335702	Hexyl perfluoroheptanoate	Heptanoic acid, tridecafluoro-, hexyl ester|Hexyl tridecafluoroheptanoate|Hexyl perfluoroheptanoate|Heptanoic acid, 2,2,3,3,4,4,5,5,6,6,7,7,7-tridecafluoro-, hexyl ester|97142-48-8
DTXSID901027040	DSSTox_Substance_Id	DTXSID901027040	1-[1,1,2-Trifluoro-2-(1,1,2,2,3,3,3-heptafluoropropoxy)ethyl]-1H-imidazol-1-ium	NOCAS_1027040|1-[1,1,2-Trifluoro-2-(1,1,2,2,3,3,3-heptafluoropropoxy)ethyl]-1H-imidazol-1-ium
DTXSID60637750	DSSTox_Substance_Id	DTXSID60637750	N-{[3,5-Bis(trifluoromethyl)phenyl]methyl}-2-chloroethan-1-amine--hydrogen chloride (1/1)	N-{[3,5-Bis(trifluoromethyl)phenyl]methyl}-2-chloroethan-1-amine--hydrogen chloride (1/1)|15255-70-6|Benzenemethanamine, N-(2-chloroethyl)-3,5-bis(trifluoromethyl)-, hydrochloride (1:1)
DTXSID301026963	DSSTox_Substance_Id	DTXSID301026963	Methyl 2-[4-[1-[4-(1,1,2,2,2-pentafluoroethoxy)phenyl]-1,2,4-triazol-3-yl]phenyl]acetate	Methyl 2-(4-(1-(4-(perfluoroethoxy)phenyl)-1H-1,2,4-triazol-3-yl)phenyl)acetate|NOCAS_1026963|Methyl 2-[4-[1-[4-(1,1,2,2,2-pentafluoroethoxy)phenyl]-1,2,4-triazol-3-yl]phenyl]acetate
DTXSID00379864	DSSTox_Substance_Id	DTXSID00379864	1,1,2,2,3,3,4,4,5,5,6,6-dodecafluoro-1-iodohexane	1,1,2,2,3,3,4,4,5,5,6,6-Dodecafluoro-1-iodohexane|Hexane, 1,1,2,2,3,3,4,4,5,5,6,6-dodecafluoro-1-iodo-|1,1,2,2,3,3,4,4,5,5,6,6-dodecafluoro-1-iodohexane|63703-16-2
DTXSID401023029	DSSTox_Substance_Id	DTXSID401023029	1-Ethoxy-2,3,3,4,4,5,5-heptafluorocyclopent-1-ene	1-Ethoxy-2,3,3,4,4,5,5-heptafluorocyclopent-1-ene|Cyclopentene, 1-ethoxy-2,3,3,4,4,5,5-heptafluoro-|1-Ethoxy-2,3,3,4,4,5,5-heptafluorocyclopentene|3856-59-5
DTXSID00446247	DSSTox_Substance_Id	DTXSID00446247	2,2,3,3,4,4,5,5,6,6,7,7,7-Tridecafluoro-1,1-heptanediol	64739-16-8|1,1-Heptanediol, 2,2,3,3,4,4,5,5,6,6,7,7,7-tridecafluoro-|2,2,3,3,4,4,5,5,6,6,7,7,7-Tridecafluoro-1,1-heptanediol|2,2,3,3,4,4,5,5,6,6,7,7,7-Tridecafluoroheptane-1,1-diol|Perfluoroheptanal hydrate|PFHpAL.H2O
DTXSID2059938	DSSTox_Substance_Id	DTXSID2059938	Pentafluoromethoxybenzene	EINECS 206-866-8|Methyl pentafluorophenyl ether|1,2,3,4,5-Pentafluoro-6-methoxybenzene|Benzene, pentafluoromethoxy-|Benzene, 1,2,3,4,5-pentafluoro-6-methoxy-|NSC 21631|Pentafluorophenyl methyl ether|Anisole, 2,3,4,5,6-pentafluoro-|389-40-2|Pentafluoromethoxybenzene|Pentafluoroanisole
DTXSID10291866	DSSTox_Substance_Id	DTXSID10291866	1,1,1,2,2,3,3,4,4,5,5,6,6-tridecafluoro-6-[(tridecafluorohexyl)oxy]hexane	Hexane, 1,1'-oxybis[1,1,2,2,3,3,4,4,5,5,6,6,6-tridecafluoro-|424-20-4|1,1,1,2,2,3,3,4,4,5,5,6,6-tridecafluoro-6-[(tridecafluorohexyl)oxy]hexane|1,1,1,2,2,3,3,4,4,5,5,6,6-Tridecafluoro-6-[(tridecafluorohexyl)oxy]hexane
DTXSID50841566	DSSTox_Substance_Id	DTXSID50841566	6,7-Bis(trifluoromethyl)-1,3-benzothiazole-2(3H)-thione	6,7-Bis(trifluoromethyl)-1,3-benzothiazole-2(3H)-thione|920980-57-0|2(3H)-Benzothiazolethione, 6,7-bis(trifluoromethyl)-
DTXSID5034357	DSSTox_Substance_Id	DTXSID5034357	N-[2,5-dichloro-4-(1,1,2,3,3,3-hexafluoropropoxy)-phenyl-aminocarbonyl]-2,6-difluorobenzamide	lufenuron|103055-07-8|Benzamide, N-[[[2,5-dichloro-4-(1,1,2,3,3,3-hexafluoropropoxy)phenyl] amino]carbonyl]-2,6-difluoro-|N-[[[2,5-Dichloro-4-(1,1,2,3,3,3-hexafluoropropoxy)phenyl]amino]carbonyl]-2,6-difluorobenzamide|UNII-1R754M4918|Fluphenacur|N-{[2,5-Dichloro-4-(1,1,2,3,3,3-hexafluoropropoxy)phenyl]carbamoyl}-2,6-difluorobenzamide|Benzamide, N-[[[2,5-dichloro-4-(1,1,2,3,3,3-hexafluoropropoxy)p…	PC-118205
DTXSID001023015	DSSTox_Substance_Id	DTXSID001023015	1,3-Bis(pentafluoroethoxy)benzene	1,3-Bis(pentafluoroethoxy)benzene|34065-75-3|1,3-bis(1,1,2,2,2-pentafluoroethoxy)-Benzene|1,3-bis(1,1,2,2,2-pentafluoroethoxy)benzene|Benzene, 1,3-bis(1,1,2,2,2-pentafluoroethoxy)-
DTXSID401035888	DSSTox_Substance_Id	DTXSID401035888	Trimethyl({3‐[2‐(2-(perfluorotetradecyl)ethanesulfonyl)acetamido]propyl})azanium	14:2 FTSO2-EtAdPrTAm|14:2 fluorotelomer sulfonyl ethano amido propyl trimethyl ammonium|Trimethyl({3‐[2‐(2-(perfluorotetradecyl)ethanesulfonyl)acetamido]propyl})azanium|Trimethyl({3‐[2‐(3,3,4,4,5,5,6,6,7,7,8,8,9,9,10,10,11,11,12,12,13,13,14,14,15,15,16,16,16‐nonacosafluorohexadecanesulfonyl)acetamido]propyl})azanium|NOCAS_1035888
DTXSID801032329	DSSTox_Substance_Id	DTXSID801032329	9H-Perfluorodecanesulfonic acid	9H-Perfluorodecanesulfonic acid|H-PFDS|1,1,2,2,3,3,4,4,5,5,6,6,7,7,8,8,9,10,10,10-icosafluorodecane-1-sulfonic acid|2089109-60-2
DTXSID101035572	DSSTox_Substance_Id	DTXSID101035572	(Perfluorooctyl)methane-1-sulfonic acid	2,2,3,3,4,4,5,5,6,6,7,7,8,8,9,9,9-heptadecafluorononane-1-sulfonic acid|8:1 perfluorononane sulfonate|(Perfluorooctyl)methane-1-sulfonic acid|8:1 Fluorotelomer sulfonic acid|8:1 PFNS|perfluorononane sulfonic acid (-2F +H)|NOCAS_1035572
DTXSID00569268	DSSTox_Substance_Id	DTXSID00569268	2,2-Dimethyl-1,3-bis(1,1,2,2-tetrafluoroethoxy)propane	757-15-3|Propane, 2,2-dimethyl-1,3-bis(1,1,2,2-tetrafluoroethoxy)-|2,2-Dimethyl-1,3-bis(1,1,2,2-tetrafluoroethoxy)propane
DTXSID80801032	DSSTox_Substance_Id	DTXSID80801032	2,2,3,3,3-Pentafluoro-1-(2,2,3,3,3-pentafluoropropoxy)propan-1-ol	2,2,3,3,3-Pentafluoro-1-(2,2,3,3,3-pentafluoropropoxy)propan-1-ol|648430-14-2|1-Propanol, 2,2,3,3,3-pentafluoro-1-(2,2,3,3,3-pentafluoropropoxy)-
DTXSID90617606	DSSTox_Substance_Id	DTXSID90617606	2,4,6,6,7,7-Hexafluoro-1,5-dimethoxy-8-oxabicyclo[3.2.1]octan-3-one	8-Oxabicyclo[3.2.1]octan-3-one, 2,4,6,6,7,7-hexafluoro-1,5-dimethoxy-|2,4,6,6,7,7-Hexafluoro-1,5-dimethoxy-8-oxabicyclo[3.2.1]octan-3-one|65594-12-9
DTXSID1021324	DSSTox_Substance_Id	DTXSID1021324	1,1,1,2-Tetrafluoroethane	1,2,2,2-Tetrafluoroethane|UNII-DH9E53K1Y8|CH2FCF3|HFC-134a|ETHANE, 1,1,1,2-TETRAFLUORO-|Genetron 134a|Khladon 134a|Norflurane|Meforex 134a|TFE|Suva 134a|EINECS 212-377-0|811-97-2|Solkane 134a|Refrigerant R134a|1,1,1,2-TETRAFLUOROETHANE|Ethane, 1,1,1,2-tetrafluoro-|ETHANE,1,1,1,2-TETRAFLUORO|Refrigerant R 134a|Forane 134a|Ecolo Ace 134a|1,1,1,2-TETRAFLUORAETHAN|1,1,1,2-Tetrafluorethan|Freon 134a|1…	PC-100895
DTXSID901026761	DSSTox_Substance_Id	DTXSID901026761	1,1,2,2,3,3,4,4,5,5,6,6,7,7,10,10,10-Heptadecafluorodecyl-methyl-di(propan-2-yloxy)silane	1,1,2,2,3,3,4,4,5,5,6,6,7,7,10,10,10-Heptadecafluorodecyl-methyl-di(propan-2-yloxy)silane|NOCAS_1026761
DTXSID70380240	DSSTox_Substance_Id	DTXSID70380240	2,3,3,3-tetrafluoropropanamide	2,3,3,3-tetrafluoropropanamide|2,3,3,3-Tetrafluoropropanamide|1647-57-0|Propanamide, 2,3,3,3-tetrafluoro-
DTXSID101023206	DSSTox_Substance_Id	DTXSID101023206	3-Chloro-4-(pentafluoroethyl)pyridine	1816286-90-4|Pyridine, 3-chloro-4-(1,1,2,2,2-pentafluoroethyl)-|3-Chloro-4-(pentafluoroethyl)pyridine|3-Chloro-4-(1,1,2,2,2-pentafluoroethyl)pyridine
DTXSID40895932	DSSTox_Substance_Id	DTXSID40895932	Ethenyl perfluorodecanoate	423-88-1|Ethenyl nonadecafluorodecanoate|Ethenyl perfluorodecanoate|Decanoic acid, 2,2,3,3,4,4,5,5,6,6,7,7,8,8,9,9,10,10,10-nonadecafluoro-, ethenyl ester
DTXSID60873010	DSSTox_Substance_Id	DTXSID60873010	Perfluorononanesulfonate	474511-07-4|perfluoro-1-nonanesulfonate|Perfluorononanesulfonate|PFNS|Nonadecafluorononane-1-sulfonate|1-​Nonanesulfonic acid, 1,​1,​2,​2,​3,​3,​4,​4,​5,​5,​6,​6,​7,​7,​8,​8,​9,​9,​9-​nonadecafluoro-​, ion(1-​)|1-Nonanesulfonato, 1,1,2,2,3,3,4,4,5,5,6,6,7,7,8,8,9,9,9-nonadecafluoro-, ion(1-)|Perfluorononane sulfonate|PFNS_ion
DTXSID401027683	DSSTox_Substance_Id	DTXSID401027683	11-(Difluoromethyl)(perfluorododecyl)methyl prop-2-enoate	11-(Difluoromethyl)(perfluorododecyl)methyl prop-2-enoate|NOCAS_1027683
DTXSID40379287	DSSTox_Substance_Id	DTXSID40379287	1-(heptafluoropropyl)-2-iodocyclohexane	2728-75-8|1-(Heptafluoropropyl)-2-iodocyclohexane|1-(heptafluoropropyl)-2-iodocyclohexane|Cyclohexane, 1-(1,1,2,2,3,3,3-heptafluoropropyl)-2-iodo-
DTXSID201032971	DSSTox_Substance_Id	DTXSID201032971	3-[(2-Carboxyethyl)[(perfluoro-1-sulfonyltridecyl)amino]-N-(carboxymethyl)-N,N-dimethyl- 1-propanaminium	1-Propanaminium, 3-[(2-carboxyethyl)[(1,1,2,2,3,3,4,4,5,5,6,6,6-tridecafluorohexyl)sulfonyl]amino]-N-(carboxymethyl)-N,N-dimethyl-|3-[(2-Carboxyethyl)(1,1,2,2,3,3,4,4,5,5,6,6,6-tridecafluorohexane-1-sulfonyl)amino]-N-(carboxymethyl)-N,N-dimethylpropan-1-aminium|2089109-20-4|N-CMAmP-FASAP|3-[(2-Carboxyethyl)[(perfluoro-1-sulfonyltridecyl)amino]-N-(carboxymethyl)-N,N-dimethyl- 1-propanaminium|N-[(N…
DTXSID701032590	DSSTox_Substance_Id	DTXSID701032590	(Carboxylatomethyl)[(heptadecafluorooctyl)butyl]dimethylazanium	8:4 Fluorotelomer betaine|2089109-30-6|(Carboxylatomethyl)(5,5,6,6,7,7,8,8,9,9,10,10,11,11,12,12,12‐heptadecafluorododecyl)dimethylazanium|(Carboxylatomethyl)[(heptadecafluorooctyl)butyl]dimethylazanium
DTXSID70382143	DSSTox_Substance_Id	DTXSID70382143	3h-heptafluorotoluene	5360-82-7|Benzene, 1,2,3,5-tetrafluoro-4-(trifluoromethyl)-|1,2,3,5-Tetrafluoro-4-(trifluoromethyl)benzene|3h-heptafluorotoluene
DTXSID40329388	DSSTox_Substance_Id	DTXSID40329388	NSC120079	TUNGSTEN, (ACETONITRILE)TRIS(HEXAFLUORO-2-BUTYNE)-|12086-82-7|NSC120079|2-Butyne, 1,1,1,4,4,4-hexafluoro-, compd. with acetonitrile, tungsten salt (3:1:1)
DTXSID40895735	DSSTox_Substance_Id	DTXSID40895735	1,1,1,3,3,3-Hexafluoro-2-(trifluoromethyl)propan-2-yl heptafluorobutanoate	1,1,1,3,3,3-Hexafluoro-2-(trifluoromethyl)propan-2-yl heptafluorobutanoate|Butanoic acid, 2,2,3,3,4,4,4-heptafluoro-, 2,2,2-trifluoro-1,1-bis(trifluoromethyl)ethyl ester|922168-38-5
DTXSID50658010	DSSTox_Substance_Id	DTXSID50658010	(5R,7R)-7-Fluoro-2-(pentafluorophenyl)-5-(propan-2-yl)-2,5,6,7-tetrahydropyrrolo[2,1-c][1,2,4]triazol-4-ium tetrafluoroborate	1311991-39-5|(5R,7R)-7-Fluoro-2-(pentafluorophenyl)-5-(propan-2-yl)-2,5,6,7-tetrahydropyrrolo[2,1-c][1,2,4]triazol-4-ium tetrafluoroborate|(5R,7R)-7-Fluoro-2-(pentafluorophenyl)-5-(propan-2-yl)-2,5,6,7-tetrahydropyrrolo[2,1-c][1,2,4]triazol-4-ium tetrafluoridoborate(1-)
DTXSID80896983	DSSTox_Substance_Id	DTXSID80896983	Cyclohexanaminium perfluorononanoate	Cyclohexanaminium heptadecafluorononanoate|Nonanoic acid, heptadecafluoro-, compd. with cyclohexanamine (1:1) (9CI)|Nonanoic acid, 2,2,3,3,4,4,5,5,6,6,7,7,8,8,9,9,9-heptadecafluoro-, compd. with cyclohexanamine (1:1)|Cyclohexanaminium perfluorononanoate|328531-06-2
DTXSID30191036	DSSTox_Substance_Id	DTXSID30191036	Adiponitrile, perfluoro	Octafluorohexanedinitrile|Perfluoroadipinic acid dinitrile|Octafluoroadiponitrile|Adiponitrile, perfluoro|BRN 1799326|3-02-00-01724|376-53-4|Perfluoroadiponitrile|Perfluoroadipic acid dinitrile|N#CC(F)(F)C(F)(F)C(F)(F)C(F)(F)C#N
DTXSID301022923	DSSTox_Substance_Id	DTXSID301022923	3,4,4,4-Tetrafluorobutan-1-ol	3,4,4,4-Tetrafluorobutan-1-ol|3,4,4,4-Tetrafluoro-1-butanol|1782796-42-2|1-Butanol, 3,4,4,4-tetrafluoro-
DTXSID90612353	DSSTox_Substance_Id	DTXSID90612353	2,2,3,3,4,4-Hexafluoro-4-(1,1,2-trifluoro-2-oxoethoxy)butanoyl fluoride	63095-45-4|2,2,3,3,4,4-Hexafluoro-4-(1,1,2-trifluoro-2-oxoethoxy)butanoyl fluoride|Butanoyl fluoride, 2,2,3,3,4,4-hexafluoro-4-(1,1,2-trifluoro-2-oxoethoxy)-
DTXSID70234133	DSSTox_Substance_Id	DTXSID70234133	3,5-Bis(trifluoromethyl)benzylamine	1-[3,5-Bis(trifluoromethyl)phenyl]methanamine|85068-29-7|Benzenemethanamine, 3,5-bis(trifluoromethyl)-|3,5-Bis(trifluoromethyl)benzylamine|EINECS 285-290-9
DTXSID80907200	DSSTox_Substance_Id	DTXSID80907200	2,2'-(6-Methylpyridine-2,4-diyl)bis{2-[chloro(difluoro)methyl]-3,3,3-trifluoropropan-1-ol}	102206-52-0|2,4-Pyridinediethanol, beta,beta'-bis(chlorodifluoromethyl)-6-methyl-beta,beta'-bis(trifluoromethyl)-|2,2'-(6-Methylpyridine-2,4-diyl)bis{2-[chloro(difluoro)methyl]-3,3,3-trifluoropropan-1-ol}
DTXSID60844609	DSSTox_Substance_Id	DTXSID60844609	Perfluoroethoxypropyl carboxylic acid	919005-54-2|Perfluoroethoxypropyl carboxylic acid|2,2,3,3,4,4-Hexafluoro-4-(pentafluoroethoxy)butanoic acid|Butanoic acid, 2,2,3,3,4,4-hexafluoro-4-(1,1,2,2,2-pentafluoroethoxy)-
DTXSID20895970	DSSTox_Substance_Id	DTXSID20895970	1-(2,2,3,3,4,4,4-Heptafluorobutoxy)-4-nitrobenzene	Benzene, 1-(2,2,3,3,4,4,4-heptafluorobutoxy)-4-nitro-|1-(2,2,3,3,4,4,4-Heptafluorobutoxy)-4-nitrobenzene|109230-68-4
DTXSID801027261	DSSTox_Substance_Id	DTXSID801027261	1H,10H-Perfluoro-2,4,6,9-tetraoxadecane	2,4,6,9-Tetraoxadecane, 1,1,3,3,5,5,7,7,8,8,10,10-dodecafluoro-|HF2C-OCF2CF2OCF2OCF2O-CF2H|1,1,3,3,5,5,7,7,8,8,10,10-Dodecafluoro-2,4,6,9-tetraoxadecane|249932-26-1|1H,10H-Perfluoro-2,4,6,9-tetraoxadecane|HG-21
DTXSID50813127	DSSTox_Substance_Id	DTXSID50813127	3,5-Diphenyl-2,2-bis(trifluoromethyl)-2,3-dihydro-1,3-oxazole	3,5-Diphenyl-2,2-bis(trifluoromethyl)-2,3-dihydro-1,3-oxazole|61909-93-1|Oxazole, 2,3-dihydro-3,5-diphenyl-2,2-bis(trifluoromethyl)-
DTXSID501034857	DSSTox_Substance_Id	DTXSID501034857	3-[(3-{[(Perfluorotridecyl)sulfonyl]amino}propyl)(dimethyl)ammonio]propanoate	3-[(3-{[(Heptacosafluorotridecyl)sulfonyl]amino}propyl)(dimethyl)ammonio]propanoate|perfluorotridecane sulfonamido propyl dimethyl quaternary amine propanoate|1-Propanaminium, N-(2-carboxyethyl)-3-[[(1,1,2,2,3,3,4,4,5,5,6,6,7,7,8,8,9,9,10,10,11,11,12,12,13,13,13-heptacosafluorotridecyl)sulfonyl]amino]-N,N-dimethyl-, inner salt|N-carboxyethyl dimethyl ammonio propyl perfluorotridecane sulfonamide|…
DTXSID90527812	DSSTox_Substance_Id	DTXSID90527812	1,2,2-Trifluoro-3-methylbutane	87517-40-6|1,2,2-Trifluoro-3-methylbutane|Butane, 1,2,2-trifluoro-3-methyl-
DTXSID50896556	DSSTox_Substance_Id	DTXSID50896556	2,3,3,3-Tetrafluoro-2-[1,1,2,3,3,3-hexafluoro-2-(heptafluoropropoxy)propoxy]-1-(piperidin-1-yl)propan-1-one	1-Propanone, 2,3,3,3-tetrafluoro-2-[1,1,2,3,3,3-hexafluoro-2-(1,1,2,2,3,3,3-heptafluoropropoxy)propoxy]-1-(1-piperidinyl)-|2,3,3,3-Tetrafluoro-2-[1,1,2,3,3,3-hexafluoro-2-(heptafluoropropoxy)propoxy]-1-(piperidin-1-yl)propan-1-one|176702-75-3
DTXSID901035419	DSSTox_Substance_Id	DTXSID901035419	(7E)‐nonadecafluorodec‐7‐ene‐1‐sulfonic acid	NOCAS_1035419|(7E)‐nonadecafluorodec‐7‐ene‐1‐sulfonic acid|Unsaturated perfluorodecane sulfonic acid
DTXSID00663093	DSSTox_Substance_Id	DTXSID00663093	1-Bromo-2-(1,1,2,3,3,3-hexafluoropropoxy)benzene	52328-77-5|Benzene, 1-bromo-2-(1,1,2,3,3,3-hexafluoropropoxy)-|1-Bromo-2-(1,1,2,3,3,3-hexafluoropropoxy)benzene
DTXSID40320552	DSSTox_Substance_Id	DTXSID40320552	3,3,3',3'-Tetrakis(trifluoromethyl)-1,1'-spirobi[2,1-benzoxasilole]	70091-69-9|3,3,3',3'-Tetrakis(trifluoromethyl)-1,1'-spirobi[2,1-benzoxasilole]|3,3,3',3'-Tetrakis(trifluoromethyl)-3H,3'H-1,1'-spirobi[[2,1]benzoxasilole]|1,1'(3H,3'H)-Spirobi[2,1-benzoxasilole], 3,3,3',3'-tetrakis(trifluoromethyl)-
DTXSID10561132	DSSTox_Substance_Id	DTXSID10561132	2-(2-Amino-4-methylphenyl)-1,1,1,3,3,3-hexafluoropropan-2-ol	2-(2-Amino-4-methylphenyl)-1,1,1,3,3,3-hexafluoropropan-2-ol|Benzenemethanol, 2-amino-4-methyl-alpha,alpha-bis(trifluoromethyl)-|1992-08-1
DTXSID30825187	DSSTox_Substance_Id	DTXSID30825187	Ethyl 3-amino-4,4,5,5,5-pentafluoropent-2-enoate	2-Pentenoic acid, 3-amino-4,4,5,5,5-pentafluoro-, ethyl ester|72850-56-7|Ethyl 3-amino-4,4,5,5,5-pentafluoropent-2-enoate
DTXSID50225766	DSSTox_Substance_Id	DTXSID50225766	N-(2-Chloroethyl)-N'-(2,2,3,3,4,4,5,5,6,6-decafluorocyclohexyl)-N-nitrosourea	74795-00-9|N-(2-Chloroethyl)-N'-(2,2,3,3,4,4,5,5,6,6-decafluorocyclohexyl)-N-nitrosourea|Urea, N-(2-chloroethyl)-N'-(2,2,3,3,4,4,5,5,6,6-decafluorocyclohexyl)-N-nitroso-
DTXSID00896561	DSSTox_Substance_Id	DTXSID00896561	2-(2-Chloro-1,1,2-trifluoro-2-iodoethoxy)-1,1,1,2,3,3,3-heptafluoropropane	Propane, 2-(2-chloro-1,1,2-trifluoro-2-iodoethoxy)-1,1,1,2,3,3,3-heptafluoro-|2-(2-Chloro-1,1,2-trifluoro-2-iodoethoxy)-1,1,1,2,3,3,3-heptafluoropropane|16031-04-2
DTXSID50838734	DSSTox_Substance_Id	DTXSID50838734	1-(2-Azidoethyl)-3,5-bis(trifluoromethyl)benzene	823189-08-8|1-(2-Azidoethyl)-3,5-bis(trifluoromethyl)benzene|Benzene, 1-(2-azidoethyl)-3,5-bis(trifluoromethyl)-
DTXSID70959152	DSSTox_Substance_Id	DTXSID70959152	Methyl 2,3,3,3-tetrafluoropropanoate	382-93-4|Methyl 2,3,3,3-tetrafluoropropanoate|Propanoic acid, 2,3,3,3-tetrafluoro-, methyl ester
DTXSID30290775	DSSTox_Substance_Id	DTXSID30290775	3,5-bis(pentadecafluoroheptyl)-1,2,4-oxadiazole	3,5-bis(pentadecafluoroheptyl)-1,2,4-oxadiazole|3,5-Bis(pentadecafluoroheptyl)-1,2,4-oxadiazole|1,2,4-Oxadiazole, 3,5-bis(1,1,2,2,3,3,4,4,5,5,6,6,7,7,7-pentadecafluoroheptyl)-|4314-47-0
DTXSID80310331	DSSTox_Substance_Id	DTXSID80310331	1-chloro-1,1,2,2-tetrafluoro-2-(trifluoromethylperoxy)ethane	1-Chloro-1,1,2,2-tetrafluoro-2-[(trifluoromethyl)peroxy]ethane|54362-31-1|1-chloro-1,1,2,2-tetrafluoro-2-(trifluoromethylperoxy)ethane|Ethane, 1-chloro-1,1,2,2-tetrafluoro-2-[(trifluoromethyl)dioxy]-
DTXSID90471144	DSSTox_Substance_Id	DTXSID90471144	5:2 Fluorotelomer alcohol	5:2 Fluorotelomer alcohol|185689-57-0|3,3,4,4,5,5,6,6,7,7,7-Undecafluoro-1-heptanol|1-Heptanol, 3,3,4,4,5,5,6,6,7,7,7-undecafluoro-|1H,1H,2H,2H-Perfluoroheptan-1-ol|3,3,4,4,5,5,6,6,7,7,7-Undecafluoroheptan-1-ol|CF3(CF2)4CH2CH2OH
DTXSID60558254	DSSTox_Substance_Id	DTXSID60558254	3,3,3-Trifluoro-1-(pentafluorophenyl)propane-1,2-dione	1,2-Propanedione, 3,3,3-trifluoro-1-(2,3,4,5,6-pentafluorophenyl)-|3,3,3-Trifluoro-1-(pentafluorophenyl)propane-1,2-dione|123202-10-8
DTXSID70196686	DSSTox_Substance_Id	DTXSID70196686	Phosphine, bis(trifluoromethyl)-	Bis(trifluoromethyl)phosphane|FC(F)(F)PC(F)(F)F|Phosphine, bis(trifluoromethyl)-|460-96-8
DTXSID30895481	DSSTox_Substance_Id	DTXSID30895481	1,1,1,2,2,3,3,4,4,5,5,6,6,7,7,8,8,15,15,16,16,17,17,18,18,19,19,20,20,21,21,22,22,22-Tetratriacontafluorodocosane	959462-55-6|Docosane, 1,1,1,2,2,3,3,4,4,5,5,6,6,7,7,8,8,15,15,16,16,17,17,18,18,19,19,20,20,21,21,22,22,22-tetratriacontafluoro-|1,1,1,2,2,3,3,4,4,5,5,6,6,7,7,8,8,15,15,16,16,17,17,18,18,19,19,20,20,21,21,22,22,22-Tetratriacontafluorodocosane
DTXSID601035410	DSSTox_Substance_Id	DTXSID601035410	N,N,N-Trimethyl-(11-(difluoromethyl)perfluoroundecyl)methanaminium	12:1 hydrido-fluorotelomer trimethyl ammonium|NOCAS_1035410|12:1 H-FT-TAm|N,N,N-Trimethyl-(11-(difluoromethyl)perfluoroundecyl)methanaminium|2,2,3,3,4,4,5,5,6,6,7,7,8,8,9,9,10,10,11,11,12,12,13,13-Tetracosafluoro-N,N,N-trimethyltridecan-1-aminium
DTXSID20906818	DSSTox_Substance_Id	DTXSID20906818	1-Chloro-6-[chloro(difluoro)methyl]-1,1,7,7,7-pentafluoro-4-hydrazinylidene-2-(trifluoromethyl)heptane-2,6-diol	101913-93-3|4-Heptanone, 1,7-dichloro-1,1,7,7-tetrafluoro-2,6-dihydroxy-2,6-bis(trifluoromethyl)-, hydrazone|1-Chloro-6-[chloro(difluoro)methyl]-1,1,7,7,7-pentafluoro-4-hydrazinylidene-2-(trifluoromethyl)heptane-2,6-diol
DTXSID20379987	DSSTox_Substance_Id	DTXSID20379987	3-(heptadecafluorooctyl)-5-methyl-1H-pyrazole	1H-Pyrazole, 3-(1,1,2,2,3,3,4,4,5,5,6,6,7,7,8,8,8-heptadecafluorooctyl)-5-methyl-|3-(Heptadecafluorooctyl)-5-methyl-1H-pyrazole|3-(heptadecafluorooctyl)-5-methyl-1H-pyrazole|243659-12-3
DTXSID60509685	DSSTox_Substance_Id	DTXSID60509685	[(1,1,2,2-Tetrafluoroethyl)sulfanyl]benzene	Benzene, [(1,1,2,2-tetrafluoroethyl)thio]-|[(1,1,2,2-Tetrafluoroethyl)sulfanyl]benzene|403-58-7
DTXSID00702810	DSSTox_Substance_Id	DTXSID00702810	2,5-Difluoro-4-(trifluoromethyl)benzoic acid	Benzoic acid, 2,5-difluoro-4-(trifluoromethyl)-|261945-05-5|2,5-Difluoro-4-(trifluoromethyl)benzoic acid
DTXSID00381048	DSSTox_Substance_Id	DTXSID00381048	1,2-dibromo-1,2,3,3,3-pentafluoro-1-(2,2,3,3-tetrafluoropropoxy)propane	Propane, 1,2-dibromo-1,2,3,3,3-pentafluoro-1-(2,2,3,3-tetrafluoropropoxy)-|1,2-dibromo-1,2,3,3,3-pentafluoro-1-(2,2,3,3-tetrafluoropropoxy)propane|1,2-Dibromo-1,2,3,3,3-pentafluoro-1-(2,2,3,3-tetrafluoropropoxy)propane|396716-51-1
DTXSID201037688	DSSTox_Substance_Id	DTXSID201037688	Nonanamide, N,N'-[4-(phenylazo)-1,3-phenylene]bis[2,2,3,3,4,4,5,5,6,6,7,7,8,8,9,9,9-heptadecafluoro- (9CI)	548478-86-0|Nonanamide, N,N'-[4-(phenylazo)-1,3-phenylene]bis[2,2,3,3,4,4,5,5,6,6,7,7,8,8,9,9,9-heptadecafluoro- (9CI)
DTXSID60178870	DSSTox_Substance_Id	DTXSID60178870	1-Aziridinepropionic acid, 2,2,3,3,4,4,4-heptafluorobutyl ester	1-Aziridinepropionic acid, 2,2,3,3,4,4,4-heptafluorobutyl ester|2,2,3,3,4,4,4-Heptafluorobutyl 3-(aziridin-1-yl)propanoate|24160-20-1|1-Aziridinepropanoic acid, 2,2,3,3,4,4,4-heptafluorobutyl ester|O=C(CCN1CC1)OCC(F)(F)C(F)(F)C(F)(F)F
DTXSID00663114	DSSTox_Substance_Id	DTXSID00663114	Perfluorodecanoic anhydride	Perfluorodecanoic anhydride|942199-24-8|Decanoic acid, 2,2,3,3,4,4,5,5,6,6,7,7,8,8,9,9,10,10,10-nonadecafluoro-, 1,1'-anhydride | Decanoic acid, nonadecafluoro-, anhydride|Nonadecafluorodecanoic anhydride
DTXSID40578571	DSSTox_Substance_Id	DTXSID40578571	N,N,N-Tripentylpentan-1-aminium tetrakis[3,5-bis(trifluoromethyl)phenyl]borate(1-)	N,N,N-Tripentylpentan-1-aminium tetrakis[3,5-bis(trifluoromethyl)phenyl]borate(1-)|171261-33-9
DTXSID10447346	DSSTox_Substance_Id	DTXSID10447346	2,2,3,3-Tetrafluoro-3-iodopropanenitrile	Propanenitrile, 2,2,3,3-tetrafluoro-3-iodo-|2,2,3,3-Tetrafluoro-3-iodopropanenitrile|99643-24-0
DTXSID10455502	DSSTox_Substance_Id	DTXSID10455502	5-Chloro-1,1,2,2,3,3,4,4-octafluoropentane	Pentane, 5-chloro-1,1,2,2,3,3,4,4-octafluoro-|755-21-5|5-Chloro-1,1,2,2,3,3,4,4-octafluoropentane
DTXSID30380746	DSSTox_Substance_Id	DTXSID30380746	4-bromo-1,1,1-trifluoro-2-(trifluoromethyl)butane	4-bromo-1,1,1-trifluoro-2-(trifluoromethyl)butane|4-Bromo-1,1,1-trifluoro-2-(trifluoromethyl)butane|Butane, 4-bromo-1,1,1-trifluoro-2-(trifluoromethyl)-|203303-02-0
DTXSID30574345	DSSTox_Substance_Id	DTXSID30574345	6-Chloro-2,2,3,3,4,4,5,5,6,6-decafluorohexanoyl fluoride	6-Chloro-2,2,3,3,4,4,5,5,6,6-decafluorohexanoyl fluoride|335-52-4|Hexanoyl fluoride, 6-chloro-2,2,3,3,4,4,5,5,6,6-decafluoro-
DTXSID40746197	DSSTox_Substance_Id	DTXSID40746197	1-[(4,4,5,5,6,6,7,7,8,8,9,9,9-Tridecafluorononanoyl)oxy]pyrrolidine-2,5-dione	1-[(4,4,5,5,6,6,7,7,8,8,9,9,9-Tridecafluorononanoyl)oxy]pyrrolidine-2,5-dione|2,5-Pyrrolidinedione, 1-[(4,4,5,5,6,6,7,7,8,8,9,9,9-tridecafluoro-1-oxononyl)oxy]-|1262770-54-6
DTXSID70294530	DSSTox_Substance_Id	DTXSID70294530	4,4'-Dimethyloctafluorobiphenyl	4,4'-Dimethyloctafluorobiphenyl|2,2',3,3',5,5',6,6'-Octafluoro-4,4'-dimethyl-1,1'-biphenyl|26475-18-3|1,1'-Biphenyl, 2,2',3,3',5,5',6,6'-octafluoro-4,4'-dimethyl-
DTXSID60382879	DSSTox_Substance_Id	DTXSID60382879	Pentafluoroethylphosphonic acid	Phosphonic acid, (1,1,2,2,2-pentafluoroethyl)-|Pentafluoroethylphosphonic acid|(Pentafluoroethyl)phosphonic acid|103305-01-7
DTXSID10894957	DSSTox_Substance_Id	DTXSID10894957	1,1,1,2,2,3,3,4-Octafluorobutane	662-35-1|1,1,1,2,2,3,3,4-Octafluorobutane|Butane, 1,1,1,2,2,3,3,4-octafluoro-
DTXSID00564117	DSSTox_Substance_Id	DTXSID00564117	1,1,1-Trichloro-2,2,3-trifluoropropane	1,1,1-Trichloro-2,2,3-trifluoropropane|Propane, 1,1,1-trichloro-2,2,3-trifluoro-|131211-71-7
DTXSID00896228	DSSTox_Substance_Id	DTXSID00896228	3-Phenyl-5-(tridecafluorohexyl)-1,2,4-oxadiazole	1,2,4-Oxadiazole, 3-phenyl-5-(1,1,2,2,3,3,4,4,5,5,6,6,6-tridecafluorohexyl)-|3-Phenyl-5-(tridecafluorohexyl)-1,2,4-oxadiazole|146304-76-9
DTXSID70577330	DSSTox_Substance_Id	DTXSID70577330	Nonafluoromorpholine	Morpholine, 2,2,3,3,4,5,5,6,6-nonafluoro-|378-94-9|Nonafluoromorpholine
DTXSID70895566	DSSTox_Substance_Id	DTXSID70895566	1,1,1,2,2,3,3,4,4,5,5,6,6,7,7,8,8-Heptadecafluoro-9-hexacosene	1,1,1,2,2,3,3,4,4,5,5,6,6,7,7,8,8-Heptadecafluorohexacos-9-ene|907206-01-3|9-Hexacosene, 1,1,1,2,2,3,3,4,4,5,5,6,6,7,7,8,8-heptadecafluoro-|1,1,1,2,2,3,3,4,4,5,5,6,6,7,7,8,8-Heptadecafluoro-9-hexacosene
DTXSID30896559	DSSTox_Substance_Id	DTXSID30896559	N-(2,4-Dinitrophenyl)-2,3,3,3-tetrafluoro-2-(heptafluoropropoxy)propanamide	105936-30-9|N-(2,4-Dinitrophenyl)-2,3,3,3-tetrafluoro-2-(heptafluoropropoxy)propanamide|Propanamide, N-(2,4-dinitrophenyl)-2,3,3,3-tetrafluoro-2-(1,1,2,2,3,3,3-heptafluoropropoxy)-
DTXSID90546548	DSSTox_Substance_Id	DTXSID90546548	4,4-Dichloro-2,2,5,5-tetrafluoro-3-(trifluoromethyl)-1,3-oxazolidine	Oxazolidine, 4,4-dichloro-2,2,5,5-tetrafluoro-3-(trifluoromethyl)-|104550-51-8|4,4-Dichloro-2,2,5,5-tetrafluoro-3-(trifluoromethyl)-1,3-oxazolidine
DTXSID401038244	DSSTox_Substance_Id	DTXSID401038244	1,3-Benzenedisulfonic acid, 4-[2-[4-[[2-(acetyloxy)ethyl]ethylamino]phenyl]diazenyl]-, 1,3-bis(2,2,3,3-tetrafluoropropyl) ester	1,3-Benzenedisulfonic acid, 4-[2-[4-[[2-(acetyloxy)ethyl]ethylamino]phenyl]diazenyl]-, 1,3-bis(2,2,3,3-tetrafluoropropyl) ester|143877-57-0
DTXSID501033873	DSSTox_Substance_Id	DTXSID501033873	Lithium 3-[(2-hydroxyethyl)[(perfluorobutyl)sulfonyl]amino]propanesulfonate	3-[(2-Hydroxyethyl)[(1,1,2,2,3,3,4,4,4-nonafluorobutyl)sulfonyl]amino]propanesulfonic acid lithium salt (1:1)|Lithium 3-[(2-hydroxyethyl)[(perfluorobutyl)sulfonyl]amino]propanesulfonate|864069-50-1|1-Propanesulfonic acid, 3-[(2-hydroxyethyl)[(1,1,2,2,3,3,4,4,4-nonafluorobutyl)sulfonyl]amino]-, lithium salt (1:1)
DTXSID70381035	DSSTox_Substance_Id	DTXSID70381035	2-(1,1,2,2-tetrafluoroethoxy)phenol	2-(1,1,2,2-Tetrafluoroethoxy)phenol|Phenol, 2-(1,1,2,2-tetrafluoroethoxy)-|2-(1,1,2,2-tetrafluoroethoxy)phenol|88553-88-2
DTXSID20897252	DSSTox_Substance_Id	DTXSID20897252	2-C-(Heptafluoropropyl)-α-D-ribofuranose	2-C-(Heptafluoropropyl)-alpha-D-ribofuranose|467220-81-1|2-C-(Heptafluoropropyl)-α-D-ribofuranose|α-D-Ribofuranose, 2-C-(heptafluoropropyl)- (9CI)|alpha-D-Ribofuranose, 2-C-(1,1,2,2,3,3,3-heptafluoropropyl)-
DTXSID60895353	DSSTox_Substance_Id	DTXSID60895353	1-(Perfluorodecyl)decane	1,1,1,2,2,3,3,4,4,5,5,6,6,7,7,8,8,9,9,10,10-Henicosafluoroicosane|1-(Perfluorodecyl)decane|Eicosane, 1,1,1,2,2,3,3,4,4,5,5,6,6,7,7,8,8,9,9,10,10-heneicosafluoro-|90499-29-9
DTXSID60858544	DSSTox_Substance_Id	DTXSID60858544	Tris(3,3,4,4,5,5,6,6,7,7,8,8,9,9,10,10,11,11,12,12,12-henicosafluorododecyl) phosphate	Tris(3,3,4,4,5,5,6,6,7,7,8,8,9,9,10,10,11,11,12,12,12-henicosafluorododecyl) phosphate|106554-16-9
DTXSID2068557	DSSTox_Substance_Id	DTXSID2068557	N-Benzylheptadecafluorooctane-1-sulphonamide	N-Benzyl-1,1,2,2,3,3,4,4,5,5,6,6,7,7,8,8,8-heptadecafluorooctane-1-sulfonamide|EINECS 256-640-8|50598-29-3|N-Benzylheptadecafluorooctane-1-sulphonamide|1-Octanesulfonamide, 1,1,2,2,3,3,4,4,5,5,6,6,7,7,8,8,8-heptadecafluoro-N-(phenylmethyl)-|1,1,2,2,3,3,4,4,5,5,6,6,7,7,8,8,8-Heptadecafluoro-N-(phenylmethyl)-1-octanesulfonamide
DTXSID40477111	DSSTox_Substance_Id	DTXSID40477111	Acetic acid, chlorodifluoro-, trifluoromethyl ester	Acetic acid, chlorodifluoro-, trifluoromethyl ester|557745-34-3|Acetic acid, 2-chloro-2,2-difluoro-, trifluoromethyl ester|Trifluoromethyl chloro(difluoro)acetate
DTXSID50184809	DSSTox_Substance_Id	DTXSID50184809	2,2,3,3,4,4,5,5,5-Nonafluoropentyl acrylate	308-26-9|2,2,3,3,4,4,5,5,5-Nonafluoropentyl prop-2-enoate|EINECS 206-214-2|2,2,3,3,4,4,5,5,5-Nonafluoropentyl acrylate|C=CC(=O)OCC(F)(F)C(F)(F)C(F)(F)C(F)(F)F|Acrylic acid, 2,2,3,3,4,4,5,5,5-nonafluoropentyl ester
DTXSID80517505	DSSTox_Substance_Id	DTXSID80517505	N-(2,2,3,3,4,4,5,5-Octafluoropentyl)aniline	N-(2,2,3,3,4,4,5,5-Octafluoropentyl)aniline|Benzenamine, N-(2,2,3,3,4,4,5,5-octafluoropentyl)-|733-76-6
DTXSID40591422	DSSTox_Substance_Id	DTXSID40591422	2,4,4,5,7,7,8,10,10,11,13,13,14,14,15,15,15-Heptadecafluoro-2,5,8,11-tetrakis(trifluoromethyl)-3,6,9,12-tetraoxapentadecan-1-ol	141977-66-4|2,4,4,5,7,7,8,10,10,11,13,13,14,14,15,15,15-Heptadecafluoro-2,5,8,11-tetrakis(trifluoromethyl)-3,6,9,12-tetraoxapentadecan-1-ol|3,6,9,12-Tetraoxapentadecan-1-ol, 2,4,4,5,7,7,8,10,10,11,13,13,14,14,15,15,15-heptadecafluoro-2,5,8,11-tetrakis(trifluoromethyl)-
DTXSID401027071	DSSTox_Substance_Id	DTXSID401027071	1,3,3,4,4,5,5,5-Octafluoropent-1-yne	NOCAS_1027071|1,3,3,4,4,5,5,5-Octafluoropent-1-yne
DTXSID10895181	DSSTox_Substance_Id	DTXSID10895181	8-Bromo-1,1,1,2,2,3,3,4,4-nonafluorooctane	8-Bromo-1,1,1,2,2,3,3,4,4-nonafluorooctane|38436-18-9|Octane, 8-bromo-1,1,1,2,2,3,3,4,4-nonafluoro-
DTXSID101035853	DSSTox_Substance_Id	DTXSID101035853	3‐(2-(Perfluorooctyl)ethanesulfinyl)propanoic acid	8:2 FTSO-PrA|8:2 fluorotelomer sulfinyl propanoic acid|3‐(3,3,4,4,5,5,6,6,7,7,8,8,9,9,10,10,10‐Heptadecafluorodecanesulfinyl)propanoic acid|3‐(2-(Perfluorooctyl)ethanesulfinyl)propanoic acid|NOCAS_1035853
DTXSID10549218	DSSTox_Substance_Id	DTXSID10549218	3-Chloro-1,1,3,3-tetrafluoro-2-oxopropyl sulfurofluoridate	Fluorosulfuric acid (HSO_3_), 3-chloro-1,1,3,3-tetrafluoro-2-oxopropyl ester|113851-93-7|3-Chloro-1,1,3,3-tetrafluoro-2-oxopropyl sulfurofluoridate
DTXSID201036547	DSSTox_Substance_Id	DTXSID201036547	2‐Hydroxy‐3‐[[3-(perfluorododecyl)propanoyl]sulfanyl]propanoic acid	2‐Hydroxy‐3‐[[3-(perfluorododecyl)propanoyl]sulfanyl]propanoic acid|NOCAS_1036547|12:3 keto-fluorotelomer thia 2-hydroxy propanoic acid|2‐Hydroxy‐3‐[(4,4,5,5,6,6,7,7,8,8,9,9,10,10,11,11,12,12,13,13,14,14,15,15,15‐pentacosafluoropentadecanoyl)sulfanyl]propanoic acid|12:3 K-FTTh-OH-PrA
DTXSID10379931	DSSTox_Substance_Id	DTXSID10379931	1-Bromoperfluorononane	1-Bromoperfluorononane|558-96-3|1-Bromo-1,1,2,2,3,3,4,4,5,5,6,6,7,7,8,8,9,9,9-nonadecafluorononane|Nonane, 1-bromo-1,1,2,2,3,3,4,4,5,5,6,6,7,7,8,8,9,9,9-nonadecafluoro-
DTXSID40895179	DSSTox_Substance_Id	DTXSID40895179	1,1,1,2,2,3,3,4,4-Nonafluorododecane	69125-79-7|1,1,1,2,2,3,3,4,4-Nonafluorododecane|Dodecane, 1,1,1,2,2,3,3,4,4-nonafluoro-
DTXSID20519220	DSSTox_Substance_Id	DTXSID20519220	4-Bromo-2,3,3,4,5,5,6,6-octafluoro-1-(trifluoromethyl)cyclohex-1-ene	4-Bromo-2,3,3,4,5,5,6,6-octafluoro-1-(trifluoromethyl)cyclohex-1-ene|Cyclohexene, 4-bromo-2,3,3,4,5,5,6,6-octafluoro-1-(trifluoromethyl)-|87911-17-9
DTXSID601027089	DSSTox_Substance_Id	DTXSID601027089	2-[[5-[4-[5-(4,4,5,5,5-Pentafluoropentylsulfonyl)pentoxy]phenyl]-6-phenyl-8,9-dihydro-7H-benzo[7]annulen-2-yl]oxy]oxane	NOCAS_1027089|2-[[5-[4-[5-(4,4,5,5,5-Pentafluoropentylsulfonyl)pentoxy]phenyl]-6-phenyl-8,9-dihydro-7H-benzo[7]annulen-2-yl]oxy]oxane
DTXSID60852704	DSSTox_Substance_Id	DTXSID60852704	(1,1,2,3,3,3-Hexafluoropropyl)cyclopropane	57915-70-5|(1,1,2,3,3,3-Hexafluoropropyl)cyclopropane|Cyclopropane, (1,1,2,3,3,3-hexafluoropropyl)-
DTXSID90895402	DSSTox_Substance_Id	DTXSID90895402	1,1,1,2,2,3,3,4,4,5,5,6,6,7,7,8,8,11,11,12,12,13,13,14,14,14-Hexacosafluoro-9-iodotetradecane	1,1,1,2,2,3,3,4,4,5,5,6,6,7,7,8,8,11,11,12,12,13,13,14,14,14-Hexacosafluoro-9-iodotetradecane|53638-13-4|Tetradecane, 1,1,1,2,2,3,3,4,4,5,5,6,6,7,7,8,8,11,11,12,12,13,13,14,14,14-hexacosafluoro-9-iodo-
DTXSID20146838	DSSTox_Substance_Id	DTXSID20146838	4-Bromo-1,1,2-trifluorobut-1-ene	1-Butene, 4-bromo-1,1,2-trifluoro-|4-Bromo-1,1,2-trifluorobutene-1|4-Bromo-1,1,2-trifluorobut-1-ene|10493-44-4|EINECS 234-019-2
DTXSID50962846	DSSTox_Substance_Id	DTXSID50962846	2-Chloro-1,1-difluoropropane	Propane, 2-chloro-1,1-difluoro-|2-Chloro-1,1-difluoropropane|430-93-3
DTXSID50930323	DSSTox_Substance_Id	DTXSID50930323	N-Nitroso-N,N'-bis(2,2,2-trifluoroethyl)carbamimidic acid	13908-99-1|Hydrazinecarboximidic acid, 2-oxo-N,1-bis(2,2,2-trifluoroethyl)-|N-Nitroso-N,N'-bis(2,2,2-trifluoroethyl)carbamimidic acid
DTXSID20167861	DSSTox_Substance_Id	DTXSID20167861	2,2-Dichloro-1,1,1,3,3,3-hexafluoropropane	PROPANE, 2,2-DICHLORO-1,1,1,3,3,3-HEXAFLUORO-|2,2-Dichlorohexafluoropropane|Propane, 2,2-dichloro-1,1,1,3,3,3-hexafluoro-|FC(F)(F)C(Cl)(Cl)C(F)(F)F|2,2-Dichloro-1,1,1,3,3,3-hexafluoropropane|1652-80-8|EINECS 216-717-9
DTXSID30896130	DSSTox_Substance_Id	DTXSID30896130	2-(Heptafluoropropyl)-3-phenylquinoxaline	2-(Heptafluoropropyl)-3-phenylquinoxaline|69492-70-2|Quinoxaline, 2-(1,1,2,2,3,3,3-heptafluoropropyl)-3-phenyl-
DTXSID60541222	DSSTox_Substance_Id	DTXSID60541222	Cadmium bis(1,1,2,2,3,3,4,4,4-nonafluorobutan-1-ide)	Cadmium bis(1,1,2,2,3,3,4,4,4-nonafluorobutan-1-ide)|93367-04-5
DTXSID00797347	DSSTox_Substance_Id	DTXSID00797347	4-[1,1,1,3,3,3-Hexafluoro-2-(trifluoromethyl)propane-2-sulfonyl]aniline	68596-43-0|4-[1,1,1,3,3,3-Hexafluoro-2-(trifluoromethyl)propane-2-sulfonyl]aniline|Benzenamine, 4-[[2,2,2-trifluoro-1,1-bis(trifluoromethyl)ethyl]sulfonyl]-
DTXSID40462643	DSSTox_Substance_Id	DTXSID40462643	2,2,4,5,5-pentafluoro-1,3-dioxolane-4-carbonyl Fluoride	2,2,4,5,5-pentafluoro-1,3-dioxolane-4-carbonyl Fluoride|1,3-Dioxolane-4-carbonyl fluoride, 2,2,4,5,5-pentafluoro-|2,2,4,5,5-Pentafluoro-1,3-dioxolane-4-carbonyl fluoride|70411-10-8
DTXSID60371824	DSSTox_Substance_Id	DTXSID60371824	2,3-Difluoro-4-(trifluoromethyl)phenylacetonitrile	[2,3-Difluoro-4-(trifluoromethyl)phenyl]acetonitrile|240800-44-6|Benzeneacetonitrile, 2,3-difluoro-4-(trifluoromethyl)-|2,3-Difluoro-4-(trifluoromethyl)phenylacetonitrile
DTXSID90375097	DSSTox_Substance_Id	DTXSID90375097	1-(3,5-difluorophenyl)-2,2,2-trifluoroethanone	1-(3,5-Difluorophenyl)-2,2,2-trifluoroethan-1-one|845823-12-3|Ethanone, 1-(3,5-difluorophenyl)-2,2,2-trifluoro-|1-(3,5-difluorophenyl)-2,2,2-trifluoroethanone
DTXSID2059930	DSSTox_Substance_Id	DTXSID2059930	Methyl pentafluoropropionate	Perfluoropropionic acid, methyl ester|Propanoic acid, 2,2,3,3,3-pentafluoro-, methyl ester|BRN 1777501|4-02-00-00740|378-75-6|Methyl pentafluoropropionate|Methyl pentafluoropropanoate|Propanoic acid, pentafluoro-, methyl ester|Methylester kyseliny pentafluorpropionove|EINECS 206-828-0|Pentafluoropropanoic acid methyl ester|Pentafluoropropionic acid methyl ester
DTXSID10385370	DSSTox_Substance_Id	DTXSID10385370	2(1H)-Quinoxalinone, 3-(1,1,2,2-tetrafluoroethyl)-	89995-27-7|3-(1,1,2,2-Tetrafluoroethyl)quinoxalin-2(1H)-one|2(1H)-Quinoxalinone, 3-(1,1,2,2-tetrafluoroethyl)-
DTXSID90706600	DSSTox_Substance_Id	DTXSID90706600	3-Chloro-1,2,3,3-tetrafluoroprop-1-ene	1-Propene, 3-chloro-1,2,3,3-tetrafluoro-|3-Chloro-1,2,3,3-tetrafluoroprop-1-ene|84195-40-4
DTXSID80597246	DSSTox_Substance_Id	DTXSID80597246	(2-Bromoethyl)(pentafluoro)cyclopropane	Cyclopropane, (2-bromoethyl)pentafluoro-|168087-06-7|(2-Bromoethyl)(pentafluoro)cyclopropane
DTXSID501034483	DSSTox_Substance_Id	DTXSID501034483	2-(Perfluoroethyl)-1-hydroxyethanesulfonic acid	2:2 Fluorotelomer-1-hydroxy-1- sulfonic acid|1-Butanesulfonic acid, 3,3,4,4,4-pentafluoro-1-hydroxy-|2-(Perfluoroethyl)-1-hydroxyethanesulfonic acid|NOCAS_1034483|1-Hydroxy-2:2 fluorotelomer sulfonic acid|3,3,4,4,4-Pentafluoro-1-hydroxybutane-1-sulfonic acid
DTXSID1066071	DSSTox_Substance_Id	DTXSID1066071	Perfluorooctadecanoic acid	PFODA|Pentatriacontafluorooctadecanoic acid|16517-11-6|EINECS 240-582-5|Perfluorooctadecanoic acid|Perfluorostearic acid|Perfluoro-n-octadecanoic acid|Octadecanoic acid, 2,2,3,3,4,4,5,5,6,6,7,7,8,8,9,9,10,10,11,11,12,12,13,13,14,14,15,15,16,16,17,17,18,18,18-pentatriacontafluoro-|2,2,3,3,4,4,5,5,6,6,7,7,8,8,9,9,10,10,11,11,12,12,13,13,14,14,15,15,16,16,17,17,18,18,18-Pentatriacontafluorooctadecan…
DTXSID30408893	DSSTox_Substance_Id	DTXSID30408893	3-(trifluoromethyl)pyrrolidine	644970-41-2|3-(Trifluoromethyl)pyrrolidine|Pyrrolidine, 3-(trifluoromethyl)-|3-(trifluoromethyl)pyrrolidine
DTXSID10795854	DSSTox_Substance_Id	DTXSID10795854	Ethyl 2,2,3,3,4,4,5,6-octafluorohex-5-enoate	Ethyl 2,2,3,3,4,4,5,6-octafluorohex-5-enoate|63284-94-6|5-Hexenoic acid, 2,2,3,3,4,4,5,6-octafluoro-, ethyl ester
DTXSID001034183	DSSTox_Substance_Id	DTXSID001034183	2,2,3,4,4-Pentafluoro-4-[1,1,2,2,3,3-hexafluoro-3-(trifluoromethoxy)propoxy]butanoic acid	2,2,3,4,4-Pentafluoro-4-[1,1,2,2,3,3-hexafluoro-3-(trifluoromethoxy)propoxy]butanoic acid|919005-27-9|Butanoic acid, 2,2,3,4,4-pentafluoro-4-[1,1,2,2,3,3-hexafluoro-3-(trifluoromethoxy)propoxy]-
DTXSID80143328	DSSTox_Substance_Id	DTXSID80143328	2-Buten-1-one, 1-(9-anthryl)-4,4,4-trifluoro-3-trifluoromethyl-	2-Buten-1-one, 1-(9-anthryl)-4,4,4-trifluoro-3-trifluoromethyl-|1-(9-Anthryl)-4,4,4-trifluoro-3-trifluoromethyl-2-buten-1-one|1-(Anthracen-9-yl)-4,4,4-trifluoro-3-(trifluoromethyl)but-2-en-1-one|2-Buten-1-one, 1-(9-anthracenyl)-4,4,4-trifluoro-3-(trifluoromethyl)-|100482-56-2
DTXSID40803350	DSSTox_Substance_Id	DTXSID40803350	(Dichloromethyl)[5,5,5-trifluoro-4,4-bis(trifluoromethyl)pentyl]silane	63809-47-2|Silane, (dichloromethyl)[5,5,5-trifluoro-4,4-bis(trifluoromethyl)pentyl]-|(Dichloromethyl)[5,5,5-trifluoro-4,4-bis(trifluoromethyl)pentyl]silane
DTXSID10504246	DSSTox_Substance_Id	DTXSID10504246	2,2,3,3,4,4,5,5,6,6,7,7,7-Tridecafluoro-1-phenylheptan-1-one	78960-66-4|1-Heptanone, 2,2,3,3,4,4,5,5,6,6,7,7,7-tridecafluoro-1-phenyl-|2,2,3,3,4,4,5,5,6,6,7,7,7-Tridecafluoro-1-phenylheptan-1-one
DTXSID301032936	DSSTox_Substance_Id	DTXSID301032936	2,2,3,3-Tetrafluoropropanol dihydrogen phosphate	2,2,3,3-Tetrafluoropropanol dihydrogen phosphate|461-10-9|1-Propanol, 2,2,3,3-tetrafluoro-, dihydrogen phosphate
DTXSID20144339	DSSTox_Substance_Id	DTXSID20144339	4-Heptanone, 2,6-bis(trifluoromethyl)-2,6-dihydroxy-1,1,1,7,7,7-hexafluoro-, oxime	101913-88-6|4-Heptanone, 2,6-bis(trifluoromethyl)-2,6-dihydroxy-1,1,1,7,7,7-hexafluoro-, oxime|4-Heptanone, 1,1,1,7,7,7-hexafluoro-2,6-dihydroxy-2,6-bis(trifluoromethyl)-, oxime|2,6-Bis(trifluoromethyl)-2,6-dihydroxy-1,1,1,7,7,7-hexafluoro-4-heptanone oxime|1,1,1,7,7,7-Hexafluoro-4-(hydroxyimino)-2,6-bis(trifluoromethyl)heptane-2,6-diol|1,1,1,7,7,7-Hexafluoro-2,6-dihydroxy-2,6-bis(trifluoromethyl…
DTXSID80895633	DSSTox_Substance_Id	DTXSID80895633	2-(Nonafluorobutyl)aniline	2-(Nonafluorobutyl)aniline|106877-28-5|Benzenamine, 2-(1,1,2,2,3,3,4,4,4-nonafluorobutyl)-
DTXSID50241183	DSSTox_Substance_Id	DTXSID50241183	Butan-2-one O,O',O''-((3-(1,1,2,2-tetrafluoroethoxy)propyl)silylidyne)trioxime	2-Butanone, O,O',O''-[[3-(1,1,2,2-tetrafluoroethoxy)propyl]silylidyne]oxime, (2E,2'E,2''E)-|94232-71-0|(2E,2'E,2''E)-N,N',N''-[{[3-(1,1,2,2-Tetrafluoroethoxy)propyl]silanetriyl}tris(oxy)]tri(butan-2-imine)|Butan-2-one O,O',O''-((3-(1,1,2,2-tetrafluoroethoxy)propyl)silylidyne)trioxime|EINECS 303-999-4
DTXSID90509057	DSSTox_Substance_Id	DTXSID90509057	1,1-Difluoro-5,5-dimethyl-1-(trifluoromethoxy)hexane-2,4-dione	61894-06-2|2,4-Hexanedione, 1,1-difluoro-5,5-dimethyl-1-(trifluoromethoxy)-|1,1-Difluoro-5,5-dimethyl-1-(trifluoromethoxy)hexane-2,4-dione
DTXSID90773039	DSSTox_Substance_Id	DTXSID90773039	2-(2,3,3,4,4,5,5-Heptafluoropentyl)oxolane	Furan, 2-(2,3,3,4,4,5,5-heptafluoropentyl)tetrahydro-|2-(2,3,3,4,4,5,5-Heptafluoropentyl)oxolane|194348-01-1
DTXSID10382167	DSSTox_Substance_Id	DTXSID10382167	2,3,3,3-Tetrafluoro-2-(heptafluoropropoxy)propanoyl chloride	72848-57-8|Propanoyl chloride, 2,3,3,3-tetrafluoro-2-(1,1,2,2,3,3,3-heptafluoropropoxy)-|2,3,3,3-Tetrafluoro-2-(heptafluoropropoxy)propanoyl chloride|128310-76-9
DTXSID00292125	DSSTox_Substance_Id	DTXSID00292125	1-(2,5-dimethylfuran-3-yl)-4,4,5,5,6,6,6-heptafluorohexane-1,3-dione	308-42-9|1-(2,5-Dimethylfuran-3-yl)-4,4,5,5,6,6,6-heptafluorohexane-1,3-dione|1,3-Hexanedione, 1-(2,5-dimethyl-3-furanyl)-4,4,5,5,6,6,6-heptafluoro-|1-(2,5-dimethylfuran-3-yl)-4,4,5,5,6,6,6-heptafluorohexane-1,3-dione
DTXSID20825530	DSSTox_Substance_Id	DTXSID20825530	1,2,3,3,4,4,5,5,6,6,7,7,8,8,9,9,9-Heptadecafluoronon-1-ene-1-sulfonic acid	1,2,3,3,4,4,5,5,6,6,7,7,8,8,9,9,9-Heptadecafluoronon-1-ene-1-sulfonic acid|1-Nonene-1-sulfonic acid, 1,2,3,3,4,4,5,5,6,6,7,7,8,8,9,9,9-heptadecafluoro-|71178-19-3
DTXSID20827670	DSSTox_Substance_Id	DTXSID20827670	4'-(Heptadecafluorooctyl)-3-octyl-2,2'-bithiophene	2,2'-Bithiophene, 4'-(1,1,2,2,3,3,4,4,5,5,6,6,7,7,8,8,8-heptadecafluorooctyl)-3-octyl-|844436-13-1|4'-(Heptadecafluorooctyl)-3-octyl-2,2'-bithiophene
DTXSID301035235	DSSTox_Substance_Id	DTXSID301035235	5:1 Fluorotelomer amino ethyl trimethyl ammonium	5:1 Fluorotelomer amino ethyl trimethyl ammonium|NOCAS_1035235|5:1 FTA-EtTAm|N,N,N-trimethyl-2-[(2,2,3,3,4,4,5,5,6,6,6-undecafluorohexyl)amino]ethan-1-aminium|5:1 fluorotelomer amino ethyl betaine
DTXSID30201740	DSSTox_Substance_Id	DTXSID30201740	Pentafluorobenzyl chloroformate	53526-74-2|Pentafluorobenzyl chloroformate|O=C(Cl)OCc1c(F)c(F)c(F)c(F)c1F|PFBCF ester|(Pentafluorophenyl)methyl carbonochloridate
DTXSID301026882	DSSTox_Substance_Id	DTXSID301026882	2-(1,1,2,2,2-Pentafluoroethylsulfonyloxy)butyl 1,1,2,2,2-pentafluoroethanesulfonate	2-(1,1,2,2,2-Pentafluoroethylsulfonyloxy)butyl 1,1,2,2,2-pentafluoroethanesulfonate|NOCAS_1026882
DTXSID80397485	DSSTox_Substance_Id	DTXSID80397485	1,1,1-trifluoropropan-2-yl acetate	400-37-3|1,1,1-Trifluoropropan-2-yl acetate|2-Propanol, 1,1,1-trifluoro-, acetate|1,1,1-trifluoropropan-2-yl acetate
DTXSID10379850	DSSTox_Substance_Id	DTXSID10379850	6H-Perfluorohex-1-ene	1,1,2,3,3,4,4,5,5,6,6-Undecafluorohex-1-ene|1-Hexene, 1,1,2,3,3,4,4,5,5,6,6-undecafluoro-|1,1,2,3,3,4,4,5,5,6,6-Undecafluoro-1-hexene|1767-94-8|6H-Perfluorohex-1-ene
DTXSID90525853	DSSTox_Substance_Id	DTXSID90525853	2,3,4,5,7-Pentafluoro-6-methoxycyclohepta-2,4,6-trien-1-one	2,3,4,5,7-Pentafluoro-6-methoxycyclohepta-2,4,6-trien-1-one|2,4,6-Cycloheptatrien-1-one, 2,3,4,5,7-pentafluoro-6-methoxy-|60477-25-0
DTXSID60379749	DSSTox_Substance_Id	DTXSID60379749	Pentafluoroethyl ethyl ether	Ethane, 1-ethoxy-1,1,2,2,2-pentafluoro-|Ethyl pentafluoroethyl ether|22052-81-9|CF3CF2OCH2CH3|HFE-365mcf2|Pentafluoroethyl ethyl ether|1-Ethoxy-1,1,2,2,2-pentafluoroethane
DTXSID501027624	DSSTox_Substance_Id	DTXSID501027624	Perfluoro-2-methylindane	Perfluoro-2-methylindane|56594-70-8|1,1,2,3,3,4,5,6,7-Nonafluoro-2,3-dihydro-2-(trifluoromethyl)-1H-indene
DTXSID60959469	DSSTox_Substance_Id	DTXSID60959469	2,3,4-Trifluoroaniline	2,3,4-Trifluoroaniline|Benzenamine, 2,3,4-trifluoro-|3862-73-5
DTXSID10339353	DSSTox_Substance_Id	DTXSID10339353	1-[(Phenylsulfonyl)oxy]-2,2-bis(trifluoromethyl)aziridine	1-[(Phenylsulfonyl)oxy]-2,2-bis(trifluoromethyl)aziridine|55734-41-3|N-Benzenesulfonyloxy-2,2-bis(trifluoromethyl)aziridine|1-[(Benzenesulfonyl)oxy]-2,2-bis(trifluoromethyl)aziridine|Aziridine, 1-[(phenylsulfonyl)oxy]-2,2-bis(trifluoromethyl)-
DTXSID20571742	DSSTox_Substance_Id	DTXSID20571742	Ethyl 5,5,5-trifluoro-2-oxo-4-(trifluoromethyl)pentanoate	201930-83-8|Pentanoic acid, 5,5,5-trifluoro-2-oxo-4-(trifluoromethyl)-, ethyl ester|Ethyl 5,5,5-trifluoro-2-oxo-4-(trifluoromethyl)pentanoate
DTXSID801033084	DSSTox_Substance_Id	DTXSID801033084	[N-Methyl(perfluoroheptane-1-sulfonyl)amino]acetic acid	N-Methylperfluoroheptanesulfonamidoacetic acid|[N-Methyl(perfluoroheptane-1-sulfonyl)amino]acetic acid|[methyl(1,1,2,2,3,3,4,4,5,5,6,6,7,7,7-pentadecafluoroheptane-1-sulfonyl)amino]acetic acid|MeFHpSAA|N-Methyl perfluoroheptane sulfonamidoacetic acid|1910057-77-0
DTXSID20896629	DSSTox_Substance_Id	DTXSID20896629	4:4 Fluorotelomer sulfonate potassium salt	Potassium 5,5,6,6,7,7,8,8,8-nonafluorooctane-1-sulfonate|4:4 Fluorotelomer sulfonate potassium salt|FtS 4:4_K|1604816-60-5|1-Octanesulfonic acid, 5,5,6,6,7,7,8,8,8-nonafluoro-, potassium salt (1:1)
DTXSID701034665	DSSTox_Substance_Id	DTXSID701034665	10:2 Fluorotelomer sulfate	10:2 Fluorotelomer sulfate|NOCAS_1034665|3,3,4,4,5,5,6,6,7,7,8,8,9,9,10,10,11,11,12,12,12-henicosafluorododecyl hydrogen sulfate|10:2 FTOS
DTXSID40775760	DSSTox_Substance_Id	DTXSID40775760	1,1,1,2,2,3,3-Heptafluoro-3-(2,2,3,3-tetrafluoropropoxy)propane	Propane, 1,1,1,2,2,3,3-heptafluoro-3-(2,2,3,3-tetrafluoropropoxy)-|176310-29-5|1,1,1,2,2,3,3-Heptafluoro-3-(2,2,3,3-tetrafluoropropoxy)propane
DTXSID30545313	DSSTox_Substance_Id	DTXSID30545313	1-Fluoro-4-(trifluoromethanesulfinyl)benzene	1-Fluoro-4-(trifluoromethanesulfinyl)benzene|942-39-2|Benzene, 1-fluoro-4-[(trifluoromethyl)sulfinyl]-
DTXSID10761291	DSSTox_Substance_Id	DTXSID10761291	7-Chloro-4,4,5,5,6,6,7,7-octafluoro-2-iodoheptan-1-ol	103147-31-5|1-Heptanol, 7-chloro-4,4,5,5,6,6,7,7-octafluoro-2-iodo-|7-Chloro-4,4,5,5,6,6,7,7-octafluoro-2-iodoheptan-1-ol
DTXSID50896051	DSSTox_Substance_Id	DTXSID50896051	N'-Benzylidene-2,2,3,3,4,4,4-heptafluorobutanehydrazide	Butanoic acid, 2,2,3,3,4,4,4-heptafluoro-, 2-(phenylmethylene)hydrazide|736-62-9|N'-Benzylidene-2,2,3,3,4,4,4-heptafluorobutanehydrazide
DTXSID10810516	DSSTox_Substance_Id	DTXSID10810516	34,34,35,35,36,36,37,37,38,38,39,39-Dodecafluoro-4,8,12,16,20,24,28,32-octaoxanonatriacontane-1,2,6,10,14,18,22,26,30-nonol	4,8,12,16,20,24,28,32-Octaoxanonatriacontane-1,2,6,10,14,18,22,26,30-nonol, 34,34,35,35,36,36,37,37,38,38,39,39-dodecafluoro-|62240-24-8|34,34,35,35,36,36,37,37,38,38,39,39-Dodecafluoro-4,8,12,16,20,24,28,32-octaoxanonatriacontane-1,2,6,10,14,18,22,26,30-nonol
DTXSID00470300	DSSTox_Substance_Id	DTXSID00470300	2-(4-Ethylamino-phenyl)-1,1,1,3,3,3-hexafluoro-propan-2-ol	65797-85-5|Benzenemethanol, 4-(ethylamino)-alpha,alpha-bis(trifluoromethyl)-|2-[4-(Ethylamino)phenyl]-1,1,1,3,3,3-hexafluoropropan-2-ol|2-(4-Ethylamino-phenyl)-1,1,1,3,3,3-hexafluoro-propan-2-ol
DTXSID10381074	DSSTox_Substance_Id	DTXSID10381074	1,1,1-trifluorobut-2-ene	1,1,1-trifluorobut-2-ene|2-Butene, 1,1,1-trifluoro-|406-39-3|1,1,1-Trifluorobut-2-ene
DTXSID30896256	DSSTox_Substance_Id	DTXSID30896256	N-Ethyl-1,1,2,2,3,3,4,4,5,5,6,6,7,7,8,8,8-heptadecafluoro-N-(11-{2-[2-(2-methoxyethoxy)ethoxy]ethyl}-2,5,8-trioxa-11-azatetradecan-14-yl)octane-1-sulfonamide	1-Octanesulfonamide, N-ethyl-1,1,2,2,3,3,4,4,5,5,6,6,7,7,8,8,8-heptadecafluoro-N-[4-[2-[2-(2-methoxyethoxy)ethoxy]ethyl]-7,10,13-trioxa-4-azatetradec-1-yl]-|N-Ethyl-1,1,2,2,3,3,4,4,5,5,6,6,7,7,8,8,8-heptadecafluoro-N-(11-{2-[2-(2-methoxyethoxy)ethoxy]ethyl}-2,5,8-trioxa-11-azatetradecan-14-yl)octane-1-sulfonamide|117413-27-1
DTXSID80865199	DSSTox_Substance_Id	DTXSID80865199	N-Methylperfluorooctanesulfonamidoethyl acrylate	2-[[(heptadecafluorooctyl)sulphonyl]methylamino]ethyl acrylate|2-Propenoic acid, 2-[[(1,1,2,2,3,3,4,4,5,5,6,6,7,7,8,8,8-heptadecafluorooctyl)sulfonyl]methylamino]ethyl ester|50698-49-2|2-[(1,1,2,2,3,3,4,4,5,5,6,6,7,7,8,8,8-Heptadecafluorooctane-1-sulfonyl)(methyl)amino]ethyl prop-2-enoate|2-​Propenoic acid, 2-​[[(1,​1,​2,​2,​3,​3,​4,​4,​5,​5,​6,​6,​7,​7,​8,​8,​8-​heptadecafluorooctyl​)​sulfonyl]​…
DTXSID1042029	DSSTox_Substance_Id	DTXSID1042029	1,1-Dichloro-1,2,2,3,3-pentafluoropropane	1,1-Dichloro-1,2,2,3,3-pentafluoropropane|13474-88-9|3,3-Dichloro-1,1,2,2,3-pentafluoropropane|R 225cc|1-Difluoromethyl-2,2-dichloroperfluoroethane|Propane, 1,1-dichloro-1,2,2,3,3-pentafluoro-|HCFC-225cc
DTXSID70554560	DSSTox_Substance_Id	DTXSID70554560	1,2,2,3,3,4,4,5-Octafluoro-6-oxabicyclo[3.1.0]hexane	6-Oxabicyclo[3.1.0]hexane, 1,2,2,3,3,4,4,5-octafluoro-|1,2,2,3,3,4,4,5-Octafluoro-6-oxabicyclo[3.1.0]hexane|710-70-3
DTXSID40402645	DSSTox_Substance_Id	DTXSID40402645	(3,5-Bis(trifluoromethyl)phenylethynyl)trimethylsilane	(3,5-Bis(trifluoromethyl)phenylethynyl)trimethylsilane|{[3,5-Bis(trifluoromethyl)phenyl]ethynyl}(trimethyl)silane|618092-28-7|Benzene, 1,3-bis(trifluoromethyl)-5-[2-(trimethylsilyl)ethynyl]-
DTXSID70893007	DSSTox_Substance_Id	DTXSID70893007	Sodium bis(1H, 1H, 2H, 2H-[1,2-13C2]perfluorodecyl) phosphate	NOCAS_893007|Sodium bis[3,3,4,4,5,5,6,6,7,7,8,8,9,9,10,10,10-heptadecafluoro(1,2-~13~C_2_)decyl] phosphate|M4-8:2diPAP|Sodium bis(1H, 1H, 2H, 2H-[1,2-13C2]perfluorodecyl) phosphate|M4-8:2 Na-diPAP|Sodium bis[3,3,4,4,5,5,6,6,7,7,8,8,9,9,10,10,10-heptadecafluoro(1,2-13C2)decyl] phosphate
DTXSID20881131	DSSTox_Substance_Id	DTXSID20881131	Sodium 4-(perfluoro-2-(butan-2-yl)-3-ethyl-3-methylpent-1-en-1-yloxy)benzenesulfonate	Benzenesulfonic acid, 4-[[1,3,4,4,5,5,5-heptafluoro-2-[2,2,3,3,3-pentafluoro-1-(pentafluoroethyl)-1-(trifluoromethyl)propyl]-3-(trifluoromethyl)-1-pentenyl]oxy]-, sodium salt|POLYFLGSID_881131|Benzenesulfonic acid, 4-[[1,3,4,4,5,5,5-heptafluoro-2-[2,2,3,3,3-pentafluoro-1-(1,1,2,2,2-pentafluoroethyl)-1-(trifluoromethyl)propyl]-3-(trifluoromethyl)-1-penten-1-yl]oxy]-, sodium salt (1:1)|Sodium 4-(pe…
DTXSID00547566	DSSTox_Substance_Id	DTXSID00547566	3-Chloro-2,2,3-trifluoropropan-1-ol	1-Propanol, 3-chloro-2,2,3-trifluoro-|3-Chloro-2,2,3-trifluoropropan-1-ol|28885-04-3
DTXSID10928206	DSSTox_Substance_Id	DTXSID10928206	Butyl (2-{[ethoxy(hydroxy)methylidene]amino}-1,1,1,3,3,3-hexafluoropropan-2-yl)methylphosphinate	133611-25-3|Phosphinic acid, P-[1-[(ethoxyhydroxymethylene)amino]-2,2,2-trifluoro-1-(trifluoromethyl)ethyl]-P-methyl-, butyl ester|Butyl (2-{[ethoxy(hydroxy)methylidene]amino}-1,1,1,3,3,3-hexafluoropropan-2-yl)methylphosphinate
DTXSID90818075	DSSTox_Substance_Id	DTXSID90818075	Bromo(dichloro)[(trifluoromethyl)disulfanyl]methane	Bromo(dichloro)[(trifluoromethyl)disulfanyl]methane|61363-10-8|Methane, bromodichloro[(trifluoromethyl)dithio]-
DTXSID80895214	DSSTox_Substance_Id	DTXSID80895214	(1E)-1,2,3,3,4,4,5,5,6,6,6-Undecafluorohex-1-ene	(1E)-1,2,3,3,4,4,5,5,6,6,6-Undecafluorohex-1-ene|391199-64-7|1-Hexene, 1,2,3,3,4,4,5,5,6,6,6-undecafluoro-, (1E)-
DTXSID40772931	DSSTox_Substance_Id	DTXSID40772931	[Difluoro(pentafluorophenyl)methoxy](difluoro)acetyl fluoride	194983-26-1|Acetyl fluoride, 2-[difluoro(2,3,4,5,6-pentafluorophenyl)methoxy]-2,2-difluoro-|[Difluoro(pentafluorophenyl)methoxy](difluoro)acetyl fluoride
DTXSID90337433	DSSTox_Substance_Id	DTXSID90337433	Trifluoromethanamine	METHANAMINE, 1,1,1-TRIFLUORO-|Methanamine, 1,1,1-trifluoro-|Trifluoromethanamine|61165-75-1|1,1,1-Trifluoromethanamine
DTXSID30591613	DSSTox_Substance_Id	DTXSID30591613	2-(4-Bromophenoxy)-perfluoroethane-1-sulfonyl fluoride	2-(4-Bromophenoxy)-perfluoroethane-1-sulfonyl fluoride|252975-60-3|2-(4-Bromophenoxy)-1,1,2,2-tetrafluoroethane-1-sulfonyl fluoride|Ethanesulfonyl fluoride, 2-(4-bromophenoxy)-1,1,2,2-tetrafluoro-
DTXSID90892491	DSSTox_Substance_Id	DTXSID90892491	2,2,3,3,4,4-Hexafluoro-4-(nonafluorobutoxy)butanoic acid	Butanoic acid, 2,2,3,3,4,4-hexafluoro-4-(1,1,2,2,3,3,4,4,4-nonafluorobutoxy)-|2,2,3,3,4,4-Hexafluoro-4-(nonafluorobutoxy)butanoic acid|Butanoic acid, 2,2,3,3,4,4-hexafluoro-4-(nonafluorobutoxy)-|174767-06-7
DTXSID70896538	DSSTox_Substance_Id	DTXSID70896538	Ethyl 2,4,4,5,7,7,8,10,10,11,13,13,14,16,16,17,19,19,20,20,21,21,21-tricosafluoro-2,5,8,11,14,17-hexakis(trifluoromethyl)-3,6,9,12,15,18-hexaoxahenicosan-1-oate	3,6,9,12,15,18-Hexaoxaheneicosan-1-oic acid, 2,4,4,5,7,7,8,10,10,11,13,13,14,16,16,17,19,19,20,20,21,21,21-tricosafluoro-2,5,8,11,14,17-hexakis(trifluoromethyl)-, ethyl ester|121368-60-3|Ethyl 2,4,4,5,7,7,8,10,10,11,13,13,14,16,16,17,19,19,20,20,21,21,21-tricosafluoro-2,5,8,11,14,17-hexakis(trifluoromethyl)-3,6,9,12,15,18-hexaoxahenicosan-1-oate
DTXSID001023627	DSSTox_Substance_Id	DTXSID001023627	Perfluoro(3-{[1-(ethenyloxy)propan-2-yl]oxy}propane-1-sulfonyl) fluoride	3-[1-[Difluoro[(1,2,2-trifluoroethenyl)oxy]methyl]-1,2,2,2-tetrafluoroethoxy]-1,1,2,2,3,3-hexafluoro-1-propanesulfonyl fluoride|1-Propanesulfonyl fluoride, 3-[1-[difluoro[(trifluoroethenyl)oxy]methyl]-1,2,2,2-tetrafluoroethoxy]-1,1,2,2,3,3-hexafluoro-|Perfluoro(3-{[1-(ethenyloxy)propan-2-yl]oxy}propane-1-sulfonyl) fluoride|77545-07-4|1-Propanesulfonyl fluoride, 3-[1-[difluoro[(1,2,2-trifluoroethe…
DTXSID40503449	DSSTox_Substance_Id	DTXSID40503449	Ethyl 3,3-difluoro-2-(trifluoromethyl)prop-2-enoate	Ethyl 3,3-difluoro-2-(trifluoromethyl)prop-2-enoate|41296-90-6|2-Propenoic acid, 3,3-difluoro-2-(trifluoromethyl)-, ethyl ester
DTXSID60382354	DSSTox_Substance_Id	DTXSID60382354	Triethoxy[2-(perfluorodecyl)ethyl]silane	Triethoxy(3,3,4,4,5,5,6,6,7,7,8,8,9,9,10,10,11,11,12,12,12-henicosafluorododecyl)silane|Triethoxy[2-(perfluorodecyl)ethyl]silane|146090-84-8|1H,1H,2H,2H-Perfluorododecyltriethoxysilane|Silane, triethoxy(3,3,4,4,5,5,6,6,7,7,8,8,9,9,10,10,11,11,12,12,12-heneicosafluorododecyl)-
DTXSID00583621	DSSTox_Substance_Id	DTXSID00583621	Hexafluoropropene Trimer	3-Hexene, 1,1,1,2,3,5,6,6,6-nonafluoro-2,4,5-tris(trifluoromethyl)-|PUBCHEM_16212380|Hexafluoropropene Trimer|6792-31-0|1,1,1,2,3,5,6,6,6-Nonafluoro-2,4,5-tris(trifluoromethyl)hex-3-ene|1,1,1,4,4,5,6,6,6-Nonafluoro-2,3,5-tris(trifluoromethyl)-2-hexene
DTXSID00371383	DSSTox_Substance_Id	DTXSID00371383	2-chloro-1-(2-chloroethoxy)-1,1,2-trifluoroethane	Ethane, 2-chloro-1-(2-chloroethoxy)-1,1,2-trifluoro-|380-45-0|2-Chloro-1-(2-chloroethoxy)-1,1,2-trifluoroethane|2-chloro-1-(2-chloroethoxy)-1,1,2-trifluoroethane
DTXSID60897054	DSSTox_Substance_Id	DTXSID60897054	N,N'-bis(Perfluorononanoyl)1,6-hexanediamine	Nonanamide, N,N'-1,6-hexanediylbis[2,2,3,3,4,4,5,5,6,6,7,7,8,8,9,9,9-heptadecafluoro-|174495-83-1|N,N'-(Hexane-1,6-diyl)bis(2,2,3,3,4,4,5,5,6,6,7,7,8,8,9,9,9-heptadecafluorononanamide)|N,N'-bis(Perfluorononanoyl)1,6-hexanediamine
DTXSID90895422	DSSTox_Substance_Id	DTXSID90895422	7,7,8,8,9,9,10,10,11,11,12,12,13,13,13-Pentadecafluoro-5-tridecene	52717-05-2|7,7,8,8,9,9,10,10,11,11,12,12,13,13,13-Pentadecafluorotridec-5-ene|5-Tridecene, 7,7,8,8,9,9,10,10,11,11,12,12,13,13,13-pentadecafluoro-|7,7,8,8,9,9,10,10,11,11,12,12,13,13,13-Pentadecafluoro-5-tridecene
DTXSID7068689	DSSTox_Substance_Id	DTXSID7068689	4-(Perfluoro(4-ethyl-3,4-dimethylhex-2-en-2-yl)oxy)benzene-1-sulfonyl chloride	Benzenesulfonyl chloride, 4-[[4,4,5,5,5-pentafluoro-3-(pentafluoroethyl)-1,2,3-tris(trifluoromethyl)-1-pentenyl]oxy]-|4-(Perfluoro(4-ethyl-3,4-dimethylhex-2-en-2-yl)oxy)benzene-1-sulfonyl chloride|4-{[1,1,1,5,5,6,6,6-Octafluoro-4-(pentafluoroethyl)-3,4-bis(trifluoromethyl)hex-2-en-2-yl]oxy}benzene-1-sulfonyl chloride|51947-19-4|4-[[4,4,5,5,5-Pentafluoro-3-(1,1,2,2,2-pentafluoroethyl)-1,2,3-tris(t…
DTXSID30996548	DSSTox_Substance_Id	DTXSID30996548	N-[4'-(2,2,3,3,4,4,4-Heptafluorobutanamido)[1,1'-biphenyl]-4-yl]ethanimidic acid	75042-08-9|N-[4'-(2,2,3,3,4,4,4-Heptafluorobutanamido)[1,1'-biphenyl]-4-yl]ethanimidic acid|Ethanimidic acid, N-[4'-[(2,2,3,3,4,4,4-heptafluoro-1-oxobutyl)amino][1,1'-biphenyl]-4-yl]-
DTXSID901032691	DSSTox_Substance_Id	DTXSID901032691	Sodium [(nonafluorobutyl)sulfonyl]propylcarbamic acid	Sodium [(nonafluorobutyl)sulfonyl]propylcarbamic acid|138473-78-6|Carbamic acid, [(nonafluorobutyl)sulfonyl]propyl-, sodium salt
DTXSID50632916	DSSTox_Substance_Id	DTXSID50632916	2,2-Difluoro-N-methylethan-1-amine	Ethanamine, 2,2-difluoro-N-methyl-|60168-06-1|2,2-Difluoro-N-methylethan-1-amine
DTXSID90534329	DSSTox_Substance_Id	DTXSID90534329	2,3,4,5,7,7,8,8-Octafluorobicyclo[4.2.0]octa-1,3,5-triene	52196-63-1|2,3,4,5,7,7,8,8-Octafluorobicyclo[4.2.0]octa-1,3,5-triene|Bicyclo[4.2.0]octa-1,3,5-triene, 2,3,4,5,7,7,8,8-octafluoro-
DTXSID70625542	DSSTox_Substance_Id	DTXSID70625542	1,3,3-Trichloro-1,1,4,4,5,5,5-heptafluoropentan-2-one	2-Pentanone, 1,3,3-trichloro-1,1,4,4,5,5,5-heptafluoro-|1,3,3-Trichloro-1,1,4,4,5,5,5-heptafluoropentan-2-one|67498-70-8
DTXSID10379774	DSSTox_Substance_Id	DTXSID10379774	Perfluorononanedioic acid	Perfluoroazelaic acid|Tetradecafluorononanedioic acid|Perfluorononanedioic acid|23453-64-7|Tetradecafluoroazelaic acid|Nonanedioic acid, 2,2,3,3,4,4,5,5,6,6,7,7,8,8-tetradecafluoro-
DTXSID90936420	DSSTox_Substance_Id	DTXSID90936420	Nickel(2+) bis(trifluoroacetate)	Acetic acid, 2,2,2-trifluoro-, nickel(2+) salt (2:1)|Nickel(2+) bis(trifluoroacetate)|16083-14-0
DTXSID10301297	DSSTox_Substance_Id	DTXSID10301297	1-(2,2-difluoroethyl)-3-(trifluoromethyl)benzene	1-(2,2-Difluoroethyl)-3-(trifluoromethyl)benzene|Benzene, 1-(2,2-difluoroethyl)-3-(trifluoromethyl)-|50562-17-9|1-(2,2-difluoroethyl)-3-(trifluoromethyl)benzene
DTXSID701035637	DSSTox_Substance_Id	DTXSID701035637	1,1,2,2,3,3‐Hexafluoro‐3‐(trifluoromethoxy)propane‐1‐ sulfonic acid	4-Oxa-perfluoropentane sulfonic acid|Oxa-perfluoropentane sulfonic acid|1,1,2,2,3,3‐Hexafluoro‐3‐(trifluoromethoxy)propane‐1‐ sulfonic acid|NOCAS_1035637
DTXSID60896729	DSSTox_Substance_Id	DTXSID60896729	1,1'-(Piperazine-1,4-diyl)bis(heptafluorobutan-1-one)	1,1'-(Piperazine-1,4-diyl)bis(heptafluorobutan-1-one)|1-Butanone, 1,1'-(1,4-piperazinediyl)bis[2,2,3,3,4,4,4-heptafluoro-|120219-50-3|N,N'-Bis(heptafluorobutyryl)piperazine
DTXSID10450259	DSSTox_Substance_Id	DTXSID10450259	2-Pentene, 1,1,1,3,4,5,5,5-octafluoro-2,4-bis(trifluoromethyl)-	1,1,1,3,4,5,5,5-Octafluoro-2,4-bis(trifluoromethyl)pent-2-ene|2-Pentene, 1,1,1,3,4,5,5,5-octafluoro-2,4-bis(trifluoromethyl)-|63703-15-1
DTXSID20956318	DSSTox_Substance_Id	DTXSID20956318	N,N-Diethyl-3-[4,4,4-trifluoro-3-hydroxy-3-(trifluoromethyl)butanoyl]benzene-1-sulfonamide	Benzenesulfonamide, N,N-diethyl-3-[4,4,4-trifluoro-3-hydroxy-1-oxo-3-(trifluoromethyl)butyl]-|34844-30-9|N,N-Diethyl-3-[4,4,4-trifluoro-3-hydroxy-3-(trifluoromethyl)butanoyl]benzene-1-sulfonamide
DTXSID80194810	DSSTox_Substance_Id	DTXSID80194810	Phosphine, (trifluoromethyl)-	420-52-0|(Trifluoromethyl)phosphane|Phosphine, (trifluoromethyl)-|FC(F)(F)P
DTXSID30880413	DSSTox_Substance_Id	DTXSID30880413	3-(Perfluorohexyl)-1,2-epoxypropane	Oxirane, (2,2,3,3,4,4,5,5,6,6,7,7,7-tridecafluoroheptyl)-|Oxirane, 2-(2,2,3,3,4,4,5,5,6,6,7,7,7-tridecafluoroheptyl)-|3-(Perfluorohexyl)-1,2-epoxypropane|UNII-23YV4KT18O|38565-52-5|2-(2,2,3,3,4,4,5,5,6,6,7,7,7-Tridecafluoroheptyl)oxirane|EINECS 254-004-4|(2,2,3,3,4,4,5,5,6,6,7,7,7-Tridecafluoroheptyl)oxirane|3-Perfluorohexyl-1,2-epoxypropane
DTXSID40540213	DSSTox_Substance_Id	DTXSID40540213	2,5-Dimethoxyphenyl heptafluorobutanoate	Butanoic acid, 2,2,3,3,4,4,4-heptafluoro-, 2,5-dimethoxyphenyl ester|87461-68-5|2,5-Dimethoxyphenyl heptafluorobutanoate
DTXSID00880389	DSSTox_Substance_Id	DTXSID00880389	2-(Perfluorodecyl)ethanethiol	2-(Henicosafluorodecyl)ethane-1-thiol|1,1,2,2-Tetrahydroperfluoro-1-dodecanethiol|34451-28-0|2-(Perfluorodecyl)ethanethiol|10:2 fluorotelomer thiol|1-Dodecanethiol, 3,3,4,4,5,5,6,6,7,7,8,8,9,9,10,10,11,11,12,12,12-heneicosafluoro-|3,3,4,4,5,5,6,6,7,7,8,8,9,9,10,10,11,11,12,12,12-Henicosafluorododecane-1-thiol|1H,1H,2H,2H-Perfluorododecylthiol|1,1,2,2-Tetrahydroperfluorododecanethiol
DTXSID90575055	DSSTox_Substance_Id	DTXSID90575055	4-[(1,1,1,2,3,3,3-Heptafluoropropan-2-yl)sulfanyl]benzoic acid	88489-76-3|Benzoic acid, 4-[[1,2,2,2-tetrafluoro-1-(trifluoromethyl)ethyl]thio]-|4-[(1,1,1,2,3,3,3-Heptafluoropropan-2-yl)sulfanyl]benzoic acid
DTXSID50163038	DSSTox_Substance_Id	DTXSID50163038	N,N-Dimethyl-N-(3-F-octylpropyl)-5-ammoniopentanoate	5-[(4,4,5,5,6,6,7,7,8,8,9,9,10,10,11,11,11-Heptadecafluoroundecyl)(dimethyl)azaniumyl]pentanoate|C[N+](C)(CCCCC(=O)[O-])CCCC(F)(F)C(F)(F)C(F)(F)C(F)(F)C(F)(F)C(F)(F)C(F)(F)C(F)(F)F|145441-34-5|N,N-Dimethyl-N-(3-F-octylpropyl)-5-ammoniopentanoate
DTXSID20880528	DSSTox_Substance_Id	DTXSID20880528	3-(Perfluoro-9-methyldecyl)-2-hydroxypropyl dihydrogen phosphate	63295-27-2|3-(Perfluoro-9-methyldecyl)-2-hydroxypropyl dihydrogen phosphate|EINECS 264-076-9|4,4,5,5,6,6,7,7,8,8,9,9,10,10,11,11,12,13,13,13-Icosafluoro-2-hydroxy-12-(trifluoromethyl)tridecyl dihydrogen phosphate|1,2-Tridecanediol, 4,4,5,5,6,6,7,7,8,8,9,9,10,10,11,11,12,13,13,13-eicosafluoro-12-(trifluoromethyl)-, 1-(dihydrogen phosphate)|POLYFLGSID_880528
DTXSID00382550	DSSTox_Substance_Id	DTXSID00382550	(2,3,4,5-Tetrafluorophenyl)boronic acid	179923-32-1|Boronic acid, B-(2,3,4,5-tetrafluorophenyl)-|(2,3,4,5-Tetrafluorophenyl)boronic acid
DTXSID20240840	DSSTox_Substance_Id	DTXSID20240840	((Perfluoro-13-methyltetradecyl)ethyl) methacrylate	2-Propenoic acid, 2-methyl-, 3,3,4,4,5,5,6,6,7,7,8,8,9,9,10,10,11,11,12,12,13,13,14,14,15,16,16,16-octacosafluoro-15-(trifluoromethyl)hexadecyl ester|EINECS 303-136-1|((Perfluoro-13-methyltetradecyl)ethyl) methacrylate|3,3,4,4,5,5,6,6,7,7,8,8,9,9,10,10,11,11,12,12,13,13,14,14,15,16,16,16-Octacosafluoro-15-(trifluoromethyl)hexadecyl methacrylate|94158-64-2|3,3,4,4,5,5,6,6,7,7,8,8,9,9,10,10,11,11,1…
DTXSID50895549	DSSTox_Substance_Id	DTXSID50895549	1,1,1,2,2,3,3,4,4,5,5,6,6,7,7,8,8,9,9,10,10,21,21,22,22,23,23,24,24,25,25,26,26,27,27,28,28,29,29,30,30,30-Dotetracontafluorotriacontane	Triacontane, 1,1,1,2,2,3,3,4,4,5,5,6,6,7,7,8,8,9,9,10,10,21,21,22,22,23,23,24,24,25,25,26,26,27,27,28,28,29,29,30,30,30-dotetracontafluoro-|135588-58-8|1,1,1,2,2,3,3,4,4,5,5,6,6,7,7,8,8,9,9,10,10,21,21,22,22,23,23,24,24,25,25,26,26,27,27,28,28,29,29,30,30,30-Dotetracontafluorotriacontane
DTXSID40756059	DSSTox_Substance_Id	DTXSID40756059	4-((Heptadecafluorooctyl)oxy)benzenesulfonamide	Benzenesulfonamide, 4-[(heptadecafluorooctyl)oxy]-|4-((Heptadecafluorooctyl)oxy)benzenesulfonamide|Benzenesulfonamide, 4-[(1,1,2,2,3,3,4,4,5,5,6,6,7,7,8,8,8-heptadecafluorooctyl)oxy]-|4-[(Heptadecafluorooctyl)oxy]benzene-1-sulfonamide|89932-76-3
DTXSID40634686	DSSTox_Substance_Id	DTXSID40634686	4,5-Dichloro-1,1,1,3,3,4,5,5-octafluoropentan-2-one	4,5-Dichloro-1,1,1,3,3,4,5,5-octafluoropentan-2-one|2-Pentanone, 4,5-dichloro-1,1,1,3,3,4,5,5-octafluoro-|20474-89-9
DTXSID101033033	DSSTox_Substance_Id	DTXSID101033033	Triethylammonium perfluorooctane sulfonate	Triethylammonium perfluorooctane sulfonate|54439-46-2
DTXSID90955318	DSSTox_Substance_Id	DTXSID90955318	3,3,4,4,4-Pentafluoro-1-(pyridin-2-yl)butan-2-one	3,3,4,4,4-Pentafluoro-1-(pyridin-2-yl)butan-2-one|2-Butanone, 3,3,4,4,4-pentafluoro-1-(2-pyridinyl)-|Butan-2-one, 3,3,4,4,4-pentafluoro-1-(2-pyridyl)-|337-29-1
DTXSID60381968	DSSTox_Substance_Id	DTXSID60381968	2(2H-Perfluoro-2-propyl)acetic acid	17327-33-2|4,4,4-Trifluoro-3-(trifluoromethyl)butyric acid|4,4,4-Trifluoro-3-(trifluoromethyl)butanoic acid|Butanoic acid, 4,4,4-trifluoro-3-(trifluoromethyl)-|2(2H-Perfluoro-2-propyl)acetic acid
DTXSID20896462	DSSTox_Substance_Id	DTXSID20896462	2,3,4,5,6-Pentafluoro-N-(3-{[4-(1,1,1,2,3,3,3-heptafluoropropan-2-yl)-2,6-dimethylphenyl]carbamoyl}phenyl)benzamide	Benzamide, N-[3-[[[2,6-dimethyl-4-[1,2,2,2-tetrafluoro-1-(trifluoromethyl)ethyl]phenyl]amino]carbonyl]phenyl]-2,3,4,5,6-pentafluoro-|2,3,4,5,6-Pentafluoro-N-(3-{[4-(1,1,1,2,3,3,3-heptafluoropropan-2-yl)-2,6-dimethylphenyl]carbamoyl}phenyl)benzamide|862130-96-9
DTXSID30378800	DSSTox_Substance_Id	DTXSID30378800	1,3-dibromo-1,4-dichloro-1,2,2,3,4,4-hexafluorobutane	1,3-dibromo-1,4-dichloro-1,2,2,3,4,4-hexafluorobutane|124311-10-0|1,3-Dibromo-1,4-dichloro-1,2,2,3,4,4-hexafluorobutane|Butane, 1,3-dibromo-1,4-dichloro-1,2,2,3,4,4-hexafluoro-
DTXSID40462628	DSSTox_Substance_Id	DTXSID40462628	2,6-difluoro-4-(trifluoromethyl)aniline	123950-45-8|2,6-Difluoro-4-(trifluoromethyl)aniline|Benzenamine, 2,6-difluoro-4-(trifluoromethyl)-|2,6-difluoro-4-(trifluoromethyl)aniline
DTXSID20893355	DSSTox_Substance_Id	DTXSID20893355	Perfluoro-3-methylheptane	Heptane, 1,1,1,2,2,3,3,4,4,5,6,6,7,7,7-pentadecafluoro-5-(trifluoromethyl)-|153273-33-7|Perfluoro-3-methylheptane|1,1,1,2,2,3,3,4,4,5,6,6,7,7,7-Pentadecafluoro-5-(trifluoromethyl)heptane
DTXSID001023677	DSSTox_Substance_Id	DTXSID001023677	Propanoic acid, 2,3,3,3-tetrafluoro-2-(1,1,2,2-tetrafluoro-3-iodopropoxy)-, sodium salt	Propanoic acid, 2,3,3,3-tetrafluoro-2-(1,1,2,2-tetrafluoro-3-iodopropoxy)-, sodium salt (1:1)|Propanoic acid, 2,3,3,3-tetrafluoro-2-(1,1,2,2-tetrafluoro-3-iodopropoxy)-, sodium salt|106394-04-1
DTXSID70796701	DSSTox_Substance_Id	DTXSID70796701	2,2,2-Trifluoro-N-[(trifluoromethyl)sulfanyl]ethanimidoyl chloride	62067-05-4|2,2,2-Trifluoro-N-[(trifluoromethyl)sulfanyl]ethanimidoyl chloride|Ethanimidoyl chloride, 2,2,2-trifluoro-N-[(trifluoromethyl)thio]-
DTXSID20402082	DSSTox_Substance_Id	DTXSID20402082	1-(Perfluoro-n-octyl)tetradecane	1,1,1,2,2,3,3,4,4,5,5,6,6,7,7,8,8-Heptadecafluorodocosane|133310-72-2|1-(Perfluoro-n-octyl)tetradecane|Docosane, 1,1,1,2,2,3,3,4,4,5,5,6,6,7,7,8,8-heptadecafluoro-
DTXSID70791392	DSSTox_Substance_Id	DTXSID70791392	3-(Chloromethyl)-3-[(2,2,3,3-tetrafluoropropoxy)methyl]oxetane	3-(Chloromethyl)-3-[(2,2,3,3-tetrafluoropropoxy)methyl]oxetane|67416-57-3|Oxetane, 3-(chloromethyl)-3-[(2,2,3,3-tetrafluoropropoxy)methyl]-
DTXSID101034031	DSSTox_Substance_Id	DTXSID101034031	Tris[4-[4,4,6,7,7,9,10,10,12,13,13,15,15,15-tetradecafluoro-6,9,12-tris(trifluoromethyl)-2,5,8,11,14-pentaoxapentadec-1-yl]phenyl]phosphine	88750-33-8|Phosphine, tris[4-[4,4,6,7,7,9,10,10,12,13,13,15,15,15-tetradecafluoro-6,9,12-tris(trifluoromethyl)-2,5,8,11,14-pentaoxapentadec-1-yl]phenyl]-|Tris[4-[4,4,6,7,7,9,10,10,12,13,13,15,15,15-tetradecafluoro-6,9,12-tris(trifluoromethyl)-2,5,8,11,14-pentaoxapentadec-1-yl]phenyl]phosphine
DTXSID00513443	DSSTox_Substance_Id	DTXSID00513443	1,2,3,4,7,7-Hexafluorobicyclo[2.2.1]hepta-2,5-diene	17065-31-5|BICYCLO[2.2.1]HEPTA-2,5-DIENE, 1,2,3,4,7,7-HEXAFLUORO-|Bicyclo[2.2.1]hepta-2,5-diene, 1,2,3,4,7,7-hexafluoro-|1,2,3,4,7,7-Hexafluorobicyclo[2.2.1]hepta-2,5-diene
DTXSID601036444	DSSTox_Substance_Id	DTXSID601036444	3-(Perfluorodecyl)propane‐1‐sulfonic acid	NOCAS_1036444|4,4,5,5,6,6,7,7,8,8,9,9,10,10,11,11,12,12,13,13,13‐Henicosafluorotridecane‐1‐sulfonic acid|10:3 FTSA|3-(Perfluorodecyl)propane‐1‐sulfonic acid|10:3 fluorotelomer sulfonic acid
DTXSID80873012	DSSTox_Substance_Id	DTXSID80873012	Perfluorohexanesulfonate	perfluorohexyl sulfonate|1-​Hexanesulfonic acid, 1,​1,​2,​2,​3,​3,​4,​4,​5,​5,​6,​6,​6-​tridecafluoro-​, ion(1-​)|PFHxS|PFHxS ion|Tridecafluorohexane-1-sulfonate|108427-53-8|PFHxS_ion|1-Hexanesulfonato, 1,1,2,2,3,3,4,4,5,5,6,6,6-tridecafluoro-, ion(1-)|PFHxS ion(1-​)|Perfluorohexanesulfonate
DTXSID10801469	DSSTox_Substance_Id	DTXSID10801469	2,2,3,3,4,4,5,5,5-Nonafluoro-1-(4-methylphenyl)pentan-1-one	647-60-9|2,2,3,3,4,4,5,5,5-Nonafluoro-1-(4-methylphenyl)pentan-1-one|1-Pentanone, 2,2,3,3,4,4,5,5,5-nonafluoro-1-(4-methylphenyl)-
DTXSID60897039	DSSTox_Substance_Id	DTXSID60897039	N-(4-Nitrophenyl)perfluorobutanamide	Butanamide, 2,2,3,3,4,4,4-heptafluoro-N-(4-nitrophenyl)-|N-(4-Nitrophenyl)perfluorobutanamide|2,2,3,3,4,4,4-Heptafluoro-N-(4-nitrophenyl)butanamide|3869-06-5
DTXSID50892477	DSSTox_Substance_Id	DTXSID50892477	2,3,3,3-Tetrafluoro-2-(1,1,2,2,3,3,3-heptafluoropropoxy)(13C3)propanoic acid	Tetrafluoro(heptafluoropropoxy)[13C3]propanoic acid|2,3,3,3-Tetrafluoro-2-(heptafluoropropoxy)[13C3]propanoic acid|M3HFPO-DA|Propanoic-1,2,3-~13~C_3_ acid, 2,3,3,3-tetrafluoro-2-(1,1,2,2,3,3,3-heptafluoropropoxy)-|2,3,3,3-Tetrafluoro-2-(1,1,2,2,3,3,3-heptafluoropropoxy)(13C3)propanoic acid|2,3,3,3-Tetrafluoro-2-(heptafluoropropoxy)(~13~C_3_)propanoic acid|NOCAS_892477
DTXSID101035508	DSSTox_Substance_Id	DTXSID101035508	N-Ethyl-3-{ethyl[(perfluorohexyl)sulfonyl]amino}-N,N-dimethyl-1-propanaminium	EtAmPr-FHx-N-EtSA|N-Ethyl-3-{ethyl[(tridecafluorohexyl)sulfonyl]amino}-N,N-dimethyl-1-propanaminium|N-Ethyl-3-{ethyl[(perfluorohexyl)sulfonyl]amino}-N,N-dimethyl-1-propanaminium|N-ethyl dimethyl ammonio propyl perfluorohexane N-ethyl sulfonamide|1-Propanaminium, N-ethyl-3-[ethyl[(1,1,2,2,3,3,4,4,5,5,6,6,6-tridecafluorohexyl)sulfonyl]amino]-N,N-dimethyl-|NOCAS_1035508|1-Propanaminium, N-ethyl-3-[e…
DTXSID00881194	DSSTox_Substance_Id	DTXSID00881194	Bis(2-hydroxyethyl)ammonium bis((perfluoro-9-methyldecyl)ethyl) phosphate	Bis(2-hydroxyethyl)ammonium bis((perfluoro-9-methyldecyl)ethyl) phosphate|94291-78-8|POLYFLGSID_881194|EINECS 304-904-9|Bis(3,3,4,4,5,5,6,6,7,7,8,8,9,9,10,10,11,12,12,12-icosafluoro-11-(trifluoromethyl)dodecyl) hydrogen phosphate, compound with 2,2'-iminodiethanol (1:1)|1-Dodecanol, 3,3,4,4,5,5,6,6,7,7,8,8,9,9,10,10,11,12,12,12-eicosafluoro-11-(trifluoromethyl)-, hydrogen phosphate, compd. with 2…
DTXSID30216298	DSSTox_Substance_Id	DTXSID30216298	3,3,3-Trifluoropropyne	661-54-1|1-Propyne, 3,3,3-trifluoro-|3,3,3-Trifluoropropyne|1-PROPYNE, 3,3,3-TRIFLUORO-|EINECS 211-548-7|(Trifluoromethyl)acetylene|3,3,3-Trifluoroprop-1-yne
DTXSID70431246	DSSTox_Substance_Id	DTXSID70431246	4-perfluoroisopropylaniline	Benzenamine, 4-[1,2,2,2-tetrafluoro-1-(trifluoromethyl)ethyl]-|2396-17-0|4-perfluoroisopropylaniline|4-(1,1,1,2,3,3,3-Heptafluoropropan-2-yl)aniline
DTXSID10530702	DSSTox_Substance_Id	DTXSID10530702	N-(1,1,1,3,3,3-Hexafluoropropan-2-ylidene)benzenesulfinamide	N-(1,1,1,3,3,3-Hexafluoropropan-2-ylidene)benzenesulfinamide|63583-03-9|Benzenesulfinamide, N-[2,2,2-trifluoro-1-(trifluoromethyl)ethylidene]-
DTXSID001022067	DSSTox_Substance_Id	DTXSID001022067	Acetic acid, 2,2-difluoro-2-[(1,1,2,3,4,4,4-heptafluoro-2-buten-1-yl)oxy]-	Acetic acid, 2,2-difluoro-2-[(1,1,2,3,4,4,4-heptafluoro-2-buten-1-yl)oxy]-|2089109-62-4
DTXSID601023194	DSSTox_Substance_Id	DTXSID601023194	N-[6-(Pentafluoroethyl)pyridin-3-yl]acetamide	1580464-60-3|N-[6-(1,1,2,2,2-Pentafluoroethyl)pyridin-3-yl]acetamide|ZINC169677482|Acetamide, N-[6-(1,1,2,2,2-pentafluoroethyl)-3-pyridinyl]-|N-[6-(Pentafluoroethyl)pyridin-3-yl]acetamide
DTXSID50504846	DSSTox_Substance_Id	DTXSID50504846	Dichloro(pentafluorophenyl)borane	Dichloro(pentafluorophenyl)borane|830-48-8|Borane, dichloro(2,3,4,5,6-pentafluorophenyl)-
DTXSID50370164	DSSTox_Substance_Id	DTXSID50370164	(2,3,5,6-Tetrafluoro-4-methylphenyl)methanol	79538-03-7|(2,3,5,6-Tetrafluoro-4-methylphenyl)methanol|Benzenemethanol, 2,3,5,6-tetrafluoro-4-methyl-
DTXSID0042030	DSSTox_Substance_Id	DTXSID0042030	1,2-dichloro-1,1,3,3,3-pentafluoropropane	1,2-Dichloro-1,1,3,3,3-pentafluoropropane|431-86-7|Propane, 1,2-dichloro-1,1,3,3,3-pentafluoro-|HCFC-225da|1,2-dichloro-1,1,3,3,3-pentafluoropropane
DTXSID30574340	DSSTox_Substance_Id	DTXSID30574340	4,4,4-Trifluoro-3-(trifluoromethyl)-3-[(trimethylsilyl)oxy]but-1-en-1-one	1-Buten-1-one, 4,4,4-trifluoro-3-(trifluoromethyl)-3-[(trimethylsilyl)oxy]-|83740-52-7|4,4,4-Trifluoro-3-(trifluoromethyl)-3-[(trimethylsilyl)oxy]but-1-en-1-one
DTXSID001022681	DSSTox_Substance_Id	DTXSID001022681	1-Bromo-2-(2,2,3,3,4,4,4-heptafluoro-butoxy)-benzene	ZINC72265782|1-Bromo-2-(2,2,3,3,4,4,4-heptafluoro-butoxy)-benzene|1365808-29-2|Benzene, 1-bromo-2-(2,2,3,3,4,4,4-heptafluorobutoxy)-|1-Bromo-2-(2,2,3,3,4,4,4-heptafluorobutoxy)benzene|1-Bromo-2-(1H,1H-heptafluorobutoxy)benzene
DTXSID60343925	DSSTox_Substance_Id	DTXSID60343925	1,2,3,4,5,5,6,6-Octafluorobicyclo[2.2.0]hex-2-ene	1,2,3,4,5,5,6,6-Octafluorobicyclo[2.2.0]hex-2-ene|Bicyclo[2.2.0]hex-2-ene, 1,2,3,4,5,5,6,6-octafluoro-|30301-52-1
DTXSID40984178	DSSTox_Substance_Id	DTXSID40984178	2,2-Dichloro-4,4,6,6-tetrakis(2,2,3,3-tetrafluoropropoxy)-1,3,5,2lambda~5~,4lambda~5~,6lambda~5~-triazatriphosphinine	2,2-Dichloro-4,4,6,6-tetrakis(2,2,3,3-tetrafluoropropoxy)-1,3,5,2lambda~5~,4lambda~5~,6lambda~5~-triazatriphosphinine|1,3,5,2,4,6-Triazatriphosphorine, 2,2-dichloro-2,2,4,4,6,6-hexahydro-4,4,6,6-tetrakis(2,2,3,3-tetrafluoropropoxy)-|65601-42-5
DTXSID90820476	DSSTox_Substance_Id	DTXSID90820476	2-Chloro-1,1,1,2,3,3-hexafluoro-3-(trichloromethoxy)propane	Propane, 2-chloro-1,1,1,2,3,3-hexafluoro-3-(trichloromethoxy)-|61136-57-0|2-Chloro-1,1,1,2,3,3-hexafluoro-3-(trichloromethoxy)propane
DTXSID20561002	DSSTox_Substance_Id	DTXSID20561002	(Perfluorooctane)-1-carbaldehydle	2,2,3,3,4,4,5,5,6,6,7,7,8,8,9,9,9-Heptadecafluorononana|Perfluorononanal|63967-40-8|2,2,3,3,4,4,5,5,6,6,7,7,8,8,9,9,9-Heptadecafluorononanal|Nonanal, 2,2,3,3,4,4,5,5,6,6,7,7,8,8,9,9,9-heptadecafluoro-|PFNAL|(Perfluorooctane)-1-carbaldehydle
DTXSID70822130	DSSTox_Substance_Id	DTXSID70822130	2,2,3-Trifluoro-3-(trifluoromethyl)-2,3-dihydro-1H-inden-1-one	2,2,3-Trifluoro-3-(trifluoromethyl)-2,3-dihydro-1H-inden-1-one|1H-Inden-1-one, 2,2,3-trifluoro-2,3-dihydro-3-(trifluoromethyl)-|60375-80-6
DTXSID20527007	DSSTox_Substance_Id	DTXSID20527007	Perfluoro-3-oxanonane-1-sulfonyl fluoride	1,1,2,2-Tetrafluoro-2-[(tridecafluorohexyl)oxy]ethane-1-sulfonyl fluoride|Ethanesulfonyl fluoride, 1,1,2,2-tetrafluoro-2-[(1,1,2,2,3,3,4,4,5,5,6,6,6-tridecafluorohexyl)oxy]-|67990-80-1|Perfluoro-3-oxanonane-1-sulfonyl fluoride
DTXSID901036693	DSSTox_Substance_Id	DTXSID901036693	1-(Dimethylamino)-3-(perfluorotetradecyl)propan-2-ol	14:3 OH-FT-DiMeAn|1‐(Dimethylamino)‐4,4,5,5,6,6,7,7,8,8,9,9,10,10,11,11,12,12,13,13,14,14,15,15,16,16,17,17,17‐nonacosafluoroheptadecan‐2‐ol|1-(Dimethylamino)-3-(perfluorotetradecyl)propan-2-ol|NOCAS_1036693|14:3 2-hydroxy fluorotelomer dimethylamine
DTXSID60563040	DSSTox_Substance_Id	DTXSID60563040	Ethyl 2,2,3,3-tetrafluoropropanoate	337-82-6|Ethyl 2,2,3,3-tetrafluoropropanoate|Propanoic acid, 2,2,3,3-tetrafluoro-, ethyl ester
DTXSID60320978	DSSTox_Substance_Id	DTXSID60320978	1,3,5,7,9-pentakis(trifluoromethylsulfanyl)-1,3,5,7,9-pentazecane	81267-92-7|1,3,5,7,9-Pentakis[(trifluoromethyl)sulfanyl]-1,3,5,7,9-pentazecane|1,3,5,7,9-Pentazecine, decahydro-1,3,5,7,9-pentakis[(trifluoromethyl)thio]-|1,3,5,7,9-pentakis(trifluoromethylsulfanyl)-1,3,5,7,9-pentazecane
DTXSID8070887	DSSTox_Substance_Id	DTXSID8070887	Bis(2-{ethyl[(perfluoroheptyl)sulfonyl]amino}ethyl) hydrogen phosphate	1-Heptanesulfonamide, N,N'-[phosphinicobis(oxy-2,1-ethanediyl)]bis[N-ethyl-1,1,2,2,3,3,4,4,5,5,6,6,7,7,7-pentadecafluoro-|EINECS 267-866-1|Bis{2-[ethyl(1,1,2,2,3,3,4,4,5,5,6,6,7,7,7-pentadecafluoroheptane-1-sulfonyl)amino]ethyl} hydrogen phosphate|N,N'-(Phosphinicobis(oxy-2,1-ethanediyl))bis(N-ethyl-1,1,2,2,3,3,4,4,5,5,6,6,7,7,7-pentadecafluoro-1-heptanesulfonamide)|Bis(2-{ethyl[(perfluoroheptyl)…
DTXSID1070800	DSSTox_Substance_Id	DTXSID1070800	Perfluorohexadecanoic acid	Perfluorohexadecanoic acid|Perfluoropalmitic acid|67905-19-5|Hexadecanoic acid, 2,2,3,3,4,4,5,5,6,6,7,7,8,8,9,9,10,10,11,11,12,12,13,13,14,14,15,15,16,16,16-hentriacontafluoro-|Perfluorpalmitinsaure|Perfluoro-n-hexadecanoic acid|Hexadecanoic acid, hentriacontafluoro-|perfluoropalmitic acid|2,2,3,3,4,4,5,5,6,6,7,7,8,8,9,9,10,10,11,11,12,12,13,13,14,14,15,15,16,16,16-Hentriacontafluorohexadecanoic …
DTXSID10931078	DSSTox_Substance_Id	DTXSID10931078	1-Methyl-2-{2-[1-methyl-5-(pentafluoroethyl)-1H-imidazol-2-yl]ethenyl}-4-(pentafluoroethyl)-1H-imidazole	1H-Imidazole, 1-methyl-2-[2-[1-methyl-5-(1,1,2,2,2-pentafluoroethyl)-1H-imidazol-2-yl]ethenyl]-4-(1,1,2,2,2-pentafluoroethyl)-|141363-32-8|1-Methyl-2-{2-[1-methyl-5-(pentafluoroethyl)-1H-imidazol-2-yl]ethenyl}-4-(pentafluoroethyl)-1H-imidazole
DTXSID90188942	DSSTox_Substance_Id	DTXSID90188942	1-(1-Naphthyl)-4,4,4-trifluoro-3-trifluoromethyl-2-buten-1-one	Crotono-1'-naphthone, 4,4,4-trifluoro-3-trifluoromethyl-|BRN 2156606|2-Buteno-1'-naphthone, 4,4,4-trifluoro-3-trifluoromethyl-|O=C(C=C(C(F)(F)F)C(F)(F)F)c1cccc2ccccc12|1-(1-Naphthyl)-4,4,4-trifluoro-3-trifluoromethyl-2-buten-1-one|4,4,4-Trifluoro-1-(naphthalen-1-yl)-3-(trifluoromethyl)but-2-en-1-one|35444-07-6|NSC 162049|4,4,4-Trifluoro-3-trifluoromethyl-2-buteno-1'-naphthone
DTXSID80784750	DSSTox_Substance_Id	DTXSID80784750	(1Z)-4,4,5,5,6,6,6-Heptafluoro-1-(phenylamino)-1-hexen-3-one	1-Hexen-3-one, 4,4,5,5,6,6,6-heptafluoro-1-(phenylamino)-, (1Z)-|34648-00-5|(1Z)-1-Anilino-4,4,5,5,6,6,6-heptafluorohex-1-en-3-one|(1Z)-1-Anilino-4,4,5,5,6,6,6-heptafluoro-1-hexen-3-one|1-Hexen-3-one, 4,4,5,5,6,6,6-heptafluoro-1-(phenylamino)-, (Z)-|(1Z)-4,4,5,5,6,6,6-Heptafluoro-1-(phenylamino)-1-hexen-3-one
DTXSID10897004	DSSTox_Substance_Id	DTXSID10897004	2-Amino-3-(perfluoropropyl)-1-phenyl-3-propanol	2-Amino-3-(perfluoropropyl)-1-phenyl-3-propanol|2-Amino-4,4,5,5,6,6,6-heptafluoro-1-phenylhexan-3-ol|Benzenepropanol, beta-amino-alpha-(1,1,2,2,3,3,3-heptafluoropropyl)-|Benzenepropanol, β-amino-α-(1,1,2,2,3,3,3-heptafluoropropyl)-|322392-46-1
DTXSID40896262	DSSTox_Substance_Id	DTXSID40896262	Ethyl 3-[4-(dimethylamino)phenyl]-2-(1,1,2,2,3,3,4,4,4-nonafluorobutane-1-sulfonyl)prop-2-enoate	Ethyl 3-[4-(dimethylamino)phenyl]-2-(1,1,2,2,3,3,4,4,4-nonafluorobutane-1-sulfonyl)prop-2-enoate|75988-12-4|2-Propenoic acid, 3-[4-(dimethylamino)phenyl]-2-[(1,1,2,2,3,3,4,4,4-nonafluorobutyl)sulfonyl]-, ethyl ester
DTXSID801033139	DSSTox_Substance_Id	DTXSID801033139	N-[3-(Dimethylamino)propyl]-perfluoro-5-(cyclohexyl)cyclopentanecarboxamide N-oxide	200636-77-7|N-[3-(Dimethylamino)propyl]-perfluoro-5-(cyclohexyl)cyclopentanecarboxamide N-oxide|Cyclopentanecarboxamide, N-[3-(dimethyloxidoamino)propyl]-1,2,2,3,3,4,4,5-octafluoro-5-(1,2,2,3,3,4,4,5,5,6,6-undecafluorocyclohexyl)-
DTXSID30939612	DSSTox_Substance_Id	DTXSID30939612	2-Chloro-1,1,2-trifluoroethane-1-thiol	1827-50-5|Ethanethiol, 2-chloro-1,1,2-trifluoro-|2-Chloro-1,1,2-trifluoroethane-1-thiol
DTXSID30490112	DSSTox_Substance_Id	DTXSID30490112	N-[4-(Pentafluoroethoxy)phenyl]pyridine-3-carboxamide	3-Pyridinecarboxamide, N-[4-(1,1,2,2,2-pentafluoroethoxy)phenyl]-|62315-08-6|N-[4-(Pentafluoroethoxy)phenyl]pyridine-3-carboxamide
DTXSID90542606	DSSTox_Substance_Id	DTXSID90542606	3,3,3-Trifluoroprop-1-ene-2-sulfonyl fluoride	3,3,3-Trifluoroprop-1-ene-2-sulfonyl fluoride|105380-16-3|1-Propene-2-sulfonyl fluoride, 3,3,3-trifluoro-
DTXSID00762959	DSSTox_Substance_Id	DTXSID00762959	Sulfanylidene[bis(trifluoromethyl)]phosphanium	Sulfanylidene[bis(trifluoromethyl)]phosphanium|109536-15-4|Phosphorus(1+), (sulfido)bis(trifluoromethyl)-
DTXSID20895475	DSSTox_Substance_Id	DTXSID20895475	1,8-Bis(perfluorooctyl)octane	100550-08-1|Tetracosane, 1,1,1,2,2,3,3,4,4,5,5,6,6,7,7,8,8,17,17,18,18,19,19,20,20,21,21,22,22,23,23,24,24,24-tetratriacontafluoro-|1,1,1,2,2,3,3,4,4,5,5,6,6,7,7,8,8,17,17,18,18,19,19,20,20,21,21,22,22,23,23,24,24,24-Tetratriacontafluorotetracosane|1,8-Bis(perfluorooctyl)octane
DTXSID00234762	DSSTox_Substance_Id	DTXSID00234762	1-Ethoxy-2-(1,1,2,2-tetrafluoroethoxy)ethane	EINECS 287-736-8|Ethane, 1-ethoxy-2-(1,1,2,2-tetrafluoroethoxy)-|1-Ethoxy-2-(1,1,2,2-tetrafluoroethoxy)ethane|85567-23-3|1-(2-Ethoxyethoxy)-1,1,2,2-tetrafluoroethane
DTXSID30599775	DSSTox_Substance_Id	DTXSID30599775	Lithium 3,3,3-trifluoropropan-1-ide	147701-78-8|Lithium 3,3,3-trifluoropropan-1-ide
DTXSID001032737	DSSTox_Substance_Id	DTXSID001032737	1-[2-[(Perfluoro-1-oxooctyl)amino]ethyl]pyridinium chloride	308-01-0|1-[2-[(Perfluoro-1-oxooctyl)amino]ethyl]pyridinium chloride|1-[2-[(2,2,3,3,4,4,5,5,6,6,7,7,8,8,8-Pentadecafluoro-1-oxooctyl)amino]ethyl]pyridinium chloride|Pyridinium, 1-[2-[(2,2,3,3,4,4,5,5,6,6,7,7,8,8,8-pentadecafluoro-1-oxooctyl)amino]ethyl]-, chloride (1:1)|1‐[2‐(2,2,3,3,4,4,5,5,6,6,7,7,8,8,8‐Pentadecafluorooctanamido)ethyl]pyridin‐1‐ium chloride
DTXSID301027292	DSSTox_Substance_Id	DTXSID301027292	Perfluoro-2,5-di(propan-2-yl)oxolan-2-ol ethyl ether	c-C4OF5(OCC)(CF(CF3)2)(CF(CF3)2)|Perfluoro-2,5-di(propan-2-yl)oxolan-2-ol ethyl ether|2-Ethoxy-3,3,4,4,5-pentafluorotetrahydro-2,5-bis[1,2,2,2-tetrafluoro-1-(trifluoromethyl)ethyl]-furan|Furan, 2-ethoxy-3,3,4,4,5-pentafluorotetrahydro-2,5-bis[1,2,2,2-tetrafluoro-1-(trifluoromethyl)ethyl]-|920979-28-8|C12H5F19O2
DTXSID70990101	DSSTox_Substance_Id	DTXSID70990101	1-Chloro-1,1,3,3,3-pentafluoropropan-2-one--methane (2/5)	2-Propanone, 1-chloro-1,1,3,3,3-pentafluoro-, compd. with methane (2:5)|6984-99-2|1-Chloro-1,1,3,3,3-pentafluoropropan-2-one--methane (2/5)
DTXSID10342827	DSSTox_Substance_Id	DTXSID10342827	(1-Chloro)tetrafluoro-1-iodoethane	(1-Chloro)tetrafluoro-1-iodoethane|Ethane, 1-chloro-1,2,2,2-tetrafluoro-1-iodo-|754-23-4|1-Chloro-1,2,2,2-tetrafluoro-1-iodoethane
DTXSID80313488	DSSTox_Substance_Id	DTXSID80313488	[(1,1,2,2,3,3,4,4,4-Nonafluorobutane-1-sulfonyl)ethynyl]benzene	Benzene, [2-[(1,1,2,2,3,3,4,4,4-nonafluorobutyl)sulfonyl]ethynyl]-|63369-94-8|[(1,1,2,2,3,3,4,4,4-Nonafluorobutane-1-sulfonyl)ethynyl]benzene
DTXSID90337453	DSSTox_Substance_Id	DTXSID90337453	1,1,2,2,3,3,4,4,7,7,8,8,9,9,10,10-Hexadecafluorodecane	Decane, 1,1,2,2,3,3,4,4,7,7,8,8,9,9,10,10-hexadecafluoro-|40723-66-8|1,1,2,2,3,3,4,4,7,7,8,8,9,9,10,10-Hexadecafluorodecane|DECANE, 1,1,2,2,3,3,4,4,7,7,8,8,9,9,10,10-HEXADECAFLUORO-
DTXSID401035571	DSSTox_Substance_Id	DTXSID401035571	(Perfluorononyl)methane-1-sulfonic acid	perfluorodecane sulfonic acid (-2F +H)|9:1 PFDS|NOCAS_1035571|9:1 Fluorotelomer sulfonic acid|2,2,3,3,4,4,5,5,6,6,7,7,8,8,9,9,10,10,10-nonadecafluorodecane-1-sulfonic acid|(Perfluorononyl)methane-1-sulfonic acid|9:1 perfluorodecane sulfonate
DTXSID301032512	DSSTox_Substance_Id	DTXSID301032512	2-[13-(Perfluorooctyl)-12-(1-methylethyl)-13,13-dioxido-3,6,9-trioxa-13-thia-12-azatrideca-1-yloxy]-N,N,N-trimethylethanaminium chloride (1:1)	121912-25-2|Ethanaminium, 2-[[14,14,15,15,16,16,17,17,18,18,19,19,20,20,21,21,21-heptadecafluoro-12-(1-methylethyl)-13,13-dioxido-3,6,9-trioxa-13-thia-12-azaheneicos-1-yl]oxy]-N,N,N-trimethyl-, chloride (1:1)|2-[[14,14,15,15,16,16,17,17,18,18,19,19,20,20,21,21,21-Heptadecafluoro-12-(1-methylethyl)-13,13-dioxido-3,6,9-trioxa-13-thia-12-azaheneicos-1-yl]oxy]-N,N,N-trimethylethanaminium chloride (1:…
DTXSID40379727	DSSTox_Substance_Id	DTXSID40379727	2,2,3,3,4,4,5,5-octafluoropentanoyl Bromide	376-69-2|2,2,3,3,4,4,5,5-octafluoropentanoyl Bromide|2,2,3,3,4,4,5,5-Octafluoropentanoyl bromide|Pentanoyl bromide, 2,2,3,3,4,4,5,5-octafluoro-
DTXSID20839910	DSSTox_Substance_Id	DTXSID20839910	1,3-Bis[3,5-bis(trifluoromethyl)phenyl]prop-2-en-1-one	1,3-Bis[3,5-bis(trifluoromethyl)phenyl]prop-2-en-1-one|819792-77-3|2-Propen-1-one, 1,3-bis[3,5-bis(trifluoromethyl)phenyl]-
DTXSID40510951	DSSTox_Substance_Id	DTXSID40510951	3,3-Difluoro-N,N-dimethyl-2-(trifluoromethyl)prop-2-enamide	2-Propenamide, 3,3-difluoro-N,N-dimethyl-2-(trifluoromethyl)-|41296-91-7|3,3-Difluoro-N,N-dimethyl-2-(trifluoromethyl)prop-2-enamide
DTXSID901035988	DSSTox_Substance_Id	DTXSID901035988	3-[[3-(Dimethylamino)propyl]carbamoyl]-2-[(3,3,4,4,5,5,6,6,6-nonafluorohexyl)thio]propionic acid	3-[[3-(Dimethylamino)propyl]carbamoyl]-2-[(3,3,4,4,5,5,6,6,6-nonafluorohexyl)thio]propionic acid|NOCAS_1035988|4:2 FTTh-CPrAd-PrAm|4:2 fluorotelomer thia carboxy propanoamido propyl dimethyl ammonium
DTXSID20816064	DSSTox_Substance_Id	DTXSID20816064	4-(1,2-Dibromo-1,1,3,3,3-pentafluoropropan-2-yl)-1,1'-biphenyl	4-(1,2-Dibromo-1,1,3,3,3-pentafluoropropan-2-yl)-1,1'-biphenyl|1,1'-Biphenyl, 4-[1,2-dibromo-2,2-difluoro-1-(trifluoromethyl)ethyl]-|61587-29-9
DTXSID50844613	DSSTox_Substance_Id	DTXSID50844613	3-(Nonafluorobutoxy)propanoic acid	Propanoic acid, 3-(1,1,2,2,3,3,4,4,4-nonafluorobutoxy)-|3-(Nonafluorobutoxy)propanoic acid|919005-48-4
DTXSID00380278	DSSTox_Substance_Id	DTXSID00380278	2,3,4-trichloro-3,4,4-trifluorobut-1-ene	261760-98-9|2,3,4-Trichloro-3,4,4-trifluorobut-1-ene|2,3,4-trichloro-3,4,4-trifluorobut-1-ene|1-Butene, 2,3,4-trichloro-3,4,4-trifluoro-
DTXSID00544671	DSSTox_Substance_Id	DTXSID00544671	1,1,2,2,3,3,4,4-Octafluoro-1-[(1,1,1,2,3,3,3-heptafluoropropan-2-yl)oxy]-4-iodobutane	1,1,2,2,3,3,4,4-Octafluoro-1-[(1,1,1,2,3,3,3-heptafluoropropan-2-yl)oxy]-4-iodobutane|Butane, 1,1,2,2,3,3,4,4-octafluoro-1-iodo-4-[1,2,2,2-tetrafluoro-1-(trifluoromethyl)ethoxy]-|25080-17-5
DTXSID701034003	DSSTox_Substance_Id	DTXSID701034003	20-(Perfluorooctyl)-3,6,9,12,15,18-hexaoxaeicosan-1-ol	88247-39-6|20-(Perfluorooctyl)-3,6,9,12,15,18-hexaoxaeicosan-1-ol|3,6,9,12,15,18-Hexaoxaoctacosan-1-ol, 21,21,22,22,23, 23,24,24,25,25,26,26,27,27,28,28,28-heptadecafluoro-|8:2FTEO6|21,21,22,22,23,23,24,24,25,25,26,26,27,27,28,28,28‐Heptadecafluoro‐3,6,9,12,15,18‐hexaoxaoctacosan‐1‐ol
DTXSID70370444	DSSTox_Substance_Id	DTXSID70370444	Indium(III) trifluoromethanesulfonate	Methanesulfonic acid, 1,1,1-trifluoro-, indium salt (3:1)|128008-30-0|Indium tris(trifluoromethanesulfonate)|Indium(III) trifluoromethanesulfonate
DTXSID80529603	DSSTox_Substance_Id	DTXSID80529603	2-[1-(Phenylsulfanyl)-2-(1,1,2,2,3,3,4,4,5,5,6,6,6-tridecafluorohexane-1-sulfonyl)ethyl]thiophene	Thiophene, 2-[1-(phenylthio)-2-[(1,1,2,2,3,3,4,4,5,5,6,6,6-tridecafluorohexyl)sulfonyl]ethyl]-|89863-48-9|2-[1-(Phenylsulfanyl)-2-(1,1,2,2,3,3,4,4,5,5,6,6,6-tridecafluorohexane-1-sulfonyl)ethyl]thiophene
DTXSID70895985	DSSTox_Substance_Id	DTXSID70895985	7-(Nonafluorobutyl)-1-benzothiophene	Benzo[b]thiophene, 7-(1,1,2,2,3,3,4,4,4-nonafluorobutyl)-|1608112-40-8|7-(Nonafluorobutyl)-1-benzothiophene
DTXSID00164217	DSSTox_Substance_Id	DTXSID00164217	Methanol, trifluoro-	Methanol, trifluoro-|Trifluoromethanol|1493-11-4|OC(F)(F)F
DTXSID501027674	DSSTox_Substance_Id	DTXSID501027674	Calcium perfluorohexadecanoate	Calcium 2,2,3,3,4,4,5,5,6,6,7,7,8,8,9,9,10,10,11,11,12,12,13,13,14,14,15,15,16,16,16-hentriacontafluorohexadecanoate|NOCAS_1027674|Calcium perfluorohexadecanoate
DTXSID50506183	DSSTox_Substance_Id	DTXSID50506183	2-Chloro-1,1,2,2-tetrafluoroethyl sulfurofluoridate	2-Chloro-1,1,2,2-tetrafluoroethyl sulfurofluoridate|Fluorosulfuric acid (HSO_3_), 2-chloro-1,1,2,2-tetrafluoroethyl ester|649-61-6
DTXSID00459211	DSSTox_Substance_Id	DTXSID00459211	6-Chloro-3,3,4,4,5,5,6,6-octafluorohexanoic acid	6-Chloro-3,3,4,4,5,5,6,6-octafluorohexanoic acid|131118-32-6|Hexanoic acid, 6-chloro-3,3,4,4,5,5,6,6-octafluoro-
DTXSID001027598	DSSTox_Substance_Id	DTXSID001027598	Perfluoromethylpropyl-(methylcyclopentyl)-amine	1,2,2,3,3,4,4,5-Octafluoro-N-(heptafluoropropyl)-N,5-bis(trifluoromethyl)cyclopentanamine|444658-71-3|Perfluoromethylpropyl-(methylcyclopentyl)-amine
DTXSID701036716	DSSTox_Substance_Id	DTXSID701036716	(2‐Carboxyethyl)dimethyl[3-(perfluorobutyl)‐2‐hydroxypropyl]azanium	NOCAS_1036716|(2‐Carboxyethyl)dimethyl(4,4,5,5,6,6,7,7,7‐nonafluoro‐2‐hydroxyheptyl)azanium|4:3 2-hydroxy fluorotelomer dimethylammonio propanoic acid|(2‐Carboxyethyl)dimethyl[3-(perfluorobutyl)‐2‐hydroxypropyl]azanium|4:3 OH-FTAm-PrA
DTXSID20881353	DSSTox_Substance_Id	DTXSID20881353	1,1,2,2,3,3,4,4,4-nonafluoro-N-[(trifluoromethyl)sulfonyl]-1-Butanesulfonamide	1-Butanesulfonamide, 1,1,2,2,3,3,4,4,4-nonafluoro-N-[(trifluoromethyl)sulfonyl]-|1,1,2,2,3,3,4,4,4-nonafluoro-N-[(trifluoromethyl)sulfonyl]-1-Butanesulfonamide|39847-37-5|1,1,2,2,3,3,4,4,4-Nonafluoro-N-(trifluoromethanesulfonyl)butane-1-sulfonamide
DTXSID60543943	DSSTox_Substance_Id	DTXSID60543943	5-Chloro-2,3,4-trifluorobenzoyl fluoride	101513-69-3|Benzoyl fluoride, 5-chloro-2,3,4-trifluoro-|5-Chloro-2,3,4-trifluorobenzoyl fluoride
DTXSID80785828	DSSTox_Substance_Id	DTXSID80785828	1,1,1,2,3,4,5,5,6,6,6-Undecafluoro-4-(trifluoromethyl)hex-2-ene	403855-46-9|1,1,1,2,3,4,5,5,6,6,6-Undecafluoro-4-(trifluoromethyl)hex-2-ene|2-Hexene, 1,1,1,2,3,4,5,5,6,6,6-undecafluoro-4-(trifluoromethyl)-
DTXSID50893560	DSSTox_Substance_Id	DTXSID50893560	((Perfluorohexyl)ethyl)-2-chloropropenoate	((Perfluorohexyl)ethyl)-2-chloropropenoate|2-Propenoic acid, 2-chloro-, 3,3,4,4,5,5,6,6,7,7,8,8,8-tridecafluorooctyl ester|96383-55-0|3,3,4,4,5,5,6,6,7,7,8,8,8-Tridecafluorooctyl-2-chloropropenoate|3,3,4,4,5,5,6,6,7,7,8,8,8-tridecafluorooctyl 2-chloropropenoic acid ester|2-Propenoic acid, 3,3,4,4,5,5,6,6,7,7,8,8,8-tridecafluorooctyl 2-chloropropenoic acid ester|3,3,4,4,5,5,6,6,7,7,8,8,8-Tridecafl…
DTXSID80379701	DSSTox_Substance_Id	DTXSID80379701	2H-Nonafluorobutane	1,1,1,2,2,3,4,4,4-Nonafluorobutane|680-17-1|2H-Nonafluorobutane|Butane, 1,1,1,2,2,3,4,4,4-nonafluoro-
DTXSID70786768	DSSTox_Substance_Id	DTXSID70786768	1-Chloro-1,1,2,2,4,5,5,5-octafluoro-4-(trifluoromethyl)pentan-3-one	42287-81-0|1-Chloro-1,1,2,2,4,5,5,5-octafluoro-4-(trifluoromethyl)pentan-3-one|3-Pentanone, 1-chloro-1,1,2,2,4,5,5,5-octafluoro-4-(trifluoromethyl)-
DTXSID80880463	DSSTox_Substance_Id	DTXSID80880463	(1H,1H-Perfluoro-14-methylpentadecyl)oxirane	(2,2,3,3,4,4,5,5,6,6,7,7,8,8,9,9,10,10,11,11,12,12,13,13,14,15,15,15-Octacosafluoro-14-(trifluoromethyl)pentadecyl)oxirane|Oxirane, 2-[2,2,3,3,4,4,5,5,6,6,7,7,8,8,9,9,10,10,11,11,12,12,13,13,14,15,15,15-octacosafluoro-14-(trifluoromethyl)pentadecyl]-|POLYFLGSID_880463|54009-77-7|EINECS 258-917-9|Oxirane, [2,2,3,3,4,4,5,5,6,6,7,7,8,8,9,9,10,10,11,11,12,12,13,13,14,15,15,15-octacosafluoro-14-(trifl…
DTXSID80852544	DSSTox_Substance_Id	DTXSID80852544	1,1,1,3,3,3-Hexafluoropropan-2-ol--pyridine (1/1)	2-Propanol, 1,1,1,3,3,3-hexafluoro-, compd. with pyridine (1:1)|58228-38-9|1,1,1,3,3,3-Hexafluoropropan-2-ol--pyridine (1/1)
DTXSID40617035	DSSTox_Substance_Id	DTXSID40617035	1,1-Dibromo-1,2,2,3,3,4,4,4-octafluorobutane	Butane, 1,1-dibromo-1,2,2,3,3,4,4,4-octafluoro-|73533-18-3|1,1-Dibromo-1,2,2,3,3,4,4,4-octafluorobutane
DTXSID60193068	DSSTox_Substance_Id	DTXSID60193068	6,6,7,7,8,8,8-Heptafluoro-2-methylocta-3,5-dione	CC(C)C(=O)CC(=O)C(F)(F)C(F)(F)C(F)(F)F|40002-62-8|EINECS 254-744-8|6,6,7,7,8,8,8-Heptafluoro-2-methyloctane-3,5-dione|6,6,7,7,8,8,8-Heptafluoro-2-methylocta-3,5-dione
DTXSID00880607	DSSTox_Substance_Id	DTXSID00880607	Sodium 2-((nonafluorobutylsulfonylamino)methyl)benzenesulfonate	Sodium 2-{[(1,1,2,2,3,3,4,4,4-nonafluorobutane-1-sulfonyl)amino]methyl}benzene-1-sulfonate|Benzenesulfonic acid, ((((nonafluorobutyl)sulfonyl)amino)methyl)-, monosodium salt|POLYFLGSID_880607| ((((Nonafluorobutyl)sulfonyl)amino)methyl)benzenesulfonic acid, sodium salt|((((1,1,2,2,3,3,4,4,4-Nonafluorobutyl)sulfonyl)amino)methyl)benzenesulfonic acid, sodium salt (1:1)|Sodium (((nonafluorobutyl)sulp…
DTXSID20305009	DSSTox_Substance_Id	DTXSID20305009	tris[2,3,5,6-tetrafluoro-4-(2,3,4,5,6-pentafluorophenoxy)phenyl]phosphane	Tris[2,3,5,6-tetrafluoro-4-(pentafluorophenoxy)phenyl]phosphane|tris[2,3,5,6-tetrafluoro-4-(2,3,4,5,6-pentafluorophenoxy)phenyl]phosphane|Phosphine, tris[2,3,5,6-tetrafluoro-4-(2,3,4,5,6-pentafluorophenoxy)phenyl]-|20546-08-1
DTXSID70565479	DSSTox_Substance_Id	DTXSID70565479	8H-Perfluorooctanoic acid	Octanoic acid, 2,​2,​3,​3,​4,​4,​5,​5,​6,​6,​7,​7,​8,​8-​tetradecafluoro-|13973-14-3|H-PFOA|2,2,3,3,4,4,5,5,6,6,7,7,8,8-Tetradecafluorooctanoic acid|8H-Perfluorooctanoic Acid|8H-Perfluorooctanoic acid|Octanoic acid, 2,2,3,3,4,4,5,5,6,6,7,7,8,8-tetradecafluoro-
DTXSID90705597	DSSTox_Substance_Id	DTXSID90705597	2,2,3,3,4,4,4-Heptafluorobutyl heptafluorobutanoate	2,2,3,3,4,4,4-Heptafluorobutyl heptafluorobutanoate|308-45-2|Butanoic acid, 2,2,3,3,4,4,4-heptafluoro-, 2,2,3,3,4,4,4-heptafluorobutyl ester
DTXSID90951274	DSSTox_Substance_Id	DTXSID90951274	1,1,2-Trifluoroethan-1-ol	28606-06-6|1,1,2-Trifluoroethan-1-ol|Ethanol, 1,1,2-trifluoro-
DTXSID90823467	DSSTox_Substance_Id	DTXSID90823467	4-[Difluoro(3,4,5-trifluorophenoxy)methyl]-3,5-difluorobenzonitrile	4-[Difluoro(3,4,5-trifluorophenoxy)methyl]-3,5-difluorobenzonitrile|Benzonitrile, 4-[difluoro(3,4,5-trifluorophenoxy)methyl]-3,5-difluoro-|798556-01-1
DTXSID90379712	DSSTox_Substance_Id	DTXSID90379712	3,3,4,4,5,5,6,6,6-nonafluoro-1-nitrohexan-2-ol	3,3,4,4,5,5,6,6,6-Nonafluoro-1-nitrohexan-2-ol|3,3,4,4,5,5,6,6,6-nonafluoro-1-nitrohexan-2-ol|240408-94-0|2-Hexanol, 3,3,4,4,5,5,6,6,6-nonafluoro-1-nitro-
DTXSID30722400	DSSTox_Substance_Id	DTXSID30722400	2,2,2-Trifluoro-N-[4-methyl-3-(trifluoromethyl)phenyl]acetamide	Acetamide, 2,2,2-trifluoro-N-[4-methyl-3-(trifluoromethyl)phenyl]-|2,2,2-Trifluoro-N-[4-methyl-3-(trifluoromethyl)phenyl]acetamide|630125-85-8
DTXSID70896376	DSSTox_Substance_Id	DTXSID70896376	2-Fluoro-4,6-bis(1,1,1,2,3,3,3-heptafluoropropan-2-yl)-1,3,5-triazine	2-Fluoro-4,6-bis(1,1,1,2,3,3,3-heptafluoropropan-2-yl)-1,3,5-triazine|1,3,5-Triazine, 2-fluoro-4,6-bis[1,2,2,2-tetrafluoro-1-(trifluoromethyl)ethyl]-|10271-36-0
DTXSID10574565	DSSTox_Substance_Id	DTXSID10574565	Ethyl (2-chloro-1,1,2,2-tetrafluoroethoxy)(difluoro)acetate	Ethyl (2-chloro-1,1,2,2-tetrafluoroethoxy)(difluoro)acetate|83865-06-9|Acetic acid, 2-(2-chloro-1,1,2,2-tetrafluoroethoxy)-2,2-difluoro-, ethyl ester
DTXSID00294523	DSSTox_Substance_Id	DTXSID00294523	3-(pentafluorophenyl)propanoic acid	3-(pentafluorophenyl)propanoic acid|2002-92-8|3-(Pentafluorophenyl)propanoic acid|Benzenepropanoic acid, 2,3,4,5,6-pentafluoro-
DTXSID001032882	DSSTox_Substance_Id	DTXSID001032882	3‐[N‐(3‐{[2‐(2‐Hydroxyethoxy)ethyl]dimethylazaniumyl}propyl)perfluorohexanesulfonamido]propane‐1‐sulfonate	3‐[N‐(3‐{[2‐(2‐Hydroxyethoxy)ethyl]dimethylazaniumyl}propyl)perfluorohexanesulfonamido]propane‐1‐sulfonate|38850-57-6|N-[2-(2-Hydroxyethoxy)ethyl]-N,N-dimethyl-3-[(3-sulfopropyl)[(1,1,2,2,3,3,4,4,5,5,6,6,6-tridecafluorohexyl)sulfonyl]amino]-1-propanaminium inner salt|1-Propanaminium, N-[2-(2-hydroxyethoxy)ethyl]-N,N-dimethyl-3-[(3-sulfopropyl)[(1,1,2,2,3,3,4,4,5,5,6,6,6-tridecafluorohexyl)sulfony…
DTXSID801036626	DSSTox_Substance_Id	DTXSID801036626	Dimethyl[3-(perfluorobutyl)‐2‐(formyloxy)propyl](2‐oxoethyl)azanium	Dimethyl[3-(perfluorobutyl)‐2‐(formyloxy)propyl](2‐oxoethyl)azanium|NOCAS_1036626|4:3 2-ester fluorotelomer dimethylammonio ethano-ketone|4:3 OCO-FTAm-EtK|Dimethyl[4,4,5,5,6,6,7,7,7‐nonafluoro‐2‐(formyloxy)heptyl](2‐oxoethyl)azanium
DTXSID10599273	DSSTox_Substance_Id	DTXSID10599273	Chloro(difluoro)methane--water (1/1)	Methane, chlorodifluoro-, hydrate (1:1)|Chloro(difluoro)methane--water (1/1)|20723-62-0
DTXSID40786876	DSSTox_Substance_Id	DTXSID40786876	1,4-Difluorobut-2-yne	407-82-9|2-Butyne, 1,4-difluoro-|1,4-Difluorobut-2-yne
DTXSID70509772	DSSTox_Substance_Id	DTXSID70509772	1,2-Dichloro-1-(chlorosulfanyl)-1,2,2-trifluoroethane	10469-72-4|1,2-Dichloro-1-(chlorosulfanyl)-1,2,2-trifluoroethane|Ethanesulfenyl chloride, 1,2-dichloro-1,2,2-trifluoro-
DTXSID70382527	DSSTox_Substance_Id	DTXSID70382527	[3,5-Bis(trifluoromethyl)phenyl](chloro)dimethylsilane	Benzene, 1-(chlorodimethylsilyl)-3,5-bis(trifluoromethyl)-|732306-23-9|[3,5-Bis(trifluoromethyl)phenyl](chloro)dimethylsilane
DTXSID8031865	DSSTox_Substance_Id	DTXSID8031865	Perfluorooctanoic acid	Pentadecafluoroctansaure|n-Perfluorooctanoic acid|Acide pentadecafluorooctanoique|perfluoro-n-octanoic acid|Perfluorocaprylic acid|perfluoroheptanecarboxylic acid|EC No.: 206-397-9|PENTADECAFLUOR-CAPRYLSAEURE|Pentadecafluoro-n-octanoic acid|EINECS 206-397-9|Perfluoroheptanecarboxylic acid|Perfluorooctanoic Acid|Eftop EF 201|PERFLUOROOCTANOIC ACID|Perfluorooctanoic acid|NSC 95114|Pentadecafluoro-1…
DTXSID801026782	DSSTox_Substance_Id	DTXSID801026782	1,1,2,2,3,3,4,4,5,5,6,6,7,7,10,10,10-Heptadecafluorodecane-1-sulfonate	1,1,2,2,3,3,4,4,5,5,6,6,7,7,10,10,10-Heptadecafluorodecane-1-sulfonate|NOCAS_1026782
DTXSID50379915	DSSTox_Substance_Id	DTXSID50379915	3,4,4-Trifluoro-3-(trifluoromethyl)-1,2lambda~6~-oxathietane-2,2-dione	1,2-Oxathietane, 3,4,4-trifluoro-3-(trifluoromethyl)-, 2,2-dioxide|773-15-9|3,4,4-Trifluoro-3-(trifluoromethyl)-1,2lambda~6~-oxathietane-2,2-dione
DTXSID70184907	DSSTox_Substance_Id	DTXSID70184907	Bis(hexafluoroacetonyl)acetone	1,1,1,7,7,7-Hexafluoro-2,6-bis(trifluoromethyl)hepta-2,5-dien-4-one|30902-53-5|Bis(hexafluoroacetonyl)acetone|O=C(C=C(C(F)(F)F)C(F)(F)F)C=C(C(F)(F)F)C(F)(F)F
DTXSID6047575	DSSTox_Substance_Id	DTXSID6047575	3,3,4,4,5,5,6,6,6-Nonafluorohexene	Capstone 42-U|3,3,4,4,5,5,6,6,6-Nonafluorohexene|4:2 Fluorotelomer olefin|1-Hexene, 3,3,4,4,5,5,6,6,6-nonafluoro-|Perfluorobutylethylene|1H,1H,2H-Perfluoro-1-hexene|4:2 FTO|3,3,4,4,5,5,6,6,6-Nonafluorohex-1-ene|CF3(CF2)3CH=CH2|19430-93-4|EINECS 243-053-7|C6H3F9|BRN 1819716|(Perfluoro-n-butyl)ethylene|(Perfluorobutyl)ethene
DTXSID90649104	DSSTox_Substance_Id	DTXSID90649104	2,2,3,3,3-Pentafluoropropan-1-amine--hydrogen chloride (1/1)	374-14-1|1-Propanamine, 2,2,3,3,3-pentafluoro-, hydrochloride (1:1)|2,2,3,3,3-Pentafluoropropan-1-amine--hydrogen chloride (1/1)
DTXSID70635727	DSSTox_Substance_Id	DTXSID70635727	Sodium 1,1,2,3,3,3-hexafluoropropane-1-sulfonate	1-Propanesulfonic acid, 1,1,2,3,3,3-hexafluoro-, sodium salt (1:1)|3916-24-3|Sodium 1,1,2,3,3,3-hexafluoropropane-1-sulfonate
DTXSID50895423	DSSTox_Substance_Id	DTXSID50895423	1,1,1,2,2,3,3,4,4,5,5,6,6,7,7,8,8,9,9,10,10-Henicosafluoro-12-iodohenicosane	Heneicosane, 1,1,1,2,2,3,3,4,4,5,5,6,6,7,7,8,8,9,9,10,10-heneicosafluoro-12-iodo-|1,1,1,2,2,3,3,4,4,5,5,6,6,7,7,8,8,9,9,10,10-Henicosafluoro-12-iodohenicosane|129838-42-2
DTXSID20795562	DSSTox_Substance_Id	DTXSID20795562	2-[2-(Tridecafluorohexyl)-5,6-dihydropyrimidin-1(4H)-yl]ethan-1-ol	63423-26-7|1(4H)-Pyrimidineethanol, 5,6-dihydro-2-(1,1,2,2,3,3,4,4,5,5,6,6,6-tridecafluorohexyl)-|2-[2-(Tridecafluorohexyl)-5,6-dihydropyrimidin-1(4H)-yl]ethan-1-ol
DTXSID701035899	DSSTox_Substance_Id	DTXSID701035899	3-(3,3,4,4,5,5,6,6,6-Nonafluorohexylsulfonyl)propanoic acid	3-(3,3,4,4,5,5,6,6,6-Nonafluorohexylsulfonyl)propanoic acid|4:2 FTSO2PrA|NOCAS_1035899|4:2 fluorotelomersulfonyl propanoic acid|4:2 FTSO2PA
DTXSID60529601	DSSTox_Substance_Id	DTXSID60529601	Hexakis[(trifluoromethyl)sulfanyl]benzene	89567-89-5|Benzene, 1,2,3,4,5,6-hexakis[(trifluoromethyl)thio]-|Hexakis[(trifluoromethyl)sulfanyl]benzene
DTXSID901026961	DSSTox_Substance_Id	DTXSID901026961	2-Bromo-5-(1,1,1,2,3,3,3-heptafluoropropan-2-yl)-1-methyl-3-(trifluoromethyl)benzene	2-Bromo-5-(1,1,1,2,3,3,3-heptafluoropropan-2-yl)-1-methyl-3-(trifluoromethyl)benzene|NOCAS_1026961
DTXSID301039920	DSSTox_Substance_Id	DTXSID301039920	Nonanamide, 2,2,3,3,4,4,5,5,6,6,7,7,8,8,9,9-hexadecafluoro-N-[4-(2-phenyldiazenyl)phenyl]-	Nonanamide, 2,2,3,3,4,4,5,5,6,6,7,7,8,8,9,9-hexadecafluoro-N-[4-(2-phenyldiazenyl)phenyl]-|573996-67-5
DTXSID60189562	DSSTox_Substance_Id	DTXSID60189562	3,4-Bis(trifluoromethyl)-1,2-dithiete	3,4-Bis(trifluoromethyl)-1,2-dithiete|FC(F)(F)c1ssc1C(F)(F)F|360-91-8
DTXSID40526476	DSSTox_Substance_Id	DTXSID40526476	Nonadecafluorodecanoyl chloride	Nonadecafluorodecanoyl chloride|307-38-0|Decanoyl chloride, 2,2,3,3,4,4,5,5,6,6,7,7,8,8,9,9,10,10,10-nonadecafluoro-
DTXSID20804224	DSSTox_Substance_Id	DTXSID20804224	Butyl 3,3-difluoro-2-(trifluoromethyl)prop-2-enoate	Butyl 3,3-difluoro-2-(trifluoromethyl)prop-2-enoate|62935-23-3|2-Propenoic acid, 3,3-difluoro-2-(trifluoromethyl)-, butyl ester
DTXSID50896455	DSSTox_Substance_Id	DTXSID50896455	2,5-Difluoro-N-(3-{[4-(1,1,1,2,3,3,3-heptafluoropropan-2-yl)-2,6-dimethylphenyl]carbamoyl}phenyl)benzamide	862130-67-4|2,5-Difluoro-N-(3-{[4-(1,1,1,2,3,3,3-heptafluoropropan-2-yl)-2,6-dimethylphenyl]carbamoyl}phenyl)benzamide|Benzamide, N-[3-[[[2,6-dimethyl-4-[1,2,2,2-tetrafluoro-1-(trifluoromethyl)ethyl]phenyl]amino]carbonyl]phenyl]-2,5-difluoro-
DTXSID40681079	DSSTox_Substance_Id	DTXSID40681079	1,1,1,4,4,4-Hexafluoro-2-iodo-2-(trifluoromethyl)butane	428-68-2|1,1,1,4,4,4-Hexafluoro-2-iodo-2-(trifluoromethyl)butane|Butane, 1,1,1,4,4,4-hexafluoro-2-iodo-2-(trifluoromethyl)-
DTXSID00895751	DSSTox_Substance_Id	DTXSID00895751	2,2,3,3,4,4,4-Heptafluoro-N,N-bis(2-methylpropyl)butanamide	336-30-1|2,2,3,3,4,4,4-Heptafluoro-N,N-bis(2-methylpropyl)butanamide|Butanamide, 2,2,3,3,4,4,4-heptafluoro-N,N-bis(2-methylpropyl)-
DTXSID80828007	DSSTox_Substance_Id	DTXSID80828007	1-Bromo-1,1,3,4,4,4-hexafluoro-3-(trifluoromethyl)butan-2-one	813468-16-5|1-Bromo-1,1,3,4,4,4-hexafluoro-3-(trifluoromethyl)butan-2-one|2-Butanone, 1-bromo-1,1,3,4,4,4-hexafluoro-3-(trifluoromethyl)-
DTXSID901023779	DSSTox_Substance_Id	DTXSID901023779	2,3,3,3-Tetrafluoro-2-[1,1,2,3,3,3-hexafluoro-2-(1,1,2,2-tetrafluoropropoxy)propoxy]propanol	2,3,3,3-Tetrafluoro-2-[1,1,2,3,3,3-hexafluoro-2-(1,1,2,2-tetrafluoropropoxy)propoxy]propanol|1-Propanol, 2,3,3,3-tetrafluoro-2-[1,1,2,3,3,3-hexafluoro-2-(1,1,2,2-tetrafluoropropoxy)propoxy]-|1643489-49-9
DTXSID301034756	DSSTox_Substance_Id	DTXSID301034756	N,N-Dimethyl-N-{2-oxo-2-[(propan-2-yl)oxy]ethyl}-3-(perfluorotetradecanamido)propan-1-aminium	MeEtCMeAmPr-FTeDAd|N-(Methylethylcarboxymethyl) dimethyl ammonio propyl perfluorotetradecane amide|N,N-Dimethyl-N-{2-oxo-2-[(propan-2-yl)oxy]ethyl}-3-(perfluorotetradecanamido)propan-1-aminium|NOCAS_1034756|N-methylethyl-carboxymethyl dimethyl ammonio propyl perfluorotetradecane amide
DTXSID001036696	DSSTox_Substance_Id	DTXSID001036696	4,4,5,5,5‐Pentafluoro‐1‐(methylamino)pentan‐2‐ol	2357390-87-3|4,4,5,5,5‐Pentafluoro‐1‐(methylamino)pentan‐2‐ol|2:3 OH-FT-MeAn|2:3 2-hydroxy fluorotelomer methylamine|2-Pentanol, 4,4,5,5,5-pentafluoro-1-(methylamino)-
DTXSID80778891	DSSTox_Substance_Id	DTXSID80778891	Sulfuric acid--trifluoromethanol (1/2)	Methanol, 1,1,1-trifluoro-, compd. with sulfuric acid (2:1)|1479-52-3|Sulfuric acid--trifluoromethanol (1/2)
DTXSID10909434	DSSTox_Substance_Id	DTXSID10909434	1,2,3,3,4-Pentafluoro-4-(trifluoromethyl)cyclobut-1-ene	Cyclobutene, 1,2,3,3,4-pentafluoro-4-(trifluoromethyl)-|1,2,3,3,4-Pentafluoro-4-(trifluoromethyl)cyclobut-1-ene|105311-66-8
DTXSID001033111	DSSTox_Substance_Id	DTXSID001033111	Chloro(3,3,4,4,5,5,5-heptafluoropentyl)bis(3,3,3-trifluoropropyl)silane	Chloro(3,3,4,4,5,5,5-heptafluoropentyl)bis(3,3,3-trifluoropropyl)silane|Silane, chloro(3,3,4,4,5,5,5-heptafluoropentyl)bis(3,3,3-trifluoropropyl)-|608296-81-7
DTXSID801035373	DSSTox_Substance_Id	DTXSID801035373	N-Ethyl-N,N-dimethyl-(12-(difluoromethyl)perfluorododecyl)methan-1-aminium	NOCAS_1035373|N-Ethyl-2,2,3,3,4,4,5,5,6,6,7,7,8,8,9,9,10,10,11,11,12,12,13,13,14,14-hexacosafluoro-N,N-dimethyltetradecan-1-aminium|13:1 H-FT-AmEt|N-Ethyl-N,N-dimethyl-(12-(difluoromethyl)perfluorododecyl)methan-1-aminium|13:1 hydrido-fluorotelomer dimethyl ammonio ethane
DTXSID20672905	DSSTox_Substance_Id	DTXSID20672905	3-(2,2,3,3-Tetrafluoropropoxy)propane-1,2-diol	25385-68-6|3-(2,2,3,3-Tetrafluoropropoxy)propane-1,2-diol|1,2-Propanediol, 3-(2,2,3,3-tetrafluoropropoxy)-
DTXSID60519229	DSSTox_Substance_Id	DTXSID60519229	1,1-Difluoro-2-(trifluoromethyl)but-1-ene	1,1-Difluoro-2-(trifluoromethyl)but-1-ene|13369-10-3|1-Butene, 1,1-difluoro-2-(trifluoromethyl)-
DTXSID60380254	DSSTox_Substance_Id	DTXSID60380254	2,3,5,6-tetrafluoro-4-(trifluoromethyl)benzoic Acid	5216-22-8|2,3,5,6-tetrafluoro-4-(trifluoromethyl)benzoic Acid|Benzoic acid, 2,3,5,6-tetrafluoro-4-(trifluoromethyl)-|2,3,5,6-Tetrafluoro-4-(trifluoromethyl)benzoic acid
DTXSID001034357	DSSTox_Substance_Id	DTXSID001034357	3-({3-[(2-Hydroxyethyl)(dimethyl)azaniumyl]propyl}[(perfluoroheptyl)sulfonyl]amino)-1-propanesulfonate	3-({3-[(2-Hydroxyethyl)(dimethyl)azaniumyl]propyl}[(pentadecafluoroheptyl)sulfonyl]amino)-1-propanesulfonate|N-(2-Hydroxyethyl)-N,N-dimethyl-3-[[(1,1,2,2,3,3,4,4,5,5,6,6,7,7,7-pentadecafluoroheptyl)sulfonyl](3-sulfonatopropyl)amino]propanaminium|N-(2-Hydroxyethyl)-N,N-dimethyl-3-[[(perfluoroheptyl)sulfonyl](3-sulfonatopropyl)amino]propanaminium|N-hydroxyethyl dimethylammoniopropyl perfluoroheptan…
DTXSID001035517	DSSTox_Substance_Id	DTXSID001035517	N-Ethylperfluoro-1-propanesulfonamide	N-Ethyl-1,1,2,2,3,3,3-heptafluoro-1-propanesulfonamide|N-ethyl perfluoropropane sulfonamide|1-Propanesulfonamide, N-ethyl-perfluoro-|N-Ethylperfluoro-1-propanesulfonamide|1270179-74-2|N-ethylperfluoro-1-propane sulfonamide|EtFPrSA|1-Propanesulfonamide, N-ethyl-1,1,2,2,3,3,3-heptafluoro-
DTXSID60774058	DSSTox_Substance_Id	DTXSID60774058	4-[(Pentacosafluorododecyl)sulfanyl]phenol	189196-62-1|Phenol, 4-[(1,1,2,2,3,3,4,4,5,5,6,6,7,7,8,8,9,9,10,10,11,11,12,12,12-pentacosafluorododecyl)thio]-|4-[(Pentacosafluorododecyl)sulfanyl]phenol
DTXSID401032591	DSSTox_Substance_Id	DTXSID401032591	(Carboxylatomethyl)dimethyl[(tridecafluorohexyl)butyl]azanium	2089109-29-3|(Carboxylatomethyl)dimethyl(5,5,6,6,7,7,8,8,9,9,10,10,10‐tridecafluorodecyl)azanium|(Carboxylatomethyl)dimethyl[(tridecafluorohexyl)butyl]azanium|6:4 Fluorotelomer betaine
DTXSID50143032	DSSTox_Substance_Id	DTXSID50143032	N-(Morpholin-4-ylmethyl)perfluorooctane-1-sulfonamide	N-(Morpholin-4-ylmethyl)perfluorooctane-1-sulfonamide|1,1,2,2,3,3,4,4,5,5,6,6,7,7,8,8,8-Heptadecafluoro-N-(morpholin-4-ylmethyl)octane-1-sulfonamide|1,1,2,2,3,3,4,4,5,5,6,6,7,7,8,8,8-Heptadecafluoro-N-[(morpholin-4-yl)methyl]octane-1-sulfonamide|1-Octanesulfonamide, 1,1,2,2,3,3,4,4,5,5,6,6,7,7,8,8,8-heptadecafluoro-N-(4-morpholinylmethyl)-|100221-83-8
DTXSID60584836	DSSTox_Substance_Id	DTXSID60584836	[2,7-Bis((perfluorohexyl)ethyl)-9H-fluoren-9-yl]methyl carbonochloridate	[2,7-Bis((perfluorohexyl)ethyl)-9H-fluoren-9-yl]methyl carbonochloridate|Carbonochloridic acid, [2,7-bis(3,3,4,4,5,5,6,6,7,7,8,8,8-tridecafluorooctyl)-9H-fluoren-9-yl]methyl ester|932710-57-1|[2,7-Bis(3,3,4,4,5,5,6,6,7,7,8,8,8-tridecafluorooctyl)-9H-fluoren-9-yl]methyl carbonochloridate
DTXSID401033137	DSSTox_Substance_Id	DTXSID401033137	N-[3-(Dimethylamino)propyl]perfluoro-4-(methoxy)cyclohexanecarboxamide N-oxide	200636-89-1|Cyclohexanecarboxamide, N-[3-(dimethyloxidoamino) propyl]-1,2,2,3,3,4,5,5,6,6-decafluoro-4-(trifluoromethoxy)-|N-[3-(Dimethylamino)propyl]perfluoro-4-(methoxy)cyclohexanecarboxamide N-oxide
DTXSID70792824	DSSTox_Substance_Id	DTXSID70792824	1,1,1-Trifluoropent-3-en-2-ol	1,1,1-Trifluoropent-3-en-2-ol|66068-00-6|3-Penten-2-ol, 1,1,1-trifluoro-
DTXSID70672910	DSSTox_Substance_Id	DTXSID70672910	1-Chloro-1,1,3,3,3-pentafluoro-2-iodopropane	1-Chloro-1,1,3,3,3-pentafluoro-2-iodopropane|Propane, 1-chloro-1,1,3,3,3-pentafluoro-2-iodo-|359-59-1
DTXSID00525001	DSSTox_Substance_Id	DTXSID00525001	Trimethyl(2,2,3,3,3-pentafluoropropoxy)silane	Trimethyl(2,2,3,3,3-pentafluoropropoxy)silane|89660-59-3|Pentafluoro-1-propanol, TMS derivative|Silane, trimethyl(2,2,3,3,3-pentafluoropropoxy)-
DTXSID10848036	DSSTox_Substance_Id	DTXSID10848036	(4Z)-1,1,1,2,2,3,3,4-Octafluoro-7,7-dimethyl-4-octene	(4Z)-1,1,1,2,2,3,3,4-Octafluoro-7,7-dimethyloct-4-ene|90292-33-4|4-Octene, 1,1,1,2,2,3,3,4-octafluoro-7,7-dimethyl-, (4Z)-|(4Z)-1,1,1,2,2,3,3,4-Octafluoro-7,7-dimethyl-4-octene|4-​Octene, 1,​1,​1,​2,​2,​3,​3,​4-​octafluoro-​7,​7-​dimethyl-​, (Z)​-
DTXSID30598066	DSSTox_Substance_Id	DTXSID30598066	4,5-Dichloro-2,2-bis(trifluoromethyl)-2H-1,3-dioxole	64499-77-0|1,3-Dioxole, 4,5-dichloro-2,2-bis(trifluoromethyl)-|4,5-Dichloro-2,2-bis(trifluoromethyl)-2H-1,3-dioxole
DTXSID80724595	DSSTox_Substance_Id	DTXSID80724595	Phenyl[({[(5,5,6,6,7,7,8,8,9,9,10,10,10-tridecafluoro-2-methyldecan-2-yl)oxy]carbonyl}oxy)imino]acetonitrile	Benzeneacetonitrile, alpha-[[[[(4,4,5,5,6,6,7,7,8,8,9,9,9-tridecafluoro-1,1-dimethylnonyl)oxy]carbonyl]oxy]imino]-|892154-76-6|Phenyl[({[(5,5,6,6,7,7,8,8,9,9,10,10,10-tridecafluoro-2-methyldecan-2-yl)oxy]carbonyl}oxy)imino]acetonitrile
DTXSID60347100	DSSTox_Substance_Id	DTXSID60347100	1H-Indene, 1,1,2,3,4,5,6,7-octafluoro-	1H-Indene, 1,1,2,3,4,5,6,7-octafluoro-|1H-INDENE, 1,1,2,3,4,5,6,7-OCTAFLUORO-|1,1,2,3,4,5,6,7-Octafluoro-1H-indene|36954-58-2
DTXSID701033667	DSSTox_Substance_Id	DTXSID701033667	2‐{[2‐(Acetyloxy)‐3-(perfluorohexyl)propyl]dimethylazaniumyl}acetate	2-(Acetyloxy)-N-(carboxylatomethyl)-4,4,5,5, 6,6,7,7,8,8,9,9,9-tridecafluoro-N,N-dimethyl-1-nonanaminium|2‐{[2‐(Acetyloxy)‐4,4,5,5,6,6,7,7,8,8,9,9,9‐tridecafluorononyl]dimethylazaniumyl}acetate|6:3 MeOCO-FTB|80234-02-2|6:3 2-methylester-fluorotelomer betaine|1-Nonanaminium, 2-(acetyloxy)-N-(carboxymethyl)-4,4,5,5, 6,6,7,7,8,8,9,9,9-tridecafluoro-N,N-dimethyl-, inner salt|2‐{[2‐(Acetyloxy)‐3-(perf…
DTXSID201020100	DSSTox_Substance_Id	DTXSID201020100	2,2′,3,3′,5,5′,6,6′-Octafluoro-4,4′-diiodobiphenyl	28442-27-5|2,2′,3,3′,5,5′,6,6′-Octafluoro-4,4′-diiodobiphenyl|Biphenyl, 2,2′,3,3′,5,5′,6,6′-octafluoro-4,4′-diiodo-|4,4′-Diiodooctafluorobiphenyl|1,1′-Biphenyl, 2,2′,3,3′,5,5′,6,6′-octafluoro-4,4′-diiodo-|2,2′,3,3′,5,5′,6,6′-Octafluoro-4,4′-diiodo-1,1′-biphenyl|1,1'-Biphenyl, 2,2',3,3',5,5',6,6'-octafluoro-4,4'-diiodo-|2,2',3,3',5,5',6,6'-Octafluoro-4,4'-diiodo-1,1'-biphenyl
DTXSID50670191	DSSTox_Substance_Id	DTXSID50670191	1-Bromo-2-fluoro-3-(trifluoromethoxy)benzene	1033202-63-9|Benzene, 1-bromo-2-fluoro-3-(trifluoromethoxy)-|1-Bromo-2-fluoro-3-(trifluoromethoxy)benzene
DTXSID90307499	DSSTox_Substance_Id	DTXSID90307499	tris(2,2,2-trifluoroethyl) phosphate	358-63-4|tris(2,2,2-trifluoroethyl) phosphate|ETHANOL, 2,2,2-TRIFLUORO-, PHOSPHATE (3:1)|Tris(2,2,2-trifluoroethyl) phosphate
DTXSID40912350	DSSTox_Substance_Id	DTXSID40912350	6-[1,2,2,2-Tetrafluoro-1-(trifluoromethyl)ethyl]-2,4(1H,3H)-quinazolinedione	2,4(1H,3H)-Quinazolinedione, 6-[1,2,2,2-tetrafluoro-1-(trifluoromethyl)ethyl]-|6-(1,1,1,2,3,3,3-Heptafluoro-2-propanyl)-2,4(1H,3H)-quinazolinedione|6-[1,2,2,2-Tetrafluoro-1-(trifluoromethyl)ethyl]-2,4(1H,3H)-quinazolinedione|1433216-71-7|2,​4(1H,​3H)​-​Quinazolinedione, 6-​[1,​2,​2,​2-​tetrafluoro-​1-​(trifluoromethyl)​ethyl]​-|6-(1,1,1,2,3,3,3-Heptafluoropropan-2-yl)quinazoline-2,4(1H,3H)-dione|…	PC-655557
DTXSID30622310	DSSTox_Substance_Id	DTXSID30622310	4-Bromo-2-fluoro-1-(1,1,2,3,3,3-hexafluoropropoxy)benzene	Benzene, 4-bromo-2-fluoro-1-(1,1,2,3,3,3-hexafluoropropoxy)-|4-Bromo-2-fluoro-1-(1,1,2,3,3,3-hexafluoropropoxy)benzene|161045-76-7
DTXSID00896526	DSSTox_Substance_Id	DTXSID00896526	1,1,1,2,2,3,3,5,6,6,8,9,9,11,12,14,14,15,17,17,18,20,20,21,21,22,22,22-Octacosafluoro-5,8,11,12,15,18-hexakis(trifluoromethyl)-4,7,10,13,16,19-hexaoxadocosane	1,1,1,2,2,3,3,5,6,6,8,9,9,11,12,14,14,15,17,17,18,20,20,21,21,22,22,22-Octacosafluoro-5,8,11,12,15,18-hexakis(trifluoromethyl)-4,7,10,13,16,19-hexaoxadocosane|4,7,10,13,16,19-Hexaoxadocosane, 1,1,1,2,2,3,3,5,6,6,8,9,9,11,12,14,14,15,17,17,18,20,20,21,21,22,22,22-octacosafluoro-5,8,11,12,15,18-hexakis(trifluoromethyl)-|61098-01-9
DTXSID301027628	DSSTox_Substance_Id	DTXSID301027628	Perfluoro-1-ethyl-2-methylcyclohexane	Cyclohexane, 1,1,2,2,3,3,4,4,5,6-decafluoro-5-(1,1,2,2,2-pentafluoroethyl)-6-(trifluoromethyl)-|Perfluoro-1-ethyl-2-methylcyclohexane|96009-78-8|1,1,2,2,3,3,4,4,5,6-Decafluoro-5- (1,1,2,2,2-pentafluoroethyl)-6-(trifluoromethyl)cyclohexane
DTXSID70193170	DSSTox_Substance_Id	DTXSID70193170	4-Bromo-3-fluorobenzotrifluoride	1-Bromo-2-fluoro-4-(trifluoromethyl)benzene|40161-54-4|Fc1cc(C(F)(F)F)ccc1Br|4-Bromo-3-fluorobenzotrifluoride
DTXSID70337512	DSSTox_Substance_Id	DTXSID70337512	3-Ethenyl-1,1,2,2-tetrafluorocyclobutane	Cyclobutane, 3-ethenyl-1,1,2,2-tetrafluoro-|Cyclobutane, 1-ethenyl-2,2,3,3-tetrafluoro-|3-Ethenyl-1,1,2,2-tetrafluorocyclobutane|356-77-4
DTXSID30895643	DSSTox_Substance_Id	DTXSID30895643	N-Methyl-4-(nonafluorobutyl)aniline	1426840-85-8|N-Methyl-4-(nonafluorobutyl)aniline|Benzenamine, N-methyl-4-(1,1,2,2,3,3,4,4,4-nonafluorobutyl)-
DTXSID40380797	DSSTox_Substance_Id	DTXSID40380797	1H,1H-Perfluoro-3,6,9-trioxadecan-1-ol	147492-57-7|1H,1H-Perfluoro-3,6,9-trioxadecan-1-ol|Ethanol, 2,2-difluoro-2-[1,1,2,2-tetrafluoro-2-[1,1,2,2-tetrafluoro-2-(trifluoromethoxy)ethoxy]ethoxy]-|2,2-Difluoro-2-{1,1,2,2-tetrafluoro-2-[1,1,2,2-tetrafluoro-2-(trifluoromethoxy)ethoxy]ethoxy}ethan-1-ol|(2,2-Difluoro-2-{1,1,2,2-tetrafluoro-2-[1,1,2,2-tetrafluoro-2-(trifluoromethoxy)ethoxy]ethoxy}ethanol)|Fluorinated triethylene glycol monome…
DTXSID80564135	DSSTox_Substance_Id	DTXSID80564135	Triethoxy[5,5,6,6,7,7,7-heptafluoro-4,4-bis(trifluoromethyl)heptyl]silane	Triethoxy[5,5,6,6,7,7,7-heptafluoro-4,4-bis(trifluoromethyl)heptyl]silane|Silane, triethoxy[5,5,6,6,7,7,7-heptafluoro-4,4-bis(trifluoromethyl)heptyl]-|130676-81-2
DTXSID50895180	DSSTox_Substance_Id	DTXSID50895180	4,4,5,5,6,6,7,7,7-Nonafluorohept-1-ene	129846-67-9|1-Heptene, 4,4,5,5,6,6,7,7,7-nonafluoro-|4,4,5,5,6,6,7,7,7-Nonafluorohept-1-ene
DTXSID70880179	DSSTox_Substance_Id	DTXSID70880179	Sodium perfluorobutanoate	Sodium heptafluorobutanoate|Butanoic acid, heptafluoro-, sodium salt|NSC 52381|BUTANOIC ACID, HEPTAFLUORO-, SODIUM SALT|Butyric acid, heptafluoro-, sodium salt|Sodium perfluorobutanoate|EINECS 218-721-6|Butanoic acid, 2,2,3,3,4,4,4-heptafluoro-, sodium salt (1:1)|PFBA_Na|2218-54-4|Sodium heptafluorobutyrate|PFBA-Na|Heptafluorobutyric acid sodium salt|Na-PFBA
DTXSID901034592	DSSTox_Substance_Id	DTXSID901034592	12:2 fluorotelomer sulfide (1-methanol 2-methanol) propanoic acid	12:2 1,2-di(hydroxymethyl) fluorotelomer thia propanoic acid|3-{[3-(Perfluorododecyl)-1-hydroxy-3-(hydroxymethyl)propan-2-yl]sulfanyl}propanoic acid|12:2 fluorotelomer sulfide (1-methanol 2-methanol) propanoic acid|NOCAS_1034592|12:2 di(MeOH)-FTTh-PrA
DTXSID20705323	DSSTox_Substance_Id	DTXSID20705323	(2S)-1,1,1-Trifluoro-3,3-dimethylbutan-2-amine	(2S)-1,1,1-Trifluoro-3,3-dimethylbutan-2-amine|736127-08-5|2-Butanamine, 1,1,1-trifluoro-3,3-dimethyl-, (2S)-
DTXSID9059886	DSSTox_Substance_Id	DTXSID9059886	Ethene, 2-bromo-1,1-difluoro-	EINECS 206-624-1|Ethene, 2-bromo-1,1-difluoro-|2-Bromo-1,1-difluoroethene|359-08-0|1-Bromo-2,2-difluoroethylene|UNII-XLZ85QDC2B
DTXSID301026763	DSSTox_Substance_Id	DTXSID301026763	1,1,1,2,2-Pentafluoro-2-[(trifluoromethyl)sulfonyl]ethane	1,1,1,2,2-Pentafluoro-2-[(trifluoromethyl)sulfonyl]ethane|84416-69-3
DTXSID5059951	DSSTox_Substance_Id	DTXSID5059951	4-Fluorobenzotrifluoride	1-Fluoro-4-(trifluoromethyl)benzene|p-Fluorotrifluoromethylbenzene|EINECS 206-944-1|p-Fluorobenzotrifluoride|Benzene, 1-fluoro-4-(trifluoromethyl)-|402-44-8|4-Fluorobenzotrifluoride|alpha,alpha,alpha,p-Tetrafluorotoluene|p-(Trifluoromethyl)fluorobenzene|Toluene, p,alpha,alpha,alpha-tetrafluoro-|NSC 88289
DTXSID30695180	DSSTox_Substance_Id	DTXSID30695180	2-[2,5-Bis(trifluoromethyl)phenyl]ethan-1-ol	Benzeneethanol, 2,5-bis(trifluoromethyl)-|2-[2,5-Bis(trifluoromethyl)phenyl]ethan-1-ol|1000572-70-2
DTXSID60843778	DSSTox_Substance_Id	DTXSID60843778	2,3,3,3-Tetrafluoroprop-1-ene-1,1-dithiol	919515-71-2|2,3,3,3-Tetrafluoroprop-1-ene-1,1-dithiol|1-Propene-1,1-dithiol, 2,3,3,3-tetrafluoro-
DTXSID70320560	DSSTox_Substance_Id	DTXSID70320560	1,1,1,3,3,3-Hexafluoro-2-phenylpropan-2-yl (1E)-2,2-dimethyl-N-phenylpropanimidate	1,1,1,3,3,3-Hexafluoro-2-phenylpropan-2-yl (1E)-2,2-dimethyl-N-phenylpropanimidate|40999-34-6|Propanimidic acid, 2,2-dimethyl-N-phenyl-, 2,2,2-trifluoro-1-phenyl-1-(trifluoromethyl)ethyl ester, (1E)-
DTXSID90996549	DSSTox_Substance_Id	DTXSID90996549	N,N'-(3,3'-Dichloro[1,1'-biphenyl]-4,4'-diyl)bis(heptafluorobutanimidic acid)	N,N'-(3,3'-Dichloro[1,1'-biphenyl]-4,4'-diyl)bis(heptafluorobutanimidic acid)|75042-09-0|Butanimidic acid, N,N'-(3,3'-dichloro[1,1'-biphenyl]-4,4'-diyl)bis[2,2,3,3,4,4,4-heptafluoro-
DTXSID80479194	DSSTox_Substance_Id	DTXSID80479194	2-Fluorophenylsulfur Pentafluoride	Sulfur, pentafluoro(2-fluorophenyl)-|1-Fluoro-2-(pentafluoro-lambda~6~-sulfanyl)benzene|864230-02-4|2-Fluorophenylsulfur Pentafluoride
DTXSID00192353	DSSTox_Substance_Id	DTXSID00192353	8:2 Fluorotelomer sulfonic acid	1-​Decanesulfonic acid, 3,​3,​4,​4,​5,​5,​6,​6,​7,​7,​8,​8,​9,​9,​10,​10,​10-​heptadecafluoro-|1H,1H,2H,2H-Perfluorodecanesulfonic acid|3,3,4,4,5,5,6,6,7,7,8,8,9,9,10,10,10-Heptadecafluorodecane-1-sulfonic acid|3,3,4,4,5,5,6,6,7,7,8,8,9,9,10,10,10-Heptadecafluordecansulfonsaure|FtS 8:2|Fluorotelomer sulfonic acid 8:2|3,3,4,4,5,5,6,6,7,7,8,8,9,9,10,10,10-Heptadecafluorodecanesulphonic acid|3,3,4,4…
DTXSID00660148	DSSTox_Substance_Id	DTXSID00660148	2-[Bromo(chloro)methyl]-1,1,1,3,3,3-hexafluoropropane	2-[Bromo(chloro)methyl]-1,1,1,3,3,3-hexafluoropropane|Propane, 2-(bromochloromethyl)-1,1,1,3,3,3-hexafluoro-|885276-24-4
DTXSID701027044	DSSTox_Substance_Id	DTXSID701027044	Methyl((perfluoroethyl)methyl)sulfoxide	1,1,1,2,2-Pentafluoro-3-methylsulfinylpropane|NOCAS_1027044|Methyl((perfluoroethyl)methyl)sulfoxide
DTXSID501034245	DSSTox_Substance_Id	DTXSID501034245	3-[Perfluoro-2-[(methoxy)methoxy]-ethoxy]-2,2,3-trifluoropropanoic acid	919005-15-5|Propanoic acid, 3-[2-[difluoro(trifluoromethoxy)methoxy]-1,1,2,2-tetrafluoroethoxy]-2,2,3-trifluoro-|3-[2-[Difluoro(trifluoromethoxy)methoxy]-1,1,2,2-tetrafluoroethoxy]-2,2,3-trifluoropropanoic acid|3-[Perfluoro-2-[(methoxy)methoxy]-ethoxy]-2,2,3-trifluoropropanoic acid
DTXSID20195169	DSSTox_Substance_Id	DTXSID20195169	N-(2-Hydroxyethyl)-N-propylperfluorooctanesulfonamide	115165-75-8|1-Octanesulfonamide, 1,1,2,2,3,3,4,4,5,5,6,6,7,7,8,8,8-heptadecafluoro-N-(2-hydroxyethyl)-N-propyl-|224-194-3|heptadecafluoro-N-(2-hydroxyethyl)-N-propyloctanesulphonamide|N-(2-Hydroxyethyl)-N-propylperfluorooctanesulfonamide|Heptadecafluoro-N-(2-hydroxyethyl)-N-propyloctanesulphonamide|1,1,2,2,3,3,4,4,5,5,6,6,7,7,8,8,8-Heptadecafluoro-N-(2-hydroxyethyl)-N-propyloctane-1-sulfonamide|1…
DTXSID30509091	DSSTox_Substance_Id	DTXSID30509091	1,1,2,2-Tetrafluoropropan-1-ol	1,1,2,2-Tetrafluoropropan-1-ol|1-Propanol, 1,1,2,2-tetrafluoro-|28106-65-2
DTXSID50617526	DSSTox_Substance_Id	DTXSID50617526	1,1,2,3-Tetrafluoro-2-(fluoromethyl)propane	65781-27-3|1,1,2,3-Tetrafluoro-2-(fluoromethyl)propane|Propane, 1,1,2,3-tetrafluoro-2-(fluoromethyl)-
DTXSID20838882	DSSTox_Substance_Id	DTXSID20838882	2-({[1-(4-tert-Butylcyclohexyl)-4,4,5,5,6,6,7,7,8,8,9,9,10,10,11,11,11-heptadecafluoroundecyl]oxy}carbonyl)hydrazine-1-carboxylate	1,2-Hydrazinedicarboxylic acid, mono[1-[4-(1,1-dimethylethyl)cyclohexyl]-4,4,5,5,6,6,7,7,8,8,9,9,10,10,11,11,11-heptadecafluoroundecyl] ester, ion(1-)|2-({[1-(4-tert-Butylcyclohexyl)-4,4,5,5,6,6,7,7,8,8,9,9,10,10,11,11,11-heptadecafluoroundecyl]oxy}carbonyl)hydrazine-1-carboxylate|821806-50-2
DTXSID40813434	DSSTox_Substance_Id	DTXSID40813434	3,3-Bis(trifluoromethyl)-4,5-dihydro-3H-pyrazole-4-carbonitrile	3H-Pyrazole-4-carbonitrile, 4,5-dihydro-3,3-bis(trifluoromethyl)-|3,3-Bis(trifluoromethyl)-4,5-dihydro-3H-pyrazole-4-carbonitrile|61859-91-4
DTXSID40178853	DSSTox_Substance_Id	DTXSID40178853	N,N'-(1,2-Phenylene)bis(2,2,3,3,4,4,5,5,6,6,7,7,8,8,8-pentadecafluorooctanamide)	O=C(Nc1ccc(NC(=O)C(F)(F)C(F)(F)C(F)(F)C(F)(F)C(F)(F)C(F)(F)C(F)(F)F)cc1)C(F)(F)C(F)(F)C(F)(F)C(F)(F)C(F)(F)C(F)(F)C(F)(F)F|24151-81-3|BRN 3028186|N,N'-(1,4-Phenylene)bis(2,2,3,3,4,4,5,5,6,6,7,7,8,8,8-pentadecafluorooctanamide)|N,N'-(o-Phenylene)bis(perfluorooctanamide)|Octanamide, N,N'-(1,2-phenylene)bis(2,2,3,3,4,4,5,5,6,6,7,7,8,8,8-pentadecafluoro-|N,N'-(1,2-Phenylene)bis(2,2,3,3,4,4,5,5,6,6,7,…
DTXSID30478718	DSSTox_Substance_Id	DTXSID30478718	4-[3-(Perfluorooctyl)-1-propyloxy]benzaldehyde	494798-73-1|4-[(4,4,5,5,6,6,7,7,8,8,9,9,10,10,11,11,11-Heptadecafluoroundecyl)oxy]benzaldehyde|Benzaldehyde, 4-[(4,4,5,5,6,6,7,7,8,8,9,9,10,10,11,11,11-heptadecafluoroundecyl)oxy]-|4-[3-(Perfluorooctyl)-1-propyloxy]benzaldehyde
DTXSID80746535	DSSTox_Substance_Id	DTXSID80746535	Calcium (3E)-6,6,7,7,8,8,8-heptafluoro-2,2-dimethyl-5-oxooct-3-en-3-olate (3Z)-6,6,7,7,8,8,8-heptafluoro-2,2-dimethyl-5-oxooct-3-en-3-olate (1/1/1)	Calcium (3E)-6,6,7,7,8,8,8-heptafluoro-2,2-dimethyl-5-oxooct-3-en-3-olate (3Z)-6,6,7,7,8,8,8-heptafluoro-2,2-dimethyl-5-oxooct-3-en-3-olate (1/1/1)|5-Octen-4-one, 1,1,1,2,2,3,3-heptafluoro-6-hydroxy-7,7-dimethyl-, (5E)-, compd. with (5Z)-1,1,1,2,2,3,3-heptafluoro-6-hydroxy-7,7-dimethyl-5-octen-4-one, calcium salt (1:1:1)|124053-49-2|36885-29-7
DTXSID401033068	DSSTox_Substance_Id	DTXSID401033068	Silver perfluorodecanoate	5784-82-7|Silver perfluorodecanoate
DTXSID601032973	DSSTox_Substance_Id	DTXSID601032973	Lithium 3-[(perfluorooctane-1-sulfonyl)(propyl)amino]propanoate	β-Alanine, N-[(heptadecafluorooctyl)sulfonyl]-N-propyl-, lithium salt|Lithium 3-[(1,1,2,2,3,3,4,4,5,5,6,6,7,7,8,8,8-heptadecafluorooctane-1-sulfonyl)(propyl)amino]propanoate|N-[(heptadecafluorooctyl)sulfonyl]-N-propyl-β-alanine lithium salt|163973-26-0|Lithium 3-[(perfluorooctane-1-sulfonyl)(propyl)amino]propanoate
DTXSID901034304	DSSTox_Substance_Id	DTXSID901034304	3-(Perfluorononyl)-2-hydroxy-N-(1-methylpropyl)propylamine	2-Dodecanol, 4,4,5,5,6,6,7,7,8,8,9,9,10,10,11,11,12,12,12-nonadecafluoro-1-[(1-methylpropyl)amino]-|94817-80-8|4,4,5,5,6,6,7,7,8,8,9,9,10,10,11,11,12,12,12-Nonadecafluoro-1-[(1-methylpropyl)amino]-2-dodecanol|3-(Perfluorononyl)-2-hydroxy-N-(1-methylpropyl)propylamine
DTXSID40880525	DSSTox_Substance_Id	DTXSID40880525	4-{[(Perfluorooctyl)sulfonyl](methyl)amino}butyl 2-methyl-2-propenoate	4-{[(Perfluorooctyl)sulfonyl](methyl)amino}butyl 2-methyl-2-propenoate|2-Propenoic acid, 2-methyl-, 4-[[(heptadecafluorooctyl)sulfonyl]methylamino]butyl ester|2-​Propenoic acid, 2-​methyl-​, 4-​[[(1,​1,​2,​2,​3,​3,​4,​4,​5,​5,​6,​6,​7,​7,​8,​8,​8-​heptadecafluorooctyl​)​sulfonyl]​methylamino]​butyl ester|4-(((Heptadecafluorooctyl)sulfonyl)methylamino)butyl methacrylate|2-Propenoic acid, 2-methyl-…
DTXSID60467236	DSSTox_Substance_Id	DTXSID60467236	5,5,5-trifluoro-4-(trifluoromethyl)pent-3-en-2-one	5,5,5-trifluoro-4-(trifluoromethyl)pent-3-en-2-one|3-Penten-2-one, 5,5,5-trifluoro-4-(trifluoromethyl)-|1422-36-2|5,5,5-Trifluoro-4-(trifluoromethyl)pent-3-en-2-one
DTXSID901020682	DSSTox_Substance_Id	DTXSID901020682	((4-((Perfluoro-3-nonen-1-yl)oxy)phenylsulfonyl)(methyl)amino)acetic acid	Glycine, N-[[4-[(1,1,2,2,3,4,5,5,6,6,7,7,8,8,9,9,9-heptadecafluoro-3-nonen-1-yl)oxy]phenyl]sulfonyl]-N-methyl-|(((4-((1,1,2,2,3,4,5,5,6,6,7,7,8,8,9,9,9-Heptadecafluoro-3-nonen-1-yl)oxy)phenyl)sulfonyl)(methyl)amino)acetic acid|((4-((Perfluoro-3-nonen-1-yl)oxy)phenylsulfonyl)(methyl)amino)acetic acid|NOCAS_1020682|N-{4-[(1,1,2,2,3,4,5,5,6,6,7,7,8,8,9,9,9-Heptadecafluoronon-3-en-1-yl)oxy]benzene-1-…
DTXSID301015019	DSSTox_Substance_Id	DTXSID301015019	Trifluoromethanesulphonic (2H)acid	66178-41-4|Methanesulfonic acid-d, 1,1,1-trifluoro-|Trifluoromethane(~2~H)sulfonic acid|Methanesulfonic acid-d, trifluoro-|Trifluoromethanesulphonic (2H)acid
DTXSID80881314	DSSTox_Substance_Id	DTXSID80881314	Magnesium perfluorooctanesulfonate	Magnesium bis(heptadecafluorooctane-1-sulfonate)|Magnesium perfluorooctanesulfonate|MAGNESIUM BIS(HEPTADECAFLUOROOCTANESULPHONATE)|1-Octanesulfonic acid, 1,1,2,2,3,3,4,4,5,5,6,6,7,7,8,8,8-heptadecafluoro-, magnesium salt (2:1)|1-​Octanesulfonic acid, 1,​1,​2,​2,​3,​3,​4,​4,​5,​5,​6,​6,​7,​7,​8,​8,​8-​heptadecafluoro-​, magnesium salt (2:1)|Magnesiumbis[heptadecafluorooctansulfonat]|magnesium bis[…
DTXSID60631450	DSSTox_Substance_Id	DTXSID60631450	Bis(1,1,1,3,3,3-hexafluoropropan-2-yl) propanedioate	Bis(1,1,1,3,3,3-hexafluoropropan-2-yl) propanedioate|Propanedioic acid, bis[2,2,2-trifluoro-1-(trifluoromethyl)ethyl] ester|389580-57-8
DTXSID60840843	DSSTox_Substance_Id	DTXSID60840843	1,1,2,2-Tetrafluoro-5-methyl-2,3-dihydro-1H-indene	1H-Indene, 1,1,2,2-tetrafluoro-2,3-dihydro-5-methyl-|922141-50-2|1,1,2,2-Tetrafluoro-5-methyl-2,3-dihydro-1H-indene
DTXSID60660487	DSSTox_Substance_Id	DTXSID60660487	Methyl 2,3,3,3-tetrafluoro-2-(fluorosulfonyl)propanoate	Propanoic acid, 2,3,3,3-tetrafluoro-2-(fluorosulfonyl)-, methyl ester|663-78-5|Methyl 2,3,3,3-tetrafluoro-2-(fluorosulfonyl)propanoate
DTXSID50550641	DSSTox_Substance_Id	DTXSID50550641	N~1~,N~1~,N~2~-Trimethyl-N~2~-(2,2,3,3-tetrafluoropropyl)ethane-1,2-diamine	1,2-Ethanediamine, N~1~,N~1~,N~2~-trimethyl-N~2~-(2,2,3,3-tetrafluoropropyl)-|N~1~,N~1~,N~2~-Trimethyl-N~2~-(2,2,3,3-tetrafluoropropyl)ethane-1,2-diamine|114309-91-0
DTXSID60473650	DSSTox_Substance_Id	DTXSID60473650	Oxetane, 3,3-bis[(2,2,2-trifluoroethoxy)methyl]-	136163-10-5|3,3-Bis[(2,2,2-trifluoroethoxy)methyl]oxetane|Oxetane, 3,3-bis[(2,2,2-trifluoroethoxy)methyl]-
DTXSID30717412	DSSTox_Substance_Id	DTXSID30717412	1,1,1-Trifluoro-N,3-dimethylbutan-2-amine	2-Butanamine, 1,1,1-trifluoro-N,3-dimethyl-|1314974-87-2|1,1,1-Trifluoro-N,3-dimethylbutan-2-amine
DTXSID80188951	DSSTox_Substance_Id	DTXSID80188951	Tetraphosphetane, tetrakis(pentafluoroethyl)-	35449-91-3|Tetrakis(pentafluoroethyl)tetraphosphetane|Tetraphosphetane, tetrakis(pentafluoroethyl)-|FC(F)(F)C(F)(F)P1P(C(F)(F)C(F)(F)F)P(C(F)(F)C(F)(F)F)P1C(F)(F)C(F)(F)F
DTXSID80238824	DSSTox_Substance_Id	DTXSID80238824	2-Propanone, 1-chloro-1,1,3,3-tetrafluoro-	1-Chloro-1,1,3,3-tetrafluoropropan-2-one|2-Propanone, 1-chloro-1,1,3,3-tetrafluoro-|920-64-9
DTXSID50880490	DSSTox_Substance_Id	DTXSID50880490	Bis((perfluorodecyl)ethyl) hydrogen phosphate 2,2'-iminodiethanol	Bis(3,3,4,4,5,5,6,6,7,7,8,8,9,9,10,10,11,11,12,12,12-henicosafluorododecyl) hydrogen phosphate, compound with 2,2'-iminodiethanol (1:1)|57677-98-2|Bis(3,3,4,4,5,5,6,6,7,7,8,8,9,9,10,10,11,11,12,12,12-henicosafluorododecyl) hydrogen phosphate--2,2'-azanediyldi(ethan-1-ol) (1/1)|POLYFLGSID_880490|EINECS 260-897-1|Bis((perfluorodecyl)ethyl) hydrogen phosphate 2,2'-iminodiethanol|1-Dodecanol, 3,3,4,4…
DTXSID501035750	DSSTox_Substance_Id	DTXSID501035750	2-(Perfluorodecyl)ethane sulfinic acid	10:2 Fluorotelomer sulfinic acid|3,3,4,4,5,5,6,6,7,7,8,8,9,9,10,10,11,11,12,12,12‐ henicosafluorododecane‐1‐sulfinic acid|10:2 FTSi|2-(Perfluorodecyl)ethane sulfinic acid|NOCAS_1035750
DTXSID20756491	DSSTox_Substance_Id	DTXSID20756491	Dibutylbis[(2,2,3,3,4,4,4-heptafluorobutanoyl)oxy]stannane	Stannane, dibutylbis(2,2,3,3,4,4,4-heptafluoro-1-oxobutoxy)-|90499-38-0|Dibutylbis[(2,2,3,3,4,4,4-heptafluorobutanoyl)oxy]stannane
DTXSID70896139	DSSTox_Substance_Id	DTXSID70896139	3,4,4-Trifluoro-3-(nonafluorobutyl)-1,2lambda~6~-oxathietane-2,2-dione	1,2-Oxathietane, 3,4,4-trifluoro-3-(1,1,2,2,3,3,4,4,4-nonafluorobutyl)-, 2,2-dioxide|3,4,4-Trifluoro-3-(nonafluorobutyl)-1,2lambda~6~-oxathietane-2,2-dione|85211-95-6
DTXSID50306781	DSSTox_Substance_Id	DTXSID50306781	chloro-tris(2,3,4,5,6-pentafluorophenyl)stannane	Chloro[tris(pentafluorophenyl)]stannane|Stannane, chlorotris(2,3,4,5,6-pentafluorophenyl)-|chloro-tris(2,3,4,5,6-pentafluorophenyl)stannane|1755-63-1
DTXSID701035001	DSSTox_Substance_Id	DTXSID701035001	3-(Dimethyl{3-[(pentafluoroethanesulfonyl)amino]propyl}azaniumyl)propane-1-sulfonate	N-sulfo propyl dimethyl ammonio propyl perfluoroethane sulfonamide|perfluoroethane sulfonamido betaine propyl sulfonate|N-SPAmP-FESA|3-(Dimethyl{3-[(pentafluoroethanesulfonyl)amino]propyl}azaniumyl)propane-1-sulfonate|NOCAS_1035001|SPrAmPr-FEtSA
DTXSID301034875	DSSTox_Substance_Id	DTXSID301034875	3-[(3-{Ethyl[(perfluoropropyl)sulfonyl]amino}propyl)(dimethyl)azaniumyl]propanoate	NOCAS_1034875|{Ethyl[(heptafluoropropyl)sulfonyl]amino}-3-betaine|CEtAmPr-N-EtFPrSA|{Ethyl[(perfluoropropyl)sulfonyl]amino}-3-betaine|N-carboxyethyl dimethylammoniopropyl-N-ethyl perfluoropropane sulfonamide|1-Propanaminium, N-(2-carboxyethyl)-3-[ethyl[(1,1,2,2,3,3,3-heptafluoropropyl)sulfonyl]amino]-N,N-dimethyl-, inner salt|3-[(3-{Ethyl[(heptafluoropropyl)sulfonyl]amino}propyl)(dimethyl)azanium…
DTXSID20673316	DSSTox_Substance_Id	DTXSID20673316	2-(Difluoromethyl)-1,4-difluorobenzene	195886-79-4|2-(Difluoromethyl)-1,4-difluorobenzene|Benzene, 2-(difluoromethyl)-1,4-difluoro-
DTXSID60612724	DSSTox_Substance_Id	DTXSID60612724	4-(Ethoxymethoxy)-5,5,5-trifluoro-4-(trifluoromethyl)pent-1-ene	1-Pentene, 4-(ethoxymethoxy)-5,5,5-trifluoro-4-(trifluoromethyl)-|477199-90-9|4-(Ethoxymethoxy)-5,5,5-trifluoro-4-(trifluoromethyl)pent-1-ene
DTXSID70381151	DSSTox_Substance_Id	DTXSID70381151	Perfluorooctanamidine	307-31-3|2,2,3,3,4,4,5,5,6,6,7,7,8,8,8-Pentadecafluorooctanimidamide|Octanimidamide, 2,2,3,3,4,4,5,5,6,6,7,7,8,8,8-pentadecafluoro-|Perfluorooctanamidine
DTXSID00928513	DSSTox_Substance_Id	DTXSID00928513	1-Chloro-1,1-difluoropropane	134190-53-7|Propane, 1-chloro-1,1-difluoro-|1-Chloro-1,1-difluoropropane
DTXSID20681077	DSSTox_Substance_Id	DTXSID20681077	3,4-Dichloro-1,1,1,3-tetrafluorobutane	1227947-61-6|3,4-Dichloro-1,1,1,3-tetrafluorobutane|Butane, 3,4-dichloro-1,1,1,3-tetrafluoro-
DTXSID10896456	DSSTox_Substance_Id	DTXSID10896456	2,4-Dichloro-N-(3-{[4-(1,1,1,2,3,3,3-heptafluoropropan-2-yl)-2,6-dimethylphenyl]carbamoyl}phenyl)benzamide	2,4-Dichloro-N-(3-{[4-(1,1,1,2,3,3,3-heptafluoropropan-2-yl)-2,6-dimethylphenyl]carbamoyl}phenyl)benzamide|862130-69-6|Benzamide, 2,4-dichloro-N-[3-[[[2,6-dimethyl-4-[1,2,2,2-tetrafluoro-1-(trifluoromethyl)ethyl]phenyl]amino]carbonyl]phenyl]-
DTXSID70407229	DSSTox_Substance_Id	DTXSID70407229	2,2,3,3-tetrafluoro-1-piperidin-1-ylpropan-1-one	2,2,3,3-Tetrafluoro-1-(piperidin-1-yl)propan-1-one|2,2,3,3-tetrafluoro-1-piperidin-1-ylpropan-1-one|300403-32-1|1-Propanone, 2,2,3,3-tetrafluoro-1-(1-piperidinyl)-
DTXSID10501795	DSSTox_Substance_Id	DTXSID10501795	Chloro(difluoro)methanesulfonyl fluoride	Methanesulfonyl fluoride, 1-chloro-1,1-difluoro-|Chloro(difluoro)methanesulfonyl fluoride|64544-26-9
DTXSID50537477	DSSTox_Substance_Id	DTXSID50537477	2,6-Di-tert-butyl-4-(pentafluoroethyl)phenol	89520-76-3|Phenol, 2,6-bis(1,1-dimethylethyl)-4-(1,1,2,2,2-pentafluoroethyl)-|2,6-Di-tert-butyl-4-(pentafluoroethyl)phenol
DTXSID10896214	DSSTox_Substance_Id	DTXSID10896214	2,2,3,3,4,4,5,5,6,6,7,7,8,8,9,9,9-Heptadecafluoro-N-(4-nitrophenyl)nonanamide	164796-46-7|Nonanamide, 2,2,3,3,4,4,5,5,6,6,7,7,8,8,9,9,9-heptadecafluoro-N-(4-nitrophenyl)-|2,2,3,3,4,4,5,5,6,6,7,7,8,8,9,9,9-Heptadecafluoro-N-(4-nitrophenyl)nonanamide
DTXSID10380441	DSSTox_Substance_Id	DTXSID10380441	2'-(Trifluoromethoxy)[1,1'-biphenyl]-2-diazonium hexafluoroantimonate(1-)	175676-17-2|2'-(Trifluoromethoxy)[1,1'-biphenyl]-2-diazonium hexafluoridoantimonate(1-)|2'-(Trifluoromethoxy)[1,1'-biphenyl]-2-diazonium hexafluoroantimonate(1-)
DTXSID80379882	DSSTox_Substance_Id	DTXSID80379882	4,4,5,5,6,7,7,7-Octafluoro-2-hydroxy-6-(trifluoromethyl)heptyl 2-methylprop-2-enoate	4,4,5,5,6,7,7,7-Octafluoro-2-hydroxy-6-(trifluoromethyl)heptyl 2-methylprop-2-enoate|16083-79-7|2-Propenoic acid, 2-methyl-, 4,4,5,5,6,7,7,7-octafluoro-2-hydroxy-6-(trifluoromethyl)heptyl ester|528812-14-8
DTXSID70948465	DSSTox_Substance_Id	DTXSID70948465	2,3,5,6-Tetrafluoro-4-[2-(pentafluorophenyl)hydrazinylidene]cyclohexa-2,5-dien-1-one	2,3,5,6-Tetrafluoro-4-[2-(pentafluorophenyl)hydrazinylidene]cyclohexa-2,5-dien-1-one|2,5-Cyclohexadiene-1,4-dione, 2,3,5,6-tetrafluoro-, mono[2-(2,3,4,5,6-pentafluorophenyl)hydrazone]|25593-03-7
DTXSID10613685	DSSTox_Substance_Id	DTXSID10613685	1-Bromo-3-[1,1,2,2-tetrafluoro-2-(trifluoromethoxy)ethyl]benzene	64115-95-3|Benzene, 1-bromo-3-[1,1,2,2-tetrafluoro-2-(trifluoromethoxy)ethyl]-|1-Bromo-3-[1,1,2,2-tetrafluoro-2-(trifluoromethoxy)ethyl]benzene
DTXSID20663075	DSSTox_Substance_Id	DTXSID20663075	3-(Pentafluorophenyl)propanoyl chloride	Benzenepropanoyl chloride, 2,3,4,5,6-pentafluoro-|3-(Pentafluorophenyl)propanoyl chloride|2063-40-3
DTXSID00379268	DSSTox_Substance_Id	DTXSID00379268	3:3 Fluorotelomer carboxylic acid	Hexanoic acid, 4,4,5,5,6,6,6-heptafluoro-|4,4,5,5,6,6,6-Heptafluorohexanoic acid|3:3 Fluorotelomer carboxylic acid|356-02-5|FPrPA|3:3 FTCA|3-Perfluoropropyl propanoic acid (3:3)|3:3 Acid
DTXSID60347468	DSSTox_Substance_Id	DTXSID60347468	2,2-Bis(4-methylphenyl)hexafluoropropane	1095-77-8|1,1'-(1,1,1,3,3,3-Hexafluoropropane-2,2-diyl)bis(4-methylbenzene)|Benzene, 1,1'-[2,2,2-trifluoro-1-(trifluoromethyl)ethylidene]bis[4-methyl-|2,2-Bis(4-methylphenyl)hexafluoropropane
DTXSID40905868	DSSTox_Substance_Id	DTXSID40905868	6-tert-Butyl-2-ethoxy-4,4-bis(trifluoromethyl)-1,3,2-dioxaborinane	100991-78-4|6-tert-Butyl-2-ethoxy-4,4-bis(trifluoromethyl)-1,3,2-dioxaborinane|1,3,2-Dioxaborinane, 6-(1,1-dimethylethyl)-2-ethoxy-4,4-bis(trifluoromethyl)-
DTXSID80897470	DSSTox_Substance_Id	DTXSID80897470	(2S)-2-Pyrrolidinyl-bis(4-(perfluorohexyl)phenyl)methanol	(2S)-2-Pyrrolidinyl-bis(4-(perfluorohexyl)phenyl)methanol|1075687-38-5|2-Pyrrolidinemethanol, alpha,alpha-bis[4-(1,1,2,2,3,3,4,4,5,5,6,6,6-tridecafluorohexyl)phenyl]-, (2S)-|[(2S)-Pyrrolidin-2-yl]bis[4-(tridecafluorohexyl)phenyl]methanol|2-Pyrrolidinemethanol, α,α-bis[4-(1,1,2,2,3,3,4,4,5,5,6,6,6-tridecafluorohexyl)phenyl]-, (2S)-
DTXSID301034813	DSSTox_Substance_Id	DTXSID301034813	Perfluoro-12-oxotridecane-1-sulfonic acid	NOCAS_1034813|K-PFTrDS|Perfluoro-12-oxotridecane-1-sulfonic acid|perfluoroundecane ketone sulfonate|Keto-perfluorotridecane sulfonate
DTXSID70799318	DSSTox_Substance_Id	DTXSID70799318	7-Chloro-1,1,1,2,2,3,3,4,4,5,5,6,7-tridecafluoro-6-methoxyheptane	7-Chloro-1,1,1,2,2,3,3,4,4,5,5,6,7-tridecafluoro-6-methoxyheptane|651733-01-6|Heptane, 7-chloro-1,1,1,2,2,3,3,4,4,5,5,6,7-tridecafluoro-6-methoxy-
DTXSID40799229	DSSTox_Substance_Id	DTXSID40799229	1,1,1,3,3,4,4,6,6,6-Decafluoro-2,5-bis(trifluoromethyl)hexane-2,5-diol	652132-19-9|1,1,1,3,3,4,4,6,6,6-Decafluoro-2,5-bis(trifluoromethyl)hexane-2,5-diol|2,5-Hexanediol, 1,1,1,3,3,4,4,6,6,6-decafluoro-2,5-bis(trifluoromethyl)-
DTXSID70944200	DSSTox_Substance_Id	DTXSID70944200	1-[3,5-Bis(trifluoromethyl)phenyl]ethan-1-aminium	216002-19-6|Benzenemethanamine, alpha-methyl-3,5-bis(trifluoromethyl)-, conjugate acid, (alphaS)-|(1S)-1-[3,5-Bis(trifluoromethyl)phenyl]ethan-1-aminium|1-[3,5-Bis(trifluoromethyl)phenyl]ethan-1-aminium
DTXSID90880156	DSSTox_Substance_Id	DTXSID90880156	1-Iodo-1H,1H,2H,2H-perfluorononane	2043-52-9|Nonane, 1,1,1,2,2,3,3,4,4,5,5,6,6,7,7-pentadecafluoro-9-iodo-|1,1,1,2,2,3,3,4,4,5,5,6,6,7,7-Pentadecafluoro-9-iodononane|EINECS 218-051-4|1-Iodo-1H,1H,2H,2H-perfluorononane
DTXSID10711519	DSSTox_Substance_Id	DTXSID10711519	2,2,3,3-Tetrafluoro-2,3-dihydro-1,4-benzodioxine-6-carbonyl chloride	2,2,3,3-Tetrafluoro-2,3-dihydro-1,4-benzodioxine-6-carbonyl chloride|180091-39-8|1,4-Benzodioxin-6-carbonyl chloride, 2,2,3,3-tetrafluoro-2,3-dihydro-
DTXSID1071668	DSSTox_Substance_Id	DTXSID1071668	Ethyl N-ethyl-N-((undecafluoropentyl)sulphonyl)glycinate	68555-79-3|Ethyl N-ethyl-N-(1,1,2,2,3,3,4,4,5,5,5-undecafluoropentane-1-sulfonyl)glycinate|Ethyl N-ethyl-N-((undecafluoropentyl)sulphonyl)glycinate|EINECS 271-457-3|Glycine, N-ethyl-N-[(1,1,2,2,3,3,4,4,5,5,5-undecafluoropentyl)sulfonyl]-, ethyl ester|Glycine, N-ethyl-N-((1,1,2,2,3,3,4,4,5,5,5-undecafluoropentyl)sulfonyl)-, ethyl ester|Glycine, N-ethyl-N-((undecafluoropentyl)sulfonyl)-, ethyl este…
DTXSID401026685	DSSTox_Substance_Id	DTXSID401026685	1-Ethylsulfonyl-1,1,2,2,2-pentafluoroethane	NOCAS_1026685|1-Ethylsulfonyl-1,1,2,2,2-pentafluoroethane
DTXSID30188941	DSSTox_Substance_Id	DTXSID30188941	4'-Phenyl-4,4,4-trifluoro-3-trifluoromethylcrotonophenone	4'-Phenyl-4,4,4-trifluoro-3-trifluoromethylcrotonophenone|Crotonophenone, 4'-phenyl-4,4,4-trifluoro-3-(trifluoromethyl)-|1-(4-Biphenylyl)-4,4,4-trifluoro-3-trifluoromethyl-2-buten-1-one|35444-06-5|BRN 2300959|1-([1,1'-Biphenyl]-4-yl)-4,4,4-trifluoro-3-(trifluoromethyl)but-2-en-1-one|O=C(C=C(C(F)(F)F)C(F)(F)F)c1ccc(-c2ccccc2)cc1|NSC 160255
DTXSID90744628	DSSTox_Substance_Id	DTXSID90744628	2,2,2-Trifluoro-1-[5-(trifluoromethyl)pyridin-2-yl]ethan-1-one	Ethanone, 2,2,2-trifluoro-1-[5-(trifluoromethyl)-2-pyridinyl]-|2,2,2-Trifluoro-1-[5-(trifluoromethyl)pyridin-2-yl]ethan-1-one|1060801-98-0
DTXSID70694778	DSSTox_Substance_Id	DTXSID70694778	2-Methyl-1-(1,1,2,2-tetrafluoroethoxy)propane	18180-34-2|Propane, 2-methyl-1-(1,1,2,2-tetrafluoroethoxy)-|2-Methyl-1-(1,1,2,2-tetrafluoroethoxy)propane
DTXSID10381610	DSSTox_Substance_Id	DTXSID10381610	1-[3,5-di(trifluoromethyl)phenyl]-5-methyl-1H-1,2,3-triazole	1-[3,5-Bis(trifluoromethyl)phenyl]-5-methyl-1H-1,2,3-triazole|1H-1,2,3-Triazole, 1-[3,5-bis(trifluoromethyl)phenyl]-5-methyl-|1-[3,5-di(trifluoromethyl)phenyl]-5-methyl-1H-1,2,3-triazole|646989-38-0
DTXSID70841280	DSSTox_Substance_Id	DTXSID70841280	1-Methoxy-2-[(1,2,3,3,3-pentafluoroprop-1-en-1-yl)sulfanyl]benzene	921603-76-1|1-Methoxy-2-[(1,2,3,3,3-pentafluoroprop-1-en-1-yl)sulfanyl]benzene|Benzene, 1-methoxy-2-[(1,2,3,3,3-pentafluoro-1-propen-1-yl)thio]-
DTXSID60162799	DSSTox_Substance_Id	DTXSID60162799	Trifluoroacetate	Trifluoroacetate|CF3COO(-)|trifluoroacetic acid, ion(1-)|CF3CO2 anion|ACETIC ACID, TRIFLUORO-, ION(1-)|TFA_ion|tfa|299217-98-4|Acetic acid, 2,2,2-trifluoro-, ion(1-)|Trifluoroacetate, ion|O=C([O-])C(F)(F)F|14477-72-6|TFA
DTXSID40405338	DSSTox_Substance_Id	DTXSID40405338	2,3,5,6-tetrafluoro-4-methylpyridine	16297-14-6|2,3,5,6-Tetrafluoro-4-methylpyridine|Pyridine, 2,3,5,6-tetrafluoro-4-methyl-|2,3,5,6-tetrafluoro-4-methylpyridine
DTXSID501034869	DSSTox_Substance_Id	DTXSID501034869	3-[(3-{(2-Carboxyethyl)[(perfluoroundecyl)sulfonyl]amino}propyl)(dimethyl)ammonio]propanoate	[(2-Carboxyethyl)[(perfluorononyl)sulfonyl]amino]-3-betaine|1-Propanaminium, N-(2-carboxyethyl)-3-[(2-carboxyethyl)[(1,1,2,2,3,3,4,4,5,5,6,6,7,7,8,8,9,9,10,10,11,11,11-tricosafluoroundecyl)sulfonyl]amino]-N,N-dimethyl-, inner salt|NOCAS_1034869|CEtAmPr-FUdSA-PrA|3-[(3-{(2-Carboxyethyl)[(tricosafluoroundecyl)sulfonyl]amino}propyl)(dimethyl)ammonio]propanoate|3-[(3-{(2-Carboxyethyl)[(perfluoroundec…
DTXSID30567853	DSSTox_Substance_Id	DTXSID30567853	4-(Trifluoromethyl)pyrimidine	Pyrimidine, 4-(trifluoromethyl)-|4-(Trifluoromethyl)pyrimidine|136547-16-5
DTXSID801034537	DSSTox_Substance_Id	DTXSID801034537	1-Hydroxy-8:2 fluorotelomer sulfonic acid	1OH-8:2 FTS|1-Decanesulfonic acid, 3,3,4,4,5,5,6,6,7,7,8,8,9,9,10,10,10-heptadecafluoro-1-hydroxy-|1-Hydroxy-8:2 fluorotelomer sulfonic acid|3,3,4,4,5,5,6,6,7,7,8,8,9,9,10,10,10-Heptadecafluoro-1-hydroxydecane-1-sulfonic acid|2089110-03-0|8:2 Fluorotelomer 2-hydroxy sulfonic acid
DTXSID20669719	DSSTox_Substance_Id	DTXSID20669719	1-Bromo-3,5-difluoro-2-(2,2,2-trifluoroethoxy)benzene	1002355-81-8|Benzene, 1-bromo-3,5-difluoro-2-(2,2,2-trifluoroethoxy)-|1-Bromo-3,5-difluoro-2-(2,2,2-trifluoroethoxy)benzene
DTXSID7061017	DSSTox_Substance_Id	DTXSID7061017	Tetrafluoroethane beta-sultone	1,2-Oxathietane, 3,3,4,4-tetrafluoro-, 2,2-dioxide|Tetrafluoroethane beta-sultone|3,3,4,4-Tetrafluoro-1,2-oxathietane 2,2-dioxide|SU|2- Hydroxytetrafluoroethane Sulfonic Acid Sultone|697-18-7|3,3,4,4-Tetrafluoro-1,2lambda~6~-oxathietane-2,2-dione
DTXSID601023237	DSSTox_Substance_Id	DTXSID601023237	1-[(2-Chloroethyl)sulfanyl]-1,1,2,2,2-pentafluoroethane	679-75-4|Ethane, 1-[(2-chloroethyl)thio]-1,1,2,2,2-pentafluoro-|1-(2-Chloro-ethylsulfanyl)-1,1,2,2, 2-pentafluoro-ethane|1-(2-Chloroethylsulfanyl)-1,1,2,2,2-pentafluoroethane|1-[(2-Chloroethyl)sulfanyl]-1,1,2,2,2-pentafluoroethane
DTXSID701036542	DSSTox_Substance_Id	DTXSID701036542	2‐Hydroxy‐3‐[[3-(perfluoroheptyl)propanoyl]sulfanyl]propanoic acid	7:3 K-FTTh-OH-PrA|NOCAS_1036542|7:3 keto-fluorotelomer thia 2-hydroxy propanoic acid|2‐Hydroxy‐3‐[[3-(perfluoroheptyl)propanoyl]sulfanyl]propanoic acid|2‐Hydroxy‐3‐[(4,4,5,5,6,6,7,7,8,8,9,9,10,10,10‐pentadecafluorodecanoyl)sulfanyl]propanoic acid
DTXSID00897013	DSSTox_Substance_Id	DTXSID00897013	Tris(1H,1H,2H,2H-perfluorohexyl) phosphate	Tris(3,3,4,4,5,5,6,6,6-nonafluorohexyl) phosphate|1-Hexanol, 3,3,4,4,5,5,6,6,6-nonafluoro-, 1,1',1''-phosphate|1887067-55-1|Tris(1H,1H,2H,2H-perfluorohexyl) phosphate
DTXSID50379213	DSSTox_Substance_Id	DTXSID50379213	4-Fluoro-3-(trifluoromethyl)anisole	127271-65-2|1-Fluoro-4-methoxy-2-(trifluoromethyl)benzene|Benzene, 1-fluoro-4-methoxy-2-(trifluoromethyl)-|4-Fluoro-3-(trifluoromethyl)anisole
DTXSID30556000	DSSTox_Substance_Id	DTXSID30556000	1-Nitro-4-(pentafluoroethyl)benzene	1-Nitro-4-(pentafluoroethyl)benzene|60979-14-8|Benzene, 1-nitro-4-(1,1,2,2,2-pentafluoroethyl)-
DTXSID60816609	DSSTox_Substance_Id	DTXSID60816609	1-Bromo-1,1-difluoro-N,N,1-tris(trifluoromethyl)-lambda~5~-phosphanamine	Methanamine, N-[bromodifluoro(trifluoromethyl)phosphoranyl]-1,1,1-trifluoro-N-(trifluoromethyl)-|1-Bromo-1,1-difluoro-N,N,1-tris(trifluoromethyl)-lambda~5~-phosphanamine|61527-36-4
DTXSID8067573	DSSTox_Substance_Id	DTXSID8067573	S-((Perfluoro-9-methyldecyl)ethyl) 2-methyl-2-propenethioate	S-[3,3,4,4,5,5,6,6,7,7,8,8,9,9,10,10,11,12,12,12-Icosafluoro-11-(trifluoromethyl)dodecyl] 2-methylprop-2-enethioate|S-[3,3,4,4,5,5,6,6,7,7,8,8,9,9,10,10,11,12,12,12-Eicosafluoro-11-(trifluoromethyl)dodecyl] 2-methyl-2-propenethioate|S-((Perfluoro-9-methyldecyl)ethyl) 2-methyl-2-propenethioate|2-Propenethioic acid, 2-methyl-, S-[3,3,4,4,5,5,6,6,7,7,8,8,9,9,10,10,11,12,12,12-eicosafluoro-11-(triflu…
DTXSID20880563	DSSTox_Substance_Id	DTXSID20880563	1,1,2,2,3,3,4,4-Octafluoro-5-(vinyloxy)pentane	5-(Ethenyloxy)-1,1,2,2,3,3,4,4-octafluoropentane|Pentane, 5-(ethenyloxy)-1,1,2,2,3,3,4,4-octafluoro-|EINECS 266-339-3|66396-73-4|1,1,2,2,3,3,4,4-Octafluoro-5-(vinyloxy)pentane
DTXSID80613879	DSSTox_Substance_Id	DTXSID80613879	3,4,4,5,5-Pentafluoro-2-methoxycyclopent-2-en-1-one	2-Cyclopenten-1-one, 3,4,4,5,5-pentafluoro-2-methoxy-|3,4,4,5,5-Pentafluoro-2-methoxycyclopent-2-en-1-one|62344-62-1
DTXSID20555784	DSSTox_Substance_Id	DTXSID20555784	4,4-Difluorobut-1-ene	1-Butene, 4,4-difluoro-|4,4-Difluorobut-1-ene|119255-11-7
DTXSID70828859	DSSTox_Substance_Id	DTXSID70828859	Trifluoro-N'-hydroxy-N,N-dimethylethanimidamide	Trifluoro-N'-hydroxy-N,N-dimethylethanimidamide|Ethanimidamide, 2,2,2-trifluoro-N'-hydroxy-N,N-dimethyl-|88326-83-4
DTXSID20380876	DSSTox_Substance_Id	DTXSID20380876	Dimethyl 2,2'-[(1,1,2,2-tetrafluoroethane-1,2-diyl)bis(oxy)]bis(difluoroacetate)	24647-20-9|Dimethyl 2,2'-[(1,1,2,2-tetrafluoroethane-1,2-diyl)bis(oxy)]bis(difluoroacetate)|Acetic acid, 2,2'-[(1,1,2,2-tetrafluoro-1,2-ethanediyl)bis(oxy)]bis[2,2-difluoro-, dimethyl ester
DTXSID70452113	DSSTox_Substance_Id	DTXSID70452113	1-Azido-1,1,2,3,3,3-hexafluoropropane	2991-70-0|Propane, 1-azido-1,1,2,3,3,3-hexafluoro-|1-Azido-1,1,2,3,3,3-hexafluoropropane
DTXSID20384410	DSSTox_Substance_Id	DTXSID20384410	1,3-Bis[3,5-bis(trifluoromethyl)phenyl]thiourea	Thiourea, N,N'-bis[3,5-bis(trifluoromethyl)phenyl]-|Carbanilide, thio-3,3',5,5'-tetrakis-(trifluoromethyl)-|1060-92-0|N,N'-Bis[3,5-bis(trifluoromethyl)phenyl]thiourea|1,3-Bis[3,5-bis(trifluoromethyl)phenyl]thiourea
DTXSID60944799	DSSTox_Substance_Id	DTXSID60944799	1,1,2,2,3,4,4,5,6-Nonafluorocyclohexane	22150-51-2|1,1,2,2,3,4,4,5,6-Nonafluorocyclohexane|Cyclohexane, 1,1,2,2,3,4,4,5,6-nonafluoro-
DTXSID50802995	DSSTox_Substance_Id	DTXSID50802995	1,1,1-Trimethyl-N,N-bis(pentafluorophenyl)silanamine	1,1,1-Trimethyl-N,N-bis(pentafluorophenyl)silanamine|Benzenamine, 2,3,4,5,6-pentafluoro-N-(2,3,4,5,6-pentafluorophenyl)-N-(trimethylsilyl)-|64108-98-1
DTXSID10561137	DSSTox_Substance_Id	DTXSID10561137	1,1,1,2,4,4,5,5,6,6,7,7-Dodecafluoro-2-(trifluoromethyl)heptan-3-one	3-Heptanone, 1,1,1,2,4,4,5,5,6,6,7,7-dodecafluoro-2-(trifluoromethyl)-|1,1,1,2,4,4,5,5,6,6,7,7-Dodecafluoro-2-(trifluoromethyl)heptan-3-one|680-07-9
DTXSID40880949	DSSTox_Substance_Id	DTXSID40880949	1,1,2,2,3,3,4,4-Octafluorobutane-1-sulfonic acid	1,1,2,2,3,3,4,4-Octafluorobutane-1-sulfonic acid|1-Butanesulfonic acid, 1,1,2,2,3,3,4,4-octafluoro-|1,1,2,2,3,3,4,4-Octafluorobutane-1-sulphonic acid|70259-86-8|EINECS 274-518-2
DTXSID30892359	DSSTox_Substance_Id	DTXSID30892359	3,3,3-Trifluoro-2-(heptafluoropropoxy)propanoic acid	Propanoic acid, 3,3,3-trifluoro-2-(heptafluoropropoxy)-|326495-77-6|Propanoic acid, 3,3,3-trifluoro-2-(1,1,2,2,3,3,3-heptafluoropropoxy)-|Propanoic acid, 3,​3,​3-​trifluoro-​2-​(1,​1,​2,​2,​3,​3,​3-​heptafluoropropoxy)​-|3,3,3-Trifluoro-2-(heptafluoropropoxy)propanoic acid
DTXSID40825956	DSSTox_Substance_Id	DTXSID40825956	(3,5-Bis{[3,5-bis(trifluoromethyl)phenyl]methoxy}phenyl)methanol	(3,5-Bis{[3,5-bis(trifluoromethyl)phenyl]methoxy}phenyl)methanol|881689-01-6|Benzenemethanol, 3,5-bis[[3,5-bis(trifluoromethyl)phenyl]methoxy]-
DTXSID00631792	DSSTox_Substance_Id	DTXSID00631792	Dichloro(1,1,1,2,3,3-hexafluoropropan-2-yl)methylsilane	62281-32-7|Dichloro(1,1,1,2,3,3-hexafluoropropan-2-yl)methylsilane|Silane, dichloro[1-(difluoromethyl)-1,2,2,2-tetrafluoroethyl]methyl-
DTXSID70784406	DSSTox_Substance_Id	DTXSID70784406	1-(2-Chloro-1,1,2-trifluoroethoxy)propane	1-(2-Chloro-1,1,2-trifluoroethoxy)propane|380-43-8|Propane, 1-(2-chloro-1,1,2-trifluoroethoxy)-
DTXSID10620132	DSSTox_Substance_Id	DTXSID10620132	1,1,3,3,4-Pentafluorobutane	1,1,3,3,4-Pentafluorobutane|Butane, 1,1,3,3,4-pentafluoro-|119450-76-9
DTXSID401042904	DSSTox_Substance_Id	DTXSID401042904	1,1-Dibromo-1,2,2,3,3-pentafluoropropane	70192-61-9|Propane, 1,1-dibromo-1,2,2,3,3-pentafluoro-|1,1-Dibromo-1,2,2,3,3-pentafluoropropane|1,1,2,2,3-Pentafluoro-3,3-dibromopropane
DTXSID20882800	DSSTox_Substance_Id	DTXSID20882800	Carbamic acid, [2-methyl-5-[[[2-[[(heptadecafluorooctyl)sulfonyl]methylamino]ethoxy]carbonyl]amino]phenyl]-, 2-[[(heptadecafluorooctyl)sulfonyl]propylamino]ethyl ester	99908-28-8|POLYFLGSID_882800|Methanol, 1-[2-[[[(1,1,2,2,3,3,4,4,5,5,6,6,7,7,8,8,8-heptadecafluorooctyl)sulfonyl]methyl]amino]ethoxy]-1-[[3-[[(1E)-[2-[[3-[(1,1,2,2,3,3,4,4,5,5,6,6,7,7,8,8,8-heptadecafluorooctyl)sulfonyl]propyl]ami no]ethoxy]hydroxymethylene]amino]-4-methylphenyl]imino]-, (E)-|2-{[(1,1,2,2,3,3,4,4,5,5,6,6,7,7,8,8,8-Heptadecafluorooctane-1-sulfonyl)methyl]amino}ethyl 2-{[3-(1,1,2,2,…
DTXSID70776866	DSSTox_Substance_Id	DTXSID70776866	3-Amino-2,4,4,5,5,6,6-heptafluorocyclohex-2-en-1-one	2-Cyclohexen-1-one, 3-amino-2,4,4,5,5,6,6-heptafluoro-|3-Amino-2,4,4,5,5,6,6-heptafluorocyclohex-2-en-1-one|1551-64-0
DTXSID701026496	DSSTox_Substance_Id	DTXSID701026496	Ethylammonium perfluoro-10-(trifluoromethyl)undecanoate	Ethylammonium perfluoro-10-(trifluoromethyl)undecanoate|86917-47-7|Undecanoic acid, 2,2,3,3,4,4,5,5,6,6,7,7,8,8,9,9,10,11,11,11-eicosafluoro-10-(trifluoromethyl)-, compd. with ethanamine (1:1)
DTXSID50479621	DSSTox_Substance_Id	DTXSID50479621	AGN-PC-0NI0TK	AGN-PC-0NI0TK|Ytterbium(3+) tris(trifluoroacetate)|87863-62-5|Acetic acid, 2,2,2-trifluoro-, ytterbium(3+) salt (3:1)
DTXSID70895420	DSSTox_Substance_Id	DTXSID70895420	1,1,1,2,2,3,3,4,4,5,5,6,6,7,7,8,8-Heptadecafluoro-10-iododocosane	176979-18-3|1,1,1,2,2,3,3,4,4,5,5,6,6,7,7,8,8-Heptadecafluoro-10-iododocosane|Docosane, 1,1,1,2,2,3,3,4,4,5,5,6,6,7,7,8,8-heptadecafluoro-10-iodo-
DTXSID5067841	DSSTox_Substance_Id	DTXSID5067841	(Perfluorododecyl)ethyl 2-propenoate	3,3,4,4,5,5,6,6,7,7,8,8,9,9,10,10,11,11,12,12,13,13,14,14,14-Pentacosafluorotetradecyl prop-2-enoate|1,1,2,2-Tetrahydroperfluorotetradecyl acrylate|2-Propenoic acid, 3,3,4,4,5,5,6,6,7,7,8,8,9,9,10,10,11,11,12,12,13,13,14,14,14-pentacosafluorotetradecyl ester|12:2 FTAC|34395-24-9|EINECS 251-992-9|12:2 Fluorotelomer acrylate|3,3,4,4,5,5,6,6,7,7,8,8,9,9,10,10,11,11,12,12,13,13,14,14,14-Pentacosafluo…
DTXSID40433959	DSSTox_Substance_Id	DTXSID40433959	1,2-Ethanediamine, N,N'-bis(2,3,5,6-tetrafluorophenyl)-	1,2-Ethanediamine, N~1~,N~2~-bis(2,3,5,6-tetrafluorophenyl)-|N~1~,N~2~-Bis(2,3,5,6-tetrafluorophenyl)ethane-1,2-diamine|142581-10-0|1,2-Ethanediamine, N,N'-bis(2,3,5,6-tetrafluorophenyl)-
DTXSID20153820	DSSTox_Substance_Id	DTXSID20153820	Perfluoro(pentadecaoxypropylene)oxyethylene	1-(Pentanonacontafluoroheptatetracontyl)pentadecaoxidane|122998-72-5|Pentadecaoxidane, 1-(1,1,2,2,3,3,4,4,5,5,6,6,7,7,8,8,9,9,10,10,11,11,12,12,13,13,14,14,15,15,16,16,17,17,18,18,19,19,20,20,21,21,22,22,23,23,24,24,25,25,26,26,27,27,28,28,29,29,30,30,31,31,32,32,33,33 ,34,34,35,35,36,36,37,37,38,38,39,39,40,40,41,41,42,42,43,43,44,44,45,45,46,46,47,47,47-pentanonacontafluoroheptatetracontyl)-|Pe…
DTXSID50896192	DSSTox_Substance_Id	DTXSID50896192	N-[5-(Heptafluoropropyl)-1,3,4-thiadiazol-2-yl]acetamide	356795-59-0|N-[5-(Heptafluoropropyl)-1,3,4-thiadiazol-2-yl]acetamide|Acetamide, N-[5-(1,1,2,2,3,3,3-heptafluoropropyl)-1,3,4-thiadiazol-2-yl]-
DTXSID20191242	DSSTox_Substance_Id	DTXSID20191242	2,2,3,3-Tetrafluoro-3-(heptafluoropropoxy)propionic acid	2,2,3,3-Tetrafluoro-3-(heptafluoropropoxy)propanoic acid|O=C(O)C(F)(F)C(F)(F)OC(F)(F)C(F)(F)C(F)(F)F|2,2,3,3-Tetrafluoro-3-(heptafluoropropoxy)propionic acid|378-03-0|EINECS 206-822-8
DTXSID90379838	DSSTox_Substance_Id	DTXSID90379838	1,1,2,2,3,3,4,4,5,5,6,6-dodecafluoro-7-iodoheptane	Heptane, 1,1,2,2,3,3,4,4,5,5,6,6-dodecafluoro-7-iodo-|1,1,2,2,3,3,4,4,5,5,6,6-Dodecafluoro-7-iodoheptane|376-32-9|1,1,2,2,3,3,4,4,5,5,6,6-dodecafluoro-7-iodoheptane
DTXSID10953275	DSSTox_Substance_Id	DTXSID10953275	2-(Pentafluoroethyl)-1,3-oxazolidine	31185-59-8|2-(Pentafluoroethyl)-1,3-oxazolidine|Oxazolidine, 2-(1,1,2,2,2-pentafluoroethyl)-
DTXSID10852855	DSSTox_Substance_Id	DTXSID10852855	5-Methyl-3,3-bis(trifluoromethyl)-3H-2,1-benzoxathiole	3H-2,1-Benzoxathiole, 5-methyl-3,3-bis(trifluoromethyl)-|5-Methyl-3,3-bis(trifluoromethyl)-3H-2,1-benzoxathiole|57565-50-1
DTXSID10552409	DSSTox_Substance_Id	DTXSID10552409	[2-Chloro-3,6-difluoro-4-(trifluoromethyl)phenyl]hydrazine	[2-Chloro-3,6-difluoro-4-(trifluoromethyl)phenyl]hydrazine|110499-65-5|Hydrazine, [2-chloro-3,6-difluoro-4-(trifluoromethyl)phenyl]-
DTXSID20892727	DSSTox_Substance_Id	DTXSID20892727	1,1,2,2,3,3,4,4,5,5,6,6,7,7,8,8,8-Heptadecafluorooctane-1-(~2~H_2_)sulfonamide	1,1,2,2,3,3,4,4,5,5,6,6,7,7,8,8,8-Heptadecafluorooctane-1-(~2~H_2_)sulfonamide|1-Octanesulfonamide-d_2_, 1,1,2,2,3,3,4,4,5,5,6,6,7,7,8,8,8-heptadecafluoro-|NOCAS_892727
DTXSID30384527	DSSTox_Substance_Id	DTXSID30384527	3,5-Bis(trifluoromethyl)benzene-1-carbothioamide	317319-15-6|Benzenecarbothioamide, 3,5-bis(trifluoromethyl)-|3,5-Bis(trifluoromethyl)benzene-1-carbothioamide
DTXSID40844081	DSSTox_Substance_Id	DTXSID40844081	2-Bromo-1,3,4,5,6,7,8,9,10,11,12,13,14-tridecafluoropentacene	2-Bromo-1,3,4,5,6,7,8,9,10,11,12,13,14-tridecafluoropentacene|Pentacene, 2-bromo-1,3,4,5,6,7,8,9,10,11,12,13,14-tridecafluoro-|919293-77-9
DTXSID50570187	DSSTox_Substance_Id	DTXSID50570187	1,1,1,2,2-Pentafluoro-2-{fluoro[bis(pentafluoroethoxy)]methoxy}ethane	1,1,1,2,2-Pentafluoro-2-{fluoro[bis(pentafluoroethoxy)]methoxy}ethane|Ethane, 1,1',1''-[(fluoromethylidyne)tris(oxy)]tris[1,1,2,2,2-pentafluoro-|130085-22-2
DTXSID10186369	DSSTox_Substance_Id	DTXSID10186369	2,4-Bis(trifluoromethyl)bromobenzene	1-Bromo-2,4-bis(trifluoromethyl)benzene|FC(F)(F)c1ccc(Br)c(C(F)(F)F)c1|2,4-Bis(trifluoromethyl)bromobenzene|327-75-3
DTXSID70163015	DSSTox_Substance_Id	DTXSID70163015	Carbamic acid, (1-(diphenylphosphinyl)-2,2,2-trifluoro-1-(trifluoromethyl)ethyl)-, phenylmethyl ester	O=C(NC(C(F)(F)F)(C(F)(F)F)P(=O)(c1ccccc1)c1ccccc1)OCc1ccccc1|Carbamic acid, (1-(diphenylphosphinyl)-2,2,2-trifluoro-1-(trifluoromethyl)ethyl)-, phenylmethyl ester|145430-05-3|Benzyl [2-(diphenylphosphoryl)-1,1,1,3,3,3-hexafluoropropan-2-yl]carbamate
DTXSID201035901	DSSTox_Substance_Id	DTXSID201035901	3‐(2-(Perfluorodecyl)ethanesulfonyl)propanoic acid	3‐(3,3,4,4,5,5,6,6,7,7,8,8,9,9,10,10,11,11,12,12,12‐Henicosafluorododecanesulfonyl)propanoic acid|NOCAS_1035901|10:2 fluorotelomersulfonyl propanoic acid|10:2 FTSO2PrA|10:2 FTSO2PA|3‐(2-(Perfluorodecyl)ethanesulfonyl)propanoic acid
DTXSID40873417	DSSTox_Substance_Id	DTXSID40873417	3,3,4,4,5,5,6,6,7,7,8,8,8-Tridecafluorooctane-1-sulfonate	1-Octanesulfonato, 3,3,4,4,5,5,6,6,7,7,8,8,8-tridecafluoro-, ion(1-)|Fluorotelomer sulfonate 6:2|FTS_ion 6:2|6:2 FTS_ion|6:2 FTSA|FtS 6:2_ion|425670-75-3|1-Octanesulfonic acid, 3,3,4,4,5,5,6,6,7,7,8,8,8-tridecafluoro-, ion(1-)|3,3,4,4,5,5,6,6,7,7,8,8,8-Tridecafluorooctane-1-sulfonate|1H,1H,2H,2H-perfluorooctane sulfonate|6:2 Fluorotelomer sulfonate anion|3,3,4,4,5,5,6,6,7,7,8,8,8-Tridecafluorooct…
DTXSID20276407	DSSTox_Substance_Id	DTXSID20276407	Perfluoropropanamine	Heptafluoropropan-1-amine|1-Propanamine, 1,1,2,2,3,3,3-heptafluoro-|Perfluoropropanamine|1,1,2,2,3,3,3-Heptafluoro-1-propanamine|105579-92-8
DTXSID30176944	DSSTox_Substance_Id	DTXSID30176944	Phosphite, tris(2,2,3,3-tetrafluoropropyl)-	FC(F)C(F)(F)COP(OCC(F)(F)C(F)F)OCC(F)(F)C(F)F|2241-68-1|Tris(2,2,3,3-tetrafluoropropyl) phosphite|Phosphite, tris(2,2,3,3-tetrafluoropropyl)-
DTXSID80895259	DSSTox_Substance_Id	DTXSID80895259	1,1,1,2,2,3,3,4,4,5,5,6,6,9,9,10,10,11,11,11-Icosafluoroundecane	Undecane, 1,1,1,2,2,3,3,4,4,5,5,6,6,9,9,10,10,11,11,11-eicosafluoro-|1,1,1,2,2,3,3,4,4,5,5,6,6,9,9,10,10,11,11,11-Icosafluoroundecane|777931-73-4
DTXSID80896064	DSSTox_Substance_Id	DTXSID80896064	4-((Heptadecafluorooctyl)oxy)-4-oxo-2-butenoic acid	4-[(Heptadecafluorooctyl)oxy]-4-oxobut-2-enoic acid|2-Butenedioic acid, mono(heptadecafluorooctyl) ester|2-Butenedioic acid, 1-(1,1,2,2,3,3,4,4,5,5,6,6,7,7,8,8,8-heptadecafluorooctyl) ester|4-((Heptadecafluorooctyl)oxy)-4-oxo-2-butenoic acid|152682-85-4|2-Butenedioic acid, mono(1,1,2,2,3,3,4,4,5,5,6,6,7,7,8,8,8-heptadecafluorooctyl) ester
DTXSID80880125	DSSTox_Substance_Id	DTXSID80880125	Perfluoro-6-propyltetrahydro-2H-pyran	Pyran, 2,2,3,3,4,4,5,5,6-nonafluoro-6-(heptafluoropropyl)tetrahydro-|335-35-3|2,2,3,3,4,4,5,5,6-Nonafluoro-6-(1,1,2,2,3,3,3-heptafluoropropyl)tetrahydro-2H-pyran|2H-​Pyran, 2,​2,​3,​3,​4,​4,​5,​5,​6-​nonafluoro-​6-​(1,​1,​2,​2,​3,​3,​3-​heptafluoropropyl)​tetrahydro-|2H-Pyran, 2,2,3,3,4,4,5,5,6-nonafluoro-6-(1,1,2,2,3,3,3-heptafluoropropyl)tetrahydro-|Perfluoro-6-propyltetrahydro-2H-pyran|EINECS …
DTXSID601027291	DSSTox_Substance_Id	DTXSID601027291	Bis(difluoromethoxy)difluoromethane	HFE-236ca12|CHF2OCF2OCHF2|78522-47-1|HG-10|Bis(difluoromethoxy)difluoromethane|Methane, bis(difluoromethoxy)difluoro-
DTXSID80578353	DSSTox_Substance_Id	DTXSID80578353	1,1,1,3,3,3-Hexafluoro-2-(trifluoromethyl)propane-2-thiol	2-Propanethiol, 1,1,1,3,3,3-hexafluoro-2-(trifluoromethyl)-|1,1,1,3,3,3-Hexafluoro-2-(trifluoromethyl)propane-2-thiol|32308-82-0
DTXSID801032600	DSSTox_Substance_Id	DTXSID801032600	1,1,2,3,4,5,5,5-Octafluoro-3-pentene-1-sulfonic acid	H-UPFPeSA|Hydrido-Unsaturated PerFluoroPentane Sulfonic acid|2089109-49-7|1,1,2,3,4,5,5,5-Octafluoro-3-pentene-1-sulfonic acid
DTXSID40378452	DSSTox_Substance_Id	DTXSID40378452	1-bromo-3,3,3-trifluoro-2-(trifluoromethyl)prop-1-ene	1-bromo-3,3,3-trifluoro-2-(trifluoromethyl)prop-1-ene|1-Bromo-3,3,3-trifluoro-2-(trifluoromethyl)prop-1-ene|1-Propene, 1-bromo-3,3,3-trifluoro-2-(trifluoromethyl)-|382-15-0
DTXSID30294394	DSSTox_Substance_Id	DTXSID30294394	2-ethoxy-1,1,1,3,3,3-hexafluoropropan-2-ol	754-57-4|2-ethoxy-1,1,1,3,3,3-hexafluoropropan-2-ol|2-Propanol, 2-ethoxy-1,1,1,3,3,3-hexafluoro-|2-Ethoxy-1,1,1,3,3,3-hexafluoropropan-2-ol
DTXSID00882707	DSSTox_Substance_Id	DTXSID00882707	1-(1H,1H-Perfluoro(6,12,18-trioxadocosyl)) 2-hexadecylbutanedioate	7,7,8,8,9,9,10,10,12,12,13,13,14,14,15,15,16,16,18,18,19,19,20,20,21,21,22,22,24,24,25,25,26,26,27,27,27-Heptatriacontafluoro-3-hexadecyl-4-oxo-5,11,17,23-tetraoxaheptacosan-1-oate|1-(1H,1H-Perfluoro(6,12,18-trioxadocosyl)) 2-hexadecylbutanedioate|223929-64-4|Butanedioic acid, 2-hexadecyl-, 1-[5-[[5-[[1,1,2,2,3,3,4,4,5,5-decafluoro-5-(1,1,2,2,3,3,4,4,4-nonafluorobutoxy)pentyl]oxy]-1,1,2,2,3,3,4,4…
DTXSID00813430	DSSTox_Substance_Id	DTXSID00813430	[2,2-Bis(trifluoromethyl)cyclopropyl](phenyl)methanone	61859-97-0|Methanone, [2,2-bis(trifluoromethyl)cyclopropyl]phenyl-|[2,2-Bis(trifluoromethyl)cyclopropyl](phenyl)methanone
DTXSID10694136	DSSTox_Substance_Id	DTXSID10694136	2-Perfluoroheptene	2-Perfluoroheptene|1,1,1,2,3,4,4,5,5,6,6,7,7,7-Tetradecafluoro-2-heptene|1582-32-7|2-Heptene, tetradecafluoro-|2-Heptene, 1,1,1,2,3,4,4,5,5,6,6,7,7,7-tetradecafluoro-|1,1,1,2,3,4,4,5,5,6,6,7,7,7-Tetradecafluorohept-2-ene
DTXSID00844623	DSSTox_Substance_Id	DTXSID00844623	Fluoro[1,1,2,2-tetrafluoro-2-(trifluoromethoxy)ethoxy]acetic acid	Fluoro[1,1,2,2-tetrafluoro-2-(trifluoromethoxy)ethoxy]acetic acid|Acetic acid, 2-fluoro-2-[1,1,2,2-tetrafluoro-2-(trifluoromethoxy)ethoxy]-|919005-05-3
DTXSID40755522	DSSTox_Substance_Id	DTXSID40755522	3,3,4-Trifluoro-2-methyl-4-(trifluoromethyl)decan-2-ol	3,3,4-Trifluoro-2-methyl-4-(trifluoromethyl)decan-2-ol|2-Decanol, 3,3,4-trifluoro-2-methyl-4-(trifluoromethyl)-|89812-30-6
DTXSID90896636	DSSTox_Substance_Id	DTXSID90896636	Sodium perfluoroundecanoate	60871-96-7|Sodium perfluoroundecanoate|Undecanoic acid, 2,2,3,3,4,4,5,5,6,6,7,7,8,8,9,9,10,10,11,11,11-heneicosafluoro-, sodium salt (1:1)|PFUnDA_Na|Sodium henicosafluoroundecanoate
DTXSID00479232	DSSTox_Substance_Id	DTXSID00479232	diethyl 3,3,4,4,5,5,6,6,7,7,8,8,9,9,10,10,10-heptadecafluorodecylphosphonate	Phosphonic acid, P-(3,3,4,4,5,5,6,6,7,7,8,8,9,9,10,10,10-heptadecafluorodecyl)-, diethyl ester|90146-96-6|diethyl 3,3,4,4,5,5,6,6,7,7,8,8,9,9,10,10,10-heptadecafluorodecylphosphonate|Diethyl (3,3,4,4,5,5,6,6,7,7,8,8,9,9,10,10,10-heptadecafluorodecyl)phosphonate
DTXSID90785778	DSSTox_Substance_Id	DTXSID90785778	4-[4-(Heptadecafluorooctyl)phenoxy]phenol	4-[4-(Heptadecafluorooctyl)phenoxy]phenol|404580-53-6|Phenol, 4-[4-(1,1,2,2,3,3,4,4,5,5,6,6,7,7,8,8,8-heptadecafluorooctyl)phenoxy]-
DTXSID001036460	DSSTox_Substance_Id	DTXSID001036460	3-(Perfluorohexyl)‐1‐[(2‐hydroxyacetyl)sulfanyl]propan‐1‐one	6:3 keto-fluorotelomer thia keto-ethanol|NOCAS_1036460|3-(Perfluorohexyl)‐1‐[(2‐hydroxyacetyl)sulfanyl]propan‐1‐one|4,4,5,5,6,6,7,7,8,8,9,9,9‐Tridecafluoro‐1‐[(2‐hydroxyacetyl)sulfanyl]nonan‐1‐one|6:3 K-FTTh-K-EtOH
DTXSID80316116	DSSTox_Substance_Id	DTXSID80316116	1-Chloro-5-methyl-3,3-bis(trifluoromethyl)-1,3-dihydro-1lambda3,2-benziodoxole	69352-01-8|1-Chloro-5-methyl-3,3-bis(trifluoromethyl)-1,3-dihydro-1lambda3,2-benziodoxole|NSC299853|1-Chloro-5-methyl-3,3-bis(trifluoromethyl)-1,3-dihydro-1lambda~3~,2-benziodoxole
DTXSID90544625	DSSTox_Substance_Id	DTXSID90544625	1,1,3,3,4,4,5,5,6,6,6-Undecafluoro-1-methoxyhexan-2-one	1,1,3,3,4,4,5,5,6,6,6-Undecafluoro-1-methoxyhexan-2-one|106693-00-9|2-Hexanone, 1,1,3,3,4,4,5,5,6,6,6-undecafluoro-1-methoxy-
DTXSID80660303	DSSTox_Substance_Id	DTXSID80660303	(2Z)-4-Bromo-1,1,1,3-tetrafluorobut-2-ene	(2Z)-4-Bromo-1,1,1,3-tetrafluorobut-2-ene|933600-89-6|2-Butene, 4-bromo-1,1,1,3-tetrafluoro-, (2Z)-
DTXSID70372261	DSSTox_Substance_Id	DTXSID70372261	2,5-Bis(trifluoromethyl)benzoyl chloride	Benzoyl chloride, 2,5-bis(trifluoromethyl)-|393-82-8|2,5-Bis(trifluoromethyl)benzoyl chloride
DTXSID00244346	DSSTox_Substance_Id	DTXSID00244346	1-Chloro-4-(3,3,3-trifluoro-2-(trifluoromethyl)prop-1-enyl)benzene	Benzene, 1-chloro-4-[3,3,3-trifluoro-2-(trifluoromethyl)-1-propen-1-yl]-|1-Chloro-4-(3,3,3-trifluoro-2-(trifluoromethyl)prop-1-enyl)benzene|1-Chloro-4-[3,3,3-trifluoro-2-(trifluoromethyl)prop-1-en-1-yl]benzene|99903-56-7
DTXSID80543945	DSSTox_Substance_Id	DTXSID80543945	3-Chloro-2,4,5-trifluorobenzoyl fluoride	101513-76-2|Benzoyl fluoride, 3-chloro-2,4,5-trifluoro-|3-Chloro-2,4,5-trifluorobenzoyl fluoride
DTXSID6070514	DSSTox_Substance_Id	DTXSID6070514	Ethyl N-ethyl-N-((nonafluorobutyl)sulfonyl)glycinate	Ethyl N-ethyl-N-((nonafluorobutyl)sulfonyl)glycinate|Glycine, N-ethyl-N- (nonafluorobutyl)sulfonyl -, ethyl ester|EINECS 266-741-9|Glycine, N-ethyl-N-[(nonafluorobutyl)sulfonyl]-, ethyl ester|67584-63-8|Ethyl N-ethyl-N-(1,1,2,2,3,3,4,4,4-nonafluorobutane-1-sulfonyl)glycinate|Glycine, N-ethyl-N-((1,1,2,2,3,3,4,4,4-nonafluorobutyl)sulfonyl)-, ethyl ester|Glycine, N-ethyl-N-[(1,1,2,2,3,3,4,4,4-nonaf…
DTXSID60735003	DSSTox_Substance_Id	DTXSID60735003	(1S)-2,2,2-Trifluoro-1-[2-(trifluoromethyl)phenyl]ethan-1-amine	Benzenemethanamine, alpha,2-bis(trifluoromethyl)-, (alphaS)-|(1S)-2,2,2-Trifluoro-1-[2-(trifluoromethyl)phenyl]ethan-1-amine|1213122-10-1
DTXSID30761218	DSSTox_Substance_Id	DTXSID30761218	1,2,3,3,4,4,5,5,6,6,7,7,7-Tridecafluoro-1-iodohept-1-ene	1-Heptene, 1,2,3,3,4,4,5,5,6,6,7,7,7-tridecafluoro-1-iodo-|102682-83-7|1,2,3,3,4,4,5,5,6,6,7,7,7-Tridecafluoro-1-iodohept-1-ene
DTXSID201009912	DSSTox_Substance_Id	DTXSID201009912	Perfluorononadecanesulfonic acid	PFNDS|1-Nonadecanesulfonic acid, 1,1,2,2,3,3,4,4,5,5,6,6,7,7,8,8,9,9,10,10,11,11,12,12,13,13,14,14,15,15,16,16,17,17,18,18,19,19,19-nonatriacontafluoro-|NOCAS_1009912|Nonatriacontafluorononadecane-1-sulfonic acid|Perfluorononadecanesulfonic acid
DTXSID80215397	DSSTox_Substance_Id	DTXSID80215397	Tris(trifluoromethyl)bromogermane	Germane, bromotris(trifluoromethyl)-|65094-18-0|Tris(trifluoromethyl)bromogermane|Bromo[tris(trifluoromethyl)]germane
DTXSID20957421	DSSTox_Substance_Id	DTXSID20957421	1,1,1,4,4,4-Hexafluoro-2,3-bis(trifluoromethyl)but-2-ene	360-57-6|1,1,1,4,4,4-Hexafluoro-2,3-bis(trifluoromethyl)but-2-ene|2-Butene, 1,1,1,4,4,4-hexafluoro-2,3-bis(trifluoromethyl)-
DTXSID60605075	DSSTox_Substance_Id	DTXSID60605075	1,1,1,2-Tetrafluoro-2-(1,1,2,2-tetrafluoroethoxy)ethane	51410-38-9|1,1,1,2-Tetrafluoro-2-(1,1,2,2-tetrafluoroethoxy)ethane|Ethane, 1,1,1,2-tetrafluoro-2-(1,1,2,2-tetrafluoroethoxy)-
DTXSID80773922	DSSTox_Substance_Id	DTXSID80773922	1-[(2,4,4,5,5,6,6,7,7,8,8,9,9,9-Tetradecafluorononyl)oxy]octadecane	Octadecane, 1-[(2,4,4,5,5,6,6,7,7,8,8,9,9,9-tetradecafluorononyl)oxy]-|189389-79-5|1-[(2,4,4,5,5,6,6,7,7,8,8,9,9,9-Tetradecafluorononyl)oxy]octadecane
DTXSID70176322	DSSTox_Substance_Id	DTXSID70176322	Trimethyl(trifluoromethyl)germane	C[Ge](C)(C)C(F)(F)F|Trimethyl(trifluoromethyl)germane|21907-59-5
DTXSID3075387	DSSTox_Substance_Id	DTXSID3075387	Benzene, 1,2,3,5-tetrafluoro-4-nitro-	Benzene, 1,2,3,5-tetrafluoro-4-nitro-|2,3,4,6-Tetrafluoronitrobenzene|EINECS 206-246-7|314-41-0|1,2,3,5-Tetrafluoro-4-nitrobenzene
DTXSID00701000	DSSTox_Substance_Id	DTXSID00701000	N~1~,N~1~-Bis(1,3-dihydroxy-2-methylpropan-2-yl)-2,2,3,3-tetrafluorobutanediamide	N~1~,N~1~-Bis(1,3-dihydroxy-2-methylpropan-2-yl)-2,2,3,3-tetrafluorobutanediamide|5246-95-7|Butanediamide, 2,2,3,3-tetrafluoro-N~1~,N~1~-bis[2-hydroxy-1-(hydroxymethyl)-1-methylethyl]-
DTXSID10852335	DSSTox_Substance_Id	DTXSID10852335	1,1-Bis(trifluoromethanesulfonyl)penta-1,3-diene	1,1-Bis(trifluoromethanesulfonyl)penta-1,3-diene|58510-89-7|1,3-Pentadiene, 1,1-bis[(trifluoromethyl)sulfonyl]-
DTXSID00510139	DSSTox_Substance_Id	DTXSID00510139	2,4,5-Trifluoropyrimidine	Pyrimidine, 2,4,5-trifluoro-|17573-79-4|2,4,5-Trifluoropyrimidine
DTXSID90461823	DSSTox_Substance_Id	DTXSID90461823	Bis(perfluoropentanoyl) peroxide	308-29-2|Bis(perfluoropentanoyl) peroxide|bis(nonafluoropentanoyl) peroxide
DTXSID80544053	DSSTox_Substance_Id	DTXSID80544053	2-(1,2,2,2-Tetrafluoroethyl)quinazolin-4(1H)-one	63099-85-4|4(1H)-Quinazolinone, 2-(1,2,2,2-tetrafluoroethyl)-|2-(1,2,2,2-Tetrafluoroethyl)quinazolin-4(1H)-one
DTXSID30721812	DSSTox_Substance_Id	DTXSID30721812	4,4-Dimethyl-3-oxo-2-[2-(2,2,3,3-tetrafluoro-2,3-dihydro-1,4-benzodioxin-6-yl)hydrazinylidene]pentanenitrile	Pentanenitrile, 4,4-dimethyl-3-oxo-2-[2-(2,2,3,3-tetrafluoro-2,3-dihydro-1,4-benzodioxin-6-yl)hydrazinylidene]-|4,4-Dimethyl-3-oxo-2-[2-(2,2,3,3-tetrafluoro-2,3-dihydro-1,4-benzodioxin-6-yl)hydrazinylidene]pentanenitrile|35040-02-9
DTXSID60781565	DSSTox_Substance_Id	DTXSID60781565	Ytterbium(3+) bis(1,1,2,2,3,3,4,4,4-nonafluorobutane-1-sulfonyl)(1,2,2,3,3,4,4,4-octafluorobutane-1-sulfonyl)methanide (methanesulfonyl)methanide tris(1,1,2,2,3,3,4,4,4-nonafluorobutane-1-sulfonyl)methanide (1/1/1/1)	Ytterbium(3+) bis(1,1,2,2,3,3,4,4,4-nonafluorobutane-1-sulfonyl)(1,2,2,3,3,4,4,4-octafluorobutane-1-sulfonyl)methanide (methanesulfonyl)methanide tris(1,1,2,2,3,3,4,4,4-nonafluorobutane-1-sulfonyl)methanide (1/1/1/1)|293290-88-7|Ytterbium(3+) bis(1,1,2,2,3,3,4,4,4-nonafluorobutane-1-sulfonyl)(1,2,2,3,3,4,4,4-octafluorobutane-1-sulfonyl)methanide (methanesulfonyl)methanide tris(1,1,2,2,3,3,4,4,4-n…
DTXSID801034844	DSSTox_Substance_Id	DTXSID801034844	Perfluorocyclopentanesulfonic acid	NOCAS_1034844|Perfluorocyclopentanesulfonic acid|perfluoro cyclopentane sulfonic acid|PFCPeS
DTXSID50765157	DSSTox_Substance_Id	DTXSID50765157	[(1,1,1,3,3,3-Hexafluoropropan-2-yl)oxy]cyclododecane	[(1,1,1,3,3,3-Hexafluoropropan-2-yl)oxy]cyclododecane|Cyclododecane, [2,2,2-trifluoro-1-(trifluoromethyl)ethoxy]-|113557-85-0
DTXSID6070986	DSSTox_Substance_Id	DTXSID6070986	Perfluoro-11-methyldodecanoic acid compd. with ethanamine	68015-87-2|EINECS 268-152-2|2,2,3,3,4,4,5,5,6,6,7,7,8,8,9,9,10,10,11,12,12,12-Docosafluoro-11-(trifluoromethyl)dodecanoic acid compd. with ethanamine|Perfluoro-11-methyldodecanoic acid compd. with ethanamine|Dodecanoic acid, 2,2,3,3,4,4,5,5,6,6,7,7,8,8,9,9,10,10,11,12,12,12-docosafluoro-11-(trifluoromethyl)-, compd. with ethanamine (1:1)|Ethanaminium 2,2,3,3,4,4,5,5,6,6,7,7,8,8,9,9,10,10,11,12,12…
DTXSID50744482	DSSTox_Substance_Id	DTXSID50744482	1-(4-Chloropyridin-2-yl)-2,2,2-trifluoroethyl trifluoromethanesulfonate	1-(4-Chloropyridin-2-yl)-2,2,2-trifluoroethyl trifluoromethanesulfonate|1356087-54-1|Methanesulfonic acid, 1,1,1-trifluoro-, 1-(4-chloro-2-pyridinyl)-2,2,2-trifluoroethyl ester
DTXSID10613403	DSSTox_Substance_Id	DTXSID10613403	1-(3,4-Dimethylphenyl)-1,1,2,3,3,3-hexafluoropropan-2-ol	2379-17-1|Benzeneethanol, alpha,beta,beta-trifluoro-3,4-dimethyl-alpha-(trifluoromethyl)-|1-(3,4-Dimethylphenyl)-1,1,2,3,3,3-hexafluoropropan-2-ol
DTXSID10525012	DSSTox_Substance_Id	DTXSID10525012	5-Chloro-1,1,2,2,3,3,4,6,7-nonafluoro-2,3-dihydro-1H-indene	88953-08-6|1H-Indene, 5-chloro-1,1,2,2,3,3,4,6,7-nonafluoro-2,3-dihydro-|5-Chloro-1,1,2,2,3,3,4,6,7-nonafluoro-2,3-dihydro-1H-indene
DTXSID701035520	DSSTox_Substance_Id	DTXSID701035520	N-Ethylperfluoro-1-undecanesulfonamide	N-Ethyl-1,1,2,2,3,3,4,4,5,5,6,6,7,7,8,8,9,9,10,10,11,11,11-tricosafluoro-1-undecanesulfonamide|EtFUdSA|N-ethyl perfluoroundecane sulfonamide|N-Ethylperfluoro-1-undecanesulfonamide|1-Undecanesulfonamide, N-ethyl-perfluoro-|N-ethylperfluoro-1-undecane sulfonamide|1-Undecanesulfonamide, N-ethyl-1,1,2,2,3,3,4,4,5,5,6,6,7,7,8,8,9,9,10,10,11,11,11-tricosafluoro-|NOCAS_1035520
DTXSID80380195	DSSTox_Substance_Id	DTXSID80380195	2,2,3,3-Tetrafluoro-2,3-dihydro-1,4-benzodioxin-5-amine	1,4-Benzodioxin-5-amine, 2,2,3,3-tetrafluoro-2,3-dihydro-|119895-70-4|2,2,3,3-Tetrafluoro-2,3-dihydro-1,4-benzodioxin-5-amine
DTXSID40234928	DSSTox_Substance_Id	DTXSID40234928	Potassium N-propyl-N-((tridecafluorohexyl)sulphonyl)glycinate	Potassium N-propyl-N-((tridecafluorohexyl)sulphonyl)glycinate|EINECS 288-156-8|85665-66-3|Glycine, N-propyl-N-[(1,1,2,2,3,3,4,4,5,5,6,6,6-tridecafluorohexyl)sulfonyl]-, potassium salt (1:1)|Potassium [propyl(1,1,2,2,3,3,4,4,5,5,6,6,6-tridecafluorohexane-1-sulfonyl)amino]acetate
DTXSID90373472	DSSTox_Substance_Id	DTXSID90373472	Benzyl (1,1,1,3,3,3-hexafluoropropan-2-ylidene)carbamate	Benzyl (1,1,1,3,3,3-hexafluoropropan-2-ylidene)carbamate|Carbamic acid, N-[2,2,2-trifluoro-1-(trifluoromethyl)ethylidene]-, phenylmethyl ester|128229-95-8
DTXSID1075438	DSSTox_Substance_Id	DTXSID1075438	Magnesium, bromo(pentafluorophenyl)-	Magnesium, bromo(pentafluorophenyl)-|Magnesium, bromo(2,3,4,5,6-pentafluorophenyl)-|879-05-0|Bromido(pentafluorophenyl)magnesium
DTXSID601033107	DSSTox_Substance_Id	DTXSID601033107	Chloro(3,3,4,4,5,5,6,6,7,7,7-undecafluoroheptyl)propyl(3,3,3-trifluoropropyl)silane	608296-53-3|Chloro(3,3,4,4,5,5,6,6,7,7,7-undecafluoroheptyl)propyl(3,3,3-trifluoropropyl)silane|Silane, chloro(3,3,4,4,5,5,6,6,7,7,7-undecafluoro heptyl)propyl(3,3,3-trifluoropropyl)-
DTXSID40651510	DSSTox_Substance_Id	DTXSID40651510	3-Fluoro-N-(2,2,2-trifluoroethyl)aniline	62158-93-4|3-Fluoro-N-(2,2,2-trifluoroethyl)aniline|Benzenamine, 3-fluoro-N-(2,2,2-trifluoroethyl)-
DTXSID00601278	DSSTox_Substance_Id	DTXSID00601278	2-Chloro-6-fluoro-4-(trifluoromethyl)aniline	123973-31-9|Benzenamine, 2-chloro-6-fluoro-4-(trifluoromethyl)-|2-Chloro-6-fluoro-4-(trifluoromethyl)aniline
DTXSID00162617	DSSTox_Substance_Id	DTXSID00162617	Methyl trifluoromethyl disulfide	Trifluoro(methyldisulfanyl)methane|CSSC(F)(F)F|Methyl trifluoromethyl disulfide|14410-21-0
DTXSID801032793	DSSTox_Substance_Id	DTXSID801032793	Chlorodimethyl (3,3,4,4,5,5,5-heptafluoropentyl)silane	Chloro(3,3,4,4,5,5,5‐ heptafluoropentyl)dimethylsilane|Chlorodimethyl (3,3,4,4,5,5,5-heptafluoropentyl)silane|32523-11-8
DTXSID10659927	DSSTox_Substance_Id	DTXSID10659927	Potassium 4,4,5,5,6,6-hexafluoro-1,1,3,3-tetraoxo-1lambda~6~,3lambda~6~,2-dithiazinan-2-ide	4H-1,3,2-Dithiazine, 4,4,5,5,6,6-hexafluorodihydro-, 1,1,3,3-tetraoxide, potassium salt (1:1)|Potassium 4,4,5,5,6,6-hexafluoro-1,1,3,3-tetraoxo-1lambda~6~,3lambda~6~,2-dithiazinan-2-ide|588668-97-7|862261-71-0|1000864-47-0
DTXSID801032917	DSSTox_Substance_Id	DTXSID801032917	Ammonium perfluorotridecanoate	Ammonium perfluorotridecanoate|APFTrD|4288-72-6|Ammonium pentacosafluorotridecanoate
DTXSID60895651	DSSTox_Substance_Id	DTXSID60895651	1-Bromo-4-(3,3,4,4,5,5,6,6,7,7,8,8,8-tridecafluorooctyl)benzene	Benzene, 1-bromo-4-(3,3,4,4,5,5,6,6,7,7,8,8,8-tridecafluorooctyl)-|1-Bromo-4-(3,3,4,4,5,5,6,6,7,7,8,8,8-tridecafluorooctyl)benzene|195324-87-9
DTXSID80895991	DSSTox_Substance_Id	DTXSID80895991	N-(2,2,3,3,4,4,4-Heptafluorobutyl)benzamide	N-(2,2,3,3,4,4,4-Heptafluorobutyl)benzamide|Benzamide, N-(2,2,3,3,4,4,4-heptafluorobutyl)-|304458-19-3
DTXSID90613683	DSSTox_Substance_Id	DTXSID90613683	5,7-Bis(pentafluoroethyl)-1,8-naphthyridin-2-amine	51750-43-7|5,7-Bis(pentafluoroethyl)-1,8-naphthyridin-2-amine|1,8-Naphthyridin-2-amine, 5,7-bis(1,1,2,2,2-pentafluoroethyl)-
DTXSID701034996	DSSTox_Substance_Id	DTXSID701034996	3-[(Perfluorododecanesulfonyl)amino]propane-1-sulfonic acid	SPr-FDoSA|3-[(Perfluorododecanesulfonyl)amino]propane-1-sulfonic acid|NOCAS_1034996|perfluorododecane sulfonamido propyl sulfonate|N-sulfo propyl perfluorododecane sulfonamide|N-SP-FDoSA
DTXSID00184995	DSSTox_Substance_Id	DTXSID00184995	[(Perfluorooctyl)ethyl]methyl dichlorosilane	3102-79-2|1H,1H,2H,2H-Perfluorodecylmethyldichlorosilane|Dichloro(3,3,4,4,5,5,6,6,7,7,8,8,9,9,10,10,10-heptadecafluorodecyl)methylsilane|[(Perfluorooctyl)ethyl]methyl dichlorosilane|C[Si](Cl)(Cl)CCC(F)(F)C(F)(F)C(F)(F)C(F)(F)C(F)(F)C(F)(F)C(F)(F)C(F)(F)F
DTXSID001034876	DSSTox_Substance_Id	DTXSID001034876	3-[(3-{Ethyl[(perfluorobutyl)sulfonyl]amino}propyl)(dimethyl)azaniumyl]propanoate	3-[(3-{Ethyl[(perfluorobutyl)sulfonyl]amino}propyl)(dimethyl)azaniumyl]propanoate|{Ethyl[(perfluorobutyl)sulfonyl]amino}-3-betaine|3-[(3-{Ethyl[(nonafluorobutyl)sulfonyl]amino}propyl)(dimethyl)azaniumyl]propanoate|N-carboxyethyl dimethylammoniopropyl-N-ethyl perfluorobutane sulfonamide|CEtAmPr-N-EtFBSA|{Ethyl[(nonafluorobutyl)sulfonyl]amino}-3-betaine|1-Propanaminium, N-(2-carboxyethyl)-3-[ethyl[…
DTXSID60896481	DSSTox_Substance_Id	DTXSID60896481	Hexafluoro-1-trifluoromethoxy-3-trifluorovinyloxypropane	Propane, 1,1,2,2,3,3-hexafluoro-1-[(1,2,2-trifluoroethenyl)oxy]-3-(trifluoromethoxy)-|1,1,2,2,3,3-Hexafluoro-1-trifluoromethoxy-3-trifluorovinyloxypropane|1,1,2,2,3,3-Hexafluoro-1-(1,2,2-trifluoroethenoxy)-3-(trifluoromethoxy)propane|40573-09-9|1,1,2,2,3,3-Hexafluoro-1-[(trifluoroethenyl)oxy]-3-(trifluoromethoxy)propane|Hexafluoro-1-trifluoromethoxy-3-trifluorovinyloxypropane
DTXSID80702095	DSSTox_Substance_Id	DTXSID80702095	3,4,4,5,5,6-Hexafluoro-11-oxatetracyclo[6.2.1.0~2,7~.0~3,6~]undec-9-ene	11-Oxatetracyclo[6.2.1.0~2,7~.0~3,6~]undec-9-ene, 3,4,4,5,5,6-hexafluoro-|77549-76-9|3,4,4,5,5,6-Hexafluoro-11-oxatetracyclo[6.2.1.0~2,7~.0~3,6~]undec-9-ene
DTXSID701036461	DSSTox_Substance_Id	DTXSID701036461	3-(Perfluoroheptyl)‐1‐[(2‐hydroxyacetyl)sulfanyl]propan‐1‐one	NOCAS_1036461|4,4,5,5,6,6,7,7,8,8,9,9,10,10,10‐Pentadecafluoro‐1‐[(2‐hydroxyacetyl)sulfanyl]decan‐1‐one|7:3 keto-fluorotelomer thia keto-ethanol|3-(Perfluoroheptyl)‐1‐[(2‐hydroxyacetyl)sulfanyl]propan‐1‐one|7:3 K-FTTh-K-EtOH
DTXSID00818081	DSSTox_Substance_Id	DTXSID00818081	Bromo(chlorosulfanyl)fluoro[(trifluoromethyl)sulfanyl]methane	Methanesulfenyl chloride, 1-bromo-1-fluoro-1-[(trifluoromethyl)thio]-|61363-02-8|Bromo(chlorosulfanyl)fluoro[(trifluoromethyl)sulfanyl]methane
DTXSID60188939	DSSTox_Substance_Id	DTXSID60188939	3'-Fluoro-4'-methoxy-4,4,4-trifluoro-3-trifluoromethyl-crotonophenone	COc1ccc(C(=O)C=C(C(F)(F)F)C(F)(F)F)cc1F|35444-03-2|1-(3-Fluoro-4-methoxyphenyl)-4,4,4-trifluoro-3-trifluoromethyl-2-buten-1-one|3'-Fluoro-4'-methoxy-4,4,4-trifluoro-3-trifluoromethyl-crotonophenone|Crotonophenone, 3'-fluoro-4'-methoxy-4,4,4-trifluoro-3-trifluoromethyl-|4,4,4-Trifluoro-1-(3-fluoro-4-methoxyphenyl)-3-(trifluoromethyl)but-2-en-1-one
DTXSID40843539	DSSTox_Substance_Id	DTXSID40843539	1-(Fluoroethynyl)-4-(trifluoromethyl)benzene	Benzene, 1-(2-fluoroethynyl)-4-(trifluoromethyl)-|1-(Fluoroethynyl)-4-(trifluoromethyl)benzene|919791-22-3
DTXSID30547579	DSSTox_Substance_Id	DTXSID30547579	N,N'-(Ethane-1,2-diyl)bis(2,2,2-trifluoro-N-methylacetamide)	61553-61-5|N,N'-(Ethane-1,2-diyl)bis(2,2,2-trifluoro-N-methylacetamide)|Acetamide, N,N'-1,2-ethanediylbis[2,2,2-trifluoro-N-methyl-
DTXSID70612134	DSSTox_Substance_Id	DTXSID70612134	2,2,3,3-Tetrafluoropropan-1-amine--hydrogen chloride (1/1)	1-Propanamine, 2,2,3,3-tetrafluoro-, hydrochloride (1:1)|663-65-0|2,2,3,3-Tetrafluoropropan-1-amine--hydrogen chloride (1/1)
DTXSID70953276	DSSTox_Substance_Id	DTXSID70953276	2-(Trifluoromethyl)-1,3-oxazinane	2-(Trifluoromethyl)-1,3-oxazinane|2H-1,3-Oxazine, tetrahydro-2-(trifluoromethyl)-|31185-60-1
DTXSID2059982	DSSTox_Substance_Id	DTXSID2059982	Methane, bis[(trifluoromethyl)sulfonyl]-	Methane, bis (trifluoromethyl)sulfonyl -|1018832-20-6|EINECS 207-052-5|Methane, bis[(trifluoromethyl)sulfonyl]-|Trifluoro[(trifluoromethanesulfonyl)methanesulfonyl]methane|428-76-2
DTXSID90697206	DSSTox_Substance_Id	DTXSID90697206	2-Bromo-4-fluoro-1-(trifluoromethoxy)benzene	Benzene, 2-bromo-4-fluoro-1-(trifluoromethoxy)-|2-Bromo-4-fluoro-1-(trifluoromethoxy)benzene|866633-25-2
DTXSID40896560	DSSTox_Substance_Id	DTXSID40896560	1-[2,3,3,3-Tetrafluoro-2-(heptafluoropropoxy)-1-(piperidin-1-yl)propyl]-1H-benzotriazole	133384-08-4|1-[2,3,3,3-Tetrafluoro-2-(heptafluoropropoxy)-1-(piperidin-1-yl)propyl]-1H-benzotriazole|1H-1,2,3-Benzotriazole, 1-[2,3,3,3-tetrafluoro-2-(1,1,2,2,3,3,3-heptafluoropropoxy)-1-(1-piperidinyl)propyl]-
DTXSID10539699	DSSTox_Substance_Id	DTXSID10539699	1,1,2,2,3,3-Hexafluoro-2,3-dihydro-1H-inden-4-amine	63002-46-0|1,1,2,2,3,3-Hexafluoro-2,3-dihydro-1H-inden-4-amine|1H-Inden-4-amine, 1,1,2,2,3,3-hexafluoro-2,3-dihydro-
DTXSID60896507	DSSTox_Substance_Id	DTXSID60896507	Butan-2-yl 2,3,3,3-tetrafluoro-2-(heptafluoropropoxy)propanoate	Propanoic acid, 2,3,3,3-tetrafluoro-2-(1,1,2,2,3,3,3-heptafluoropropoxy)-, 1-methylpropyl ester|Butan-2-yl 2,3,3,3-tetrafluoro-2-(heptafluoropropoxy)propanoate|340034-57-3
DTXSID80468260	DSSTox_Substance_Id	DTXSID80468260	(4S,5R)-4-Benzyl-5-(3,3,4,4,5,5,6,6,7,7,8,8,8-tridecafluorooctyl)-1,3-oxazolidin-2-one	(4S)-4beta-Benzyl-5beta-(3,3,4,4,5,5,6,6,7,7,8,8,8-tridecafluorooctyl)oxazolidine-2-one|2-Oxazolidinone, 4-(phenylmethyl)-5-(3,3,4,4,5,5,6,6,7,7,8,8,8-tridecafluorooctyl)-, (4S,5R)-|(4S,5R)-4-Benzyl-5-(3,3,4,4,5,5,6,6,7,7,8,8,8-tridecafluorooctyl)-1,3-oxazolidin-2-one|857637-92-4|CTK5F5734
DTXSID20334516	DSSTox_Substance_Id	DTXSID20334516	2-Bromo-5-fluorobenzotrifluoride	40161-55-5|2-Bromo-5-fluorobenzotrifluoride|1-Bromo-4-fluoro-2-(trifluoromethyl)benzene|Benzene, 1-bromo-4-fluoro-2-(trifluoromethyl)-
DTXSID50570203	DSSTox_Substance_Id	DTXSID50570203	5-Bromo-1,3-difluoro-2-(trifluoromethoxy)benzene	Benzene, 5-bromo-1,3-difluoro-2-(trifluoromethoxy)-|115467-07-7|5-Bromo-1,3-difluoro-2-(trifluoromethoxy)benzene
DTXSID40896742	DSSTox_Substance_Id	DTXSID40896742	(4Z)-1,1,1,2,2,4,5,6,7,7,7-Undecafluoro-6-(trifluoromethyl)hept-4-en-3-one	134330-92-0|(4Z)-1,1,1,2,2,4,5,6,7,7,7-Undecafluoro-6-(trifluoromethyl)hept-4-en-3-one|4-Hepten-3-one, 1,1,1,2,2,4,5,6,7,7,7-undecafluoro-6-(trifluoromethyl)-, (4Z)-
DTXSID70732705	DSSTox_Substance_Id	DTXSID70732705	2,5-Bis(trifluoromethyl)benzene-1,4-dicarboxylic acid	1,4-Benzenedicarboxylic acid, 2,5-bis(trifluoromethyl)-|2,5-Bis(trifluoromethyl)benzene-1,4-dicarboxylic acid|366008-67-5
DTXSID501034233	DSSTox_Substance_Id	DTXSID501034233	2-[Perfluoro-2-(propoxy)ethoxyethoxy]acetic acid	919005-44-0|Acetic acid, 2-[1,1,2,2-tetrafluoro-2-[1,1,2,2-tetrafluoro-2-(1,1,2,2,3,3,3-heptafluoropropoxy)ethoxy]ethoxy]-|2-[1,1,2,2-Tetrafluoro-2-[1,1,2,2-tetrafluoro-2-(1,1,2,2,3,3,3-heptafluoropropoxy)ethoxy]ethoxy]acetic acid|2-[Perfluoro-2-(propoxy)ethoxyethoxy]acetic acid
DTXSID70183511	DSSTox_Substance_Id	DTXSID70183511	Trifluorothiolacetic acid	Trifluoroethanethioic S-acid|Trifluorothiolacetic acid|O=C(S)C(F)(F)F|2925-25-9
DTXSID20537944	DSSTox_Substance_Id	DTXSID20537944	2-Methyl-2-(2,2,2-trifluoroethoxy)propane	Propane, 2-methyl-2-(2,2,2-trifluoroethoxy)-|80054-67-7|2-Methyl-2-(2,2,2-trifluoroethoxy)propane
DTXSID60878863	DSSTox_Substance_Id	DTXSID60878863	N-(5-Amino-1H-1,2,4-triazole-3-yl)-2,2,3,3,4,4,4-heptafluorobutanamide	80616-59-7|BUTANAMIDE, N-(5-AMINO-1H-1,2,4-TRIAZOL-3-YL)-2,|Butanamide, N-(2,5-dihydro-5-imino-1H-1,2,4-triazol-3-yl)-2,2,3,3,4,4,4-heptafluoro-|2,2,3,3,4,4,4-Heptafluoro-N-(5-imino-2,5-dihydro-1H-1,2,4-triazol-3-yl)butanamide|N-(5-Amino-1H-1,2,4-triazole-3-yl)-2,2,3,3,4,4,4-heptafluorobutanamide
DTXSID60730992	DSSTox_Substance_Id	DTXSID60730992	Methoxy(dimethyl)(3,3,4,4,5,5,6,6,6-nonafluorohexyl)silane	Methoxy(dimethyl)(3,3,4,4,5,5,6,6,6-nonafluorohexyl)silanato|608299-03-2|Methoxy(dimethyl)(3,3,4,4,5,5,6,6,6-nonafluorohexyl)silane|Silane, methoxydimethyl(3,3,4,4,5,5,6,6,6-nonafluorohexyl)-
DTXSID80507264	DSSTox_Substance_Id	DTXSID80507264	4-Bromo-2,3,3,4,5,5,6,6-octafluoro-1-nitrocyclohex-1-ene	79150-80-4|Cyclohexene, 4-bromo-2,3,3,4,5,5,6,6-octafluoro-1-nitro-|4-Bromo-2,3,3,4,5,5,6,6-octafluoro-1-nitrocyclohex-1-ene
DTXSID40822162	DSSTox_Substance_Id	DTXSID40822162	N~1~-(2-Aminophenyl)-2,2,3,3,4,4-hexafluoropentanediamide	Pentanediamide, N~1~-(2-aminophenyl)-2,2,3,3,4,4-hexafluoro-|N~1~-(2-Aminophenyl)-2,2,3,3,4,4-hexafluoropentanediamide|60351-78-2
DTXSID00627110	DSSTox_Substance_Id	DTXSID00627110	12,12,13,13,14,14,15,15,15-Nonafluoropentadecan-1-ol	1-Pentadecanol, 12,12,13,13,14,14,15,15,15-nonafluoro-|12,12,13,13,14,14,15,15,15-Nonafluoropentadecan-1-ol|36096-97-6
DTXSID40896308	DSSTox_Substance_Id	DTXSID40896308	(2E)-4,5,5,5-Tetrafluoro-4-(trifluoromethyl)pent-2-en-1-ol	83706-95-0|2-Penten-1-ol, 4,5,5,5-tetrafluoro-4-(trifluoromethyl)-, (2E)-|(2E)-4,5,5,5-Tetrafluoro-4-(trifluoromethyl)pent-2-en-1-ol
DTXSID00870523	DSSTox_Substance_Id	DTXSID00870523	1H,1H,3H-Perfluorobutanol	2,2,3,4,4,4-Hexafluoro-1-butanol|2,2,3,4,4,4-Hexafluoro-1-butyl alcohol|2,2,3,4,4,4-Hexafluorbutan-1-ol|2,2,3,4,4,4-Hexafluorobutanol|1-​Butanol, 2,​2,​3,​4,​4,​4-​hexafluoro-|1H,1H,3H-Hexafluorobutanol|2,2,3,4,4,4-Hexafluorobutan-1-ol|2,2,3,4,4,4-hexafluorobutan-1-ol|382-31-0|2,2,3,4,4,4-hexafluorobutane-1-ol|1H,1H,3H-Perfluorobutanol|2,2,3,4,4,4-Hexafluorobutanol-1|CF3CHFCF2CH2OH|1-Butanol, 2,2…
DTXSID20285756	DSSTox_Substance_Id	DTXSID20285756	1,1,1,2,2-pentafluorohexan-3-one	3-Hexanone, 1,1,1,2,2-pentafluoro-|1,1,1,2,2-pentafluorohexan-3-one|357-46-0|1,1,1,2,2-Pentafluorohexan-3-one
DTXSID20303686	DSSTox_Substance_Id	DTXSID20303686	4,4,4-trifluoro-1-phenyl-3-(trifluoromethyl)but-2-en-1-one	35443-84-6|4,4,4-Trifluoro-1-phenyl-3-(trifluoromethyl)but-2-en-1-one|2-Buten-1-one, 4,4,4-trifluoro-1-phenyl-3-(trifluoromethyl)-|4,4,4-trifluoro-1-phenyl-3-(trifluoromethyl)but-2-en-1-one
DTXSID00906871	DSSTox_Substance_Id	DTXSID00906871	2,5-Bis(1-chloro-1,1,3,3,3-pentafluoro-2-hydroxypropan-2-yl)cyclopentan-1-one	2,5-Bis(1-chloro-1,1,3,3,3-pentafluoro-2-hydroxypropan-2-yl)cyclopentan-1-one|101932-17-6|Cyclopentanone, 2,5-bis[2-chloro-2,2-difluoro-1-hydroxy-1-(trifluoromethyl)ethyl]-
DTXSID20895995	DSSTox_Substance_Id	DTXSID20895995	4-Amino-2-(undecafluoropentyl)benzonitrile	1463530-19-9|Benzonitrile, 4-amino-2-(1,1,2,2,3,3,4,4,5,5,5-undecafluoropentyl)-|4-Amino-2-(undecafluoropentyl)benzonitrile
DTXSID40896666	DSSTox_Substance_Id	DTXSID40896666	(4E)-1,1,1,2,2,3,3,6,6,7,7,8,8,8-Tetradecafluorooct-4-ene	35709-14-9|(4E)-1,1,1,2,2,3,3,6,6,7,7,8,8,8-Tetradecafluorooct-4-ene|4-Octene, 1,1,1,2,2,3,3,6,6,7,7,8,8,8-tetradecafluoro-, (4E)-
DTXSID901026997	DSSTox_Substance_Id	DTXSID901026997	4-(1,1,2,2,3,3,4,4,5,5,6,6,7,7,8,8,9,9,10,10,11,11,12,12,13,13,13-Heptacosafluorotridecoxy)phenol	4-(1,1,2,2,3,3,4,4,5,5,6,6,7,7,8,8,9,9,10,10,11,11,12,12,13,13,13-Heptacosafluorotridecoxy)phenol|NOCAS_1026997
DTXSID60759683	DSSTox_Substance_Id	DTXSID60759683	Trimethoxy(4,4,5,5,6,6,7,7,7-nonafluoroheptyl)silane	Trimethoxy(4,4,5,5,6,6,7,7,7-nonafluoroheptyl)silane|95681-08-6|Silane, trimethoxy(4,4,5,5,6,6,7,7,7-nonafluoroheptyl)-
DTXSID00187461	DSSTox_Substance_Id	DTXSID00187461	2,2-Bis(fluoromethyl)-1,3-difluoropropane	FCC(CF)(CF)CF|338-23-8|2,2-Bis(fluoromethyl)-1,3-difluoropropane|1,3-Difluoro-2,2-bis(fluoromethyl)propane
DTXSID90788123	DSSTox_Substance_Id	DTXSID90788123	Chloro(chlorosulfanyl)fluoro[(trifluoromethyl)selanyl]methane	Chloro(chlorosulfanyl)fluoro[(trifluoromethyl)selanyl]methane|Methanesulfenyl chloride, 1-chloro-1-fluoro-1-[(trifluoromethyl)seleno]-|54451-32-0
DTXSID50504109	DSSTox_Substance_Id	DTXSID50504109	3,3,4,4,5,5,6,6,7,7,8,8,9,9,9-Pentadecafluorononan-2-one	754-85-8|2-Nonanone, 3,3,4,4,5,5,6,6,7,7,8,8,9,9,9-pentadecafluoro-|3,3,4,4,5,5,6,6,7,7,8,8,9,9,9-Pentadecafluorononan-2-one
DTXSID00766851	DSSTox_Substance_Id	DTXSID00766851	1-Ethenyl-4-{[(3,3,4,4,5,5,6,6,6-nonafluorohexyl)oxy]methyl}benzene	1-Ethenyl-4-{[(3,3,4,4,5,5,6,6,6-nonafluorohexyl)oxy]methyl}benzene|Benzene, 1-ethenyl-4-[[(3,3,4,4,5,5,6,6,6-nonafluorohexyl)oxy]methyl]-|117767-64-3
DTXSID90474418	DSSTox_Substance_Id	DTXSID90474418	Methane, bromobis[(trifluoromethyl)sulfonyl]-	30354-38-2|Methane, bromobis[(trifluoromethyl)sulfonyl]-|[Bromo(trifluoromethanesulfonyl)methanesulfonyl](trifluoro)methane
DTXSID30772829	DSSTox_Substance_Id	DTXSID30772829	4-[(4,4,5,5,6,6,6-Heptafluorohexyl)(dimethyl)silyl]morpholine	Morpholine, 4-[(4,4,5,5,6,6,6-heptafluorohexyl)dimethylsilyl]-|197018-78-3|4-[(4,4,5,5,6,6,6-Heptafluorohexyl)(dimethyl)silyl]morpholine
DTXSID10298799	DSSTox_Substance_Id	DTXSID10298799	(5,5,6,6,7,7,8,8,9,9,10,10,11,11,11-pentadecafluoroundecane-1,3-diyl)bis(phosphonic acid)	23068-12-4|(5,5,6,6,7,7,8,8,9,9,10,10,11,11,11-Pentadecafluoroundecane-1,3-diyl)bis(phosphonic acid)|(5,5,6,6,7,7,8,8,9,9,10,10,11,11,11-pentadecafluoroundecane-1,3-diyl)bis(phosphonic acid)|Phosphonic acid, [1-(2,2,3,3,4,4,5,5,6,6,7,7,8,8,8-pentadecafluorooctyl)-1,3-propanediyl]bis-
DTXSID901032734	DSSTox_Substance_Id	DTXSID901032734	Chlorodimethyl((perfluoropentyl)ethyl)silane	Chlorodimethyl(3,3,4,4,5,5,6,6,7,7,7-undecafluoroheptyl)silane|Silane, chlorodimethyl(3,3,4,4,5,5,6,6,7,7,7-undecafluoroheptyl)-|Chlorodimethyl((perfluoropentyl)ethyl)silane|142515-42-2
DTXSID40519222	DSSTox_Substance_Id	DTXSID40519222	1-Chloro-2,3,3,4,5,6,6-heptafluorocyclohexa-1,4-diene	1,4-Cyclohexadiene, 1-chloro-2,3,3,4,5,6,6-heptafluoro-|830-23-9|1-Chloro-2,3,3,4,5,6,6-heptafluorocyclohexa-1,4-diene
DTXSID301034249	DSSTox_Substance_Id	DTXSID301034249	3,3,4,4,5,5,6,6,7,7,8,8,8-Tridecafluorooctanol phosphate ammonium salt	92401-44-0|3,3,4,4,5,5,6,6,7,7,8,8,8-Tridecafluorooctanol phosphate ammonium salt|1-Octanol, 3,3,4,4,5,5,6,6,7,7,8,8,8-tridecafluoro-, dihydrogen phosphate, ammonium salt
DTXSID601034905	DSSTox_Substance_Id	DTXSID601034905	Perfluoro-5-ethylcyclohexane-1-carboxylic acid	PFEtCHxCA|perfluoro ethyl cyclohexane carboxylic acid|NOCAS_1034905|Perfluoro-5-ethylcyclohexane-1-carboxylic acid
DTXSID701036530	DSSTox_Substance_Id	DTXSID701036530	2‐Hydroxy‐3‐oxo‐3‐[[3-(perfluorododecyl)propanoyl]sulfanyl]propanoic acid	12:3 K-FTTh-K-OH-PrA|12:3 keto-fluorotelomer thia keto 2-hydroxy propanoic acid|2‐Hydroxy‐3‐oxo‐3‐[[3-(perfluorododecyl)propanoyl]sulfanyl]propanoic acid|2‐Hydroxy‐3‐oxo‐3‐[(4,4,5,5,6,6,7,7,8,8,9,9,10,10,11,11,12,12,13,13,14,14,15,15,15‐pentacosafluoropentadecanoyl)sulfanyl]propanoic acid|NOCAS_1036530
DTXSID501026545	DSSTox_Substance_Id	DTXSID501026545	10:2/12:2 Fluorotelomer phosphate diester	10:2/12:2 Fluorotelomer phosphate diester|1158182-61-6|3,3,4,4,5,5,6,6,7,7,8,8,9,9,10,10,11,11,12,12,12-henicosafluorododecyl 3,3,4,4,5,5,6,6,7,7,8,8,9,9,10,10,11,11,12,12,13,13,14,14,14-pentacosafluorotetradecyl hydrogen phosphate|10:2/12:2 diPAP|NS00010959
DTXSID00510795	DSSTox_Substance_Id	DTXSID00510795	N-Methyl-N-(2,2,3,3-tetrafluoropropyl)aniline	N-Methyl-N-(2,2,3,3-tetrafluoropropyl)aniline|78727-06-7|Benzenamine, N-methyl-N-(2,2,3,3-tetrafluoropropyl)-
DTXSID60851772	DSSTox_Substance_Id	DTXSID60851772	6,7-Dichloro-5,5,6,7,7-pentafluoro-4-(trifluoromethyl)hept-1-en-4-ol	594840-40-1|1-Hepten-4-ol, 6,7-dichloro-5,5,6,7,7-pentafluoro-4-(trifluoromethyl)-|6,7-Dichloro-5,5,6,7,7-pentafluoro-4-(trifluoromethyl)hept-1-en-4-ol
DTXSID30504642	DSSTox_Substance_Id	DTXSID30504642	Chloro(chlorosulfanyl)difluoromethane	Methanesulfenyl chloride, 1-chloro-1,1-difluoro-|993-38-4|Chloro(chlorosulfanyl)difluoromethane
DTXSID40956335	DSSTox_Substance_Id	DTXSID40956335	1-(4-Chlorophenyl)-2-ethyl-4,4,4-trifluoro-3-(trifluoromethyl)butane-1,3-diol	34848-31-2|1-(4-Chlorophenyl)-2-ethyl-4,4,4-trifluoro-3-(trifluoromethyl)butane-1,3-diol|1,3-Butanediol, 1-(4-chlorophenyl)-2-ethyl-4,4,4-trifluoro-3-(trifluoromethyl)-
DTXSID10881064	DSSTox_Substance_Id	DTXSID10881064	N,N-Bis(2-hydroxyethyl)-4-[[4,4,5,5,5-pentafluoro-3-(1,1,2,2,2-pentafluoroethyl)-1,2,3-tris(trifluoromethyl)-1-penten-1-yl]oxy]benzenesulfonamide	N,N-Bis(2-hydroxyethyl)-4-[[4,4,5,5,5-pentafluoro-3-(1,1,2,2,2-pentafluoroethyl)-1,2,3-tris(trifluoromethyl)-1-penten-1-yl]oxy]benzenesulfonamide|Benzenesulfonamide, N,N-bis(2-hydroxyethyl)-4-[[4,4,5,5,5-pentafluoro-3-(pentafluoroethyl)-1,2,3-tris(trifluoromethyl)-1-pentenyl]oxy]-|N,N-Bis(2-hydroxyethyl)-4-{[1,1,1,5,5,6,6,6-octafluoro-4-(pentafluoroethyl)-3,4-bis(trifluoromethyl)hex-2-en-2-yl]oxy…
DTXSID80567121	DSSTox_Substance_Id	DTXSID80567121	6,6,7,7,8,8,9,9,10,10,11,11,11-Tridecafluoroundecane-1,4-diol	1,4-Undecanediol, 6,6,7,7,8,8,9,9,10,10,11,11,11-tridecafluoro-|6,6,7,7,8,8,9,9,10,10,11,11,11-Tridecafluoroundecane-1,4-diol|134298-52-5
DTXSID30839507	DSSTox_Substance_Id	DTXSID30839507	Tris[3,5-bis(trifluoromethyl)phenyl](oxo)-lambda~5~-phosphane	820253-16-5|Tris[3,5-bis(trifluoromethyl)phenyl](oxo)-lambda~5~-phosphane|Phosphorane, tris[3,5-bis(trifluoromethyl)phenyl]-, oxide
DTXSID50896036	DSSTox_Substance_Id	DTXSID50896036	Ethyl (2E)-3-(1,1,2,2,3,3,4,4,4-nonafluorobutane-1-sulfinyl)prop-2-enoate	2-Propenoic acid, 3-[(1,1,2,2,3,3,4,4,4-nonafluorobutyl)sulfinyl]-, ethyl ester, (2E)-|Ethyl (2E)-3-(1,1,2,2,3,3,4,4,4-nonafluorobutane-1-sulfinyl)prop-2-enoate|1606997-39-0
DTXSID90896494	DSSTox_Substance_Id	DTXSID90896494	1,1,1,2-Tetrafluoro-2-(heptafluoropropoxy)-4-iodobutane	243128-38-3|1,1,1,2-Tetrafluoro-2-(heptafluoropropoxy)-4-iodobutane|Butane, 1,1,1,2-tetrafluoro-2-(1,1,2,2,3,3,3-heptafluoropropoxy)-4-iodo-
DTXSID80507663	DSSTox_Substance_Id	DTXSID80507663	1,1,2,2,3,3,4,4,5-Nonafluoropentane	Pentane, 1,1,2,2,3,3,4,4,5-nonafluoro-|1,1,2,2,3,3,4,4,5-Nonafluoropentane|678-73-9
DTXSID70896437	DSSTox_Substance_Id	DTXSID70896437	3-(Butane-1-sulfinyl)-4-(1,1,1,2,3,3,3-heptafluoropropan-2-yl)-2-methylbenzoic acid	1355554-30-1|3-(Butane-1-sulfinyl)-4-(1,1,1,2,3,3,3-heptafluoropropan-2-yl)-2-methylbenzoic acid|Benzoic acid, 3-(butylsulfinyl)-2-methyl-4-[1,2,2,2-tetrafluoro-1-(trifluoromethyl)ethyl]-
DTXSID50896692	DSSTox_Substance_Id	DTXSID50896692	(9E)-1,1,1,2,2,3,3,4,4,5,5,6,6,7,7,8,8,11,11,12,12,13,13,14,14,15,15,16,16,17,17,18,18,18-Tetratriacontafluorooctadec-9-ene	51249-70-8|9-Octadecene, 1,1,1,2,2,3,3,4,4,5,5,6,6,7,7,8,8,11,11,12,12,13,13,14,14,15,15,16,16,17,17,18,18,18-tetratriacontafluoro-, (9E)-|(9E)-1,1,1,2,2,3,3,4,4,5,5,6,6,7,7,8,8,11,11,12,12,13,13,14,14,15,15,16,16,17,17,18,18,18-Tetratriacontafluorooctadec-9-ene
DTXSID70198781	DSSTox_Substance_Id	DTXSID70198781	2,2,3,3-Tetrafluoro-(difluoro(methoxycarbonyl)-methoxy)propanoic acid methyl ester	Methyl 3-[2-(difluoromethoxy)-2-oxoethoxy]-2,2,3,3-tetrafluoropropanoate|2,2,3,3-Tetrafluoro-(difluoro(methoxycarbonyl)-methoxy)propanoic acid methyl ester|50733-60-3|COC(=O)C(F)(F)C(F)(F)OCC(=O)OC(F)F
DTXSID50907131	DSSTox_Substance_Id	DTXSID50907131	6-Methyl-3-[4,4,4-trifluoro-3-hydroxy-3-(trifluoromethyl)butanoyl]-2H-pyran-2,4(3H)-dione	2H-Pyran-2,4(3H)-dione, 6-methyl-3-[4,4,4-trifluoro-3-hydroxy-1-oxo-3-(trifluoromethyl)butyl]-|102129-07-7|6-Methyl-3-[4,4,4-trifluoro-3-hydroxy-3-(trifluoromethyl)butanoyl]-2H-pyran-2,4(3H)-dione
DTXSID101027684	DSSTox_Substance_Id	DTXSID101027684	2-[Bis(perfluoropentanoyl)amino]ethyl 2-methylprop-2-enoate	2-[Bis(2,2,3,3,4,4,5,5,5-nonafluoropentanoyl)amino]ethyl 2-methylprop-2-enoate|NOCAS_1027684|2-[Bis(perfluoropentanoyl)amino]ethyl 2-methylprop-2-enoate
DTXSID301035178	DSSTox_Substance_Id	DTXSID301035178	2H-Perfluorohexanoic acid	NOCAS_1035178|2,3,3,4,4,5,5,6,6,6-Decafluorohexanoic acid|2Hydride-perfluorohexanoic acid|2H-Perfluorohexanoic acid|Hydrido-perfluorohexanoic acid
DTXSID20372150	DSSTox_Substance_Id	DTXSID20372150	2-Fluoro-3-(trifluoromethyl)benzyl bromide	2-Fluoro-3-(trifluoromethyl)benzyl bromide|184970-25-0|1-(Bromomethyl)-2-fluoro-3-(trifluoromethyl)benzene|Benzene, 1-(bromomethyl)-2-fluoro-3-(trifluoromethyl)-
DTXSID00771905	DSSTox_Substance_Id	DTXSID00771905	5,5,6,6,7,7,8,8,8-Nonafluoro-3-iodo-2-methyloct-3-en-2-ol	5,5,6,6,7,7,8,8,8-Nonafluoro-3-iodo-2-methyloct-3-en-2-ol|3-Octen-2-ol, 5,5,6,6,7,7,8,8,8-nonafluoro-3-iodo-2-methyl-|144295-00-1
DTXSID20896200	DSSTox_Substance_Id	DTXSID20896200	2,2,3,3,4,4,4-Heptafluoro-N-[(4-sulfamoylphenyl)methyl]butanamide	2,2,3,3,4,4,4-Heptafluoro-N-[(4-sulfamoylphenyl)methyl]butanamide|Butanamide, N-[[4-(aminosulfonyl)phenyl]methyl]-2,2,3,3,4,4,4-heptafluoro-|165618-97-3
DTXSID10378303	DSSTox_Substance_Id	DTXSID10378303	1,1,1,3,3,3-Hexafluoro-2-(trichloromethyl)propan-2-ol	7594-49-2|2-Propanol, 1,1,1-trichloro-3,3,3-trifluoro-2-(trifluoromethyl)-|1,1,1,3,3,3-Hexafluoro-2-(trichloromethyl)propan-2-ol
DTXSID10525032	DSSTox_Substance_Id	DTXSID10525032	Methyl 4,4,5,5,6,6,7,7-octafluoro-3,3-dihydroxyheptanoate	89129-74-8|Methyl 4,4,5,5,6,6,7,7-octafluoro-3,3-dihydroxyheptanoate|Heptanoic acid, 4,4,5,5,6,6,7,7-octafluoro-3,3-dihydroxy-, methyl ester
DTXSID801032781	DSSTox_Substance_Id	DTXSID801032781	(Perfluorononyl)methylketone	(Perfluorononyl)methylketone|2-Undecanone, 3,3,4,4,5,5,6,6,7,7,8,8,9,9,10,10,11,11,11-nonadecafluoro-|3,3,4,4,5,5,6,6,7,7,8,8,9,9,10,10,11,11,11-Nonadecafluoro-2-undecanone|150049-87-9
DTXSID50379814	DSSTox_Substance_Id	DTXSID50379814	Perfluoro-2-ethoxyethanesulfonic acid	PF-3O-PeS|113507-82-7|Potassium perfluoro(2-ethoxyethane)sulfonate|1,1,2,2-Tetrafluoro-2-(pentafluoroethoxy)ethanesulfonic acid|PFEESA|Perfluoro-2-ethoxyethanesulfonic acid|PES|Perfluoro(2-ethoxyethane)sulfonic acid|Ethanesulfonic acid, 1,1,2,2-tetrafluoro-2-(1,1,2,2,2-pentafluoroethoxy)-|1,1,2,2-Tetrafluoro-2-(pentafluoroethoxy)ethane-1-sulfonic acid
DTXSID40449712	DSSTox_Substance_Id	DTXSID40449712	1,3-Dioxolane, 4-chloro-2,2,4-trifluoro-5-(trifluoromethyl)-	238754-29-5|1,3-Dioxolane, 4-chloro-2,2,4-trifluoro-5-(trifluoromethyl)-|4-Chloro-2,2,4-trifluoro-5-(trifluoromethyl)-1,3-dioxolane
DTXSID90453223	DSSTox_Substance_Id	DTXSID90453223	Heptane, 6,7-dichloro-1,1,2,2,3,3,4,4,5,5,6-undecafluoro-	6,7-Dichloro-1,1,2,2,3,3,4,4,5,5,6-undecafluoroheptane|538345-75-4|Heptane, 6,7-dichloro-1,1,2,2,3,3,4,4,5,5,6-undecafluoro-
DTXSID501023191	DSSTox_Substance_Id	DTXSID501023191	3-Fluoro-3-(trifluoromethyl)pyrrolidine	1550728-66-9|Pyrrolidine, 3-fluoro-3-(trifluoromethyl)-|3-Fluoro-3-(trifluoromethyl)pyrrolidine
DTXSID60842660	DSSTox_Substance_Id	DTXSID60842660	4-Nitrophenyl 3,3,4,4-tetrafluoropyrrolidine-1-carboxylate	920966-49-0|1-Pyrrolidinecarboxylic acid, 3,3,4,4-tetrafluoro-, 4-nitrophenyl ester|4-Nitrophenyl 3,3,4,4-tetrafluoropyrrolidine-1-carboxylate
DTXSID401026697	DSSTox_Substance_Id	DTXSID401026697	N-[5-[[[2-Bromo-6-chloro-4-[1,2,2,2-tetrafluoro-1-(trifluoromethyl)ethyl]phenyl]amino]carbonyl]-2-cyanophenyl]-4-cyano-2-methylbenzamide	N-[5-[[2-Bromo-6-chloro-4-[1,2,2,2-tetrafluoro-1-(trifluoromethyl)ethyl]phenyl]carbamoyl]-2-cyanophenyl]-4-cyano-2- methylbenzamide|1254782-06-3|N-[5-[[[2-Bromo-6-chloro-4-[1,2,2,2-tetrafluoro-1-(trifluoromethyl)ethyl]phenyl]amino]carbonyl]-2-cyanophenyl]-4-cyano-2-methylbenzamide
DTXSID20310330	DSSTox_Substance_Id	DTXSID20310330	1,1-dichloro-1,2,2-trifluoro-2-(trifluoromethylperoxy)ethane	Ethane, 1,1-dichloro-1,2,2-trifluoro-2-[(trifluoromethyl)dioxy]-|1,1-Dichloro-1,2,2-trifluoro-2-[(trifluoromethyl)peroxy]ethane|54362-32-2|1,1-dichloro-1,2,2-trifluoro-2-(trifluoromethylperoxy)ethane
DTXSID201035418	DSSTox_Substance_Id	DTXSID201035418	N-Carboxymethyl-N,N-dimethyl-2-(perfluorohexyl)-2-fluoroethan-1-aminium	7:1 H-FTB|N-(Carboxymethyl)-2,3,3,4,4,5,5,6,6,7,7,8,8,8-tetradecafluoro-N,N-dimethyloctan-1-aminium|7:1 hydrido-fluorotelomer betaine|NOCAS_1035418|N-Carboxymethyl-N,N-dimethyl-2-(perfluorohexyl)-2-fluoroethan-1-aminium
DTXSID30473203	DSSTox_Substance_Id	DTXSID30473203	pentafluorobenzenesulfonyl fluoride	Benzenesulfonyl fluoride, 2,3,4,5,6-pentafluoro-|2,3,4,5,6-Pentafluorobenzene-1-sulfonyl fluoride|pentafluorobenzenesulfonyl fluoride|36650-04-1
DTXSID40767468	DSSTox_Substance_Id	DTXSID40767468	11-(2,2,3,3,3-Pentafluoropropoxy)undecane-1-thiol	124051-55-4|1-Undecanethiol, 11-(2,2,3,3,3-pentafluoropropoxy)-|11-(2,2,3,3,3-Pentafluoropropoxy)undecane-1-thiol
DTXSID70531614	DSSTox_Substance_Id	DTXSID70531614	Oxalic acid--3,4,5-tris(trifluoromethyl)-1H-pyrazole (1/1)	Oxalic acid--3,4,5-tris(trifluoromethyl)-1H-pyrazole (1/1)|1H-Pyrazole, 3,4,5-tris(trifluoromethyl)-, ethanedioate (1:1)|88697-11-4
DTXSID70144662	DSSTox_Substance_Id	DTXSID70144662	N-(2-Bromoallyl)-3,3,3-trifluoro-2-(trifluoromethyl)propionamide	N-(2-Bromoallyl)-3,3,3-trifluoro-2-(trifluoromethyl)propionamide|N-(2-Bromoprop-2-en-1-yl)-3,3,3-trifluoro-2-(trifluoromethyl)propanamide|Propanamide, N-(2-bromo-2-propen-1-yl)-3,3,3-trifluoro-2-(trifluoromethyl)-|Propionamide, N-(2-bromoallyl)-3,3,3-trifluoro-2-(trifluoromethyl)-|102128-87-0
DTXSID60896340	DSSTox_Substance_Id	DTXSID60896340	3-(1,1,1,2,3,3,3-Heptafluoropropan-2-yl)benzoic acid	2396-20-5|3-(1,1,1,2,3,3,3-Heptafluoropropan-2-yl)benzoic acid|Benzoic acid, 3-[1,2,2,2-tetrafluoro-1-(trifluoromethyl)ethyl]-
DTXSID60896047	DSSTox_Substance_Id	DTXSID60896047	Ethyl 2-diazo-4,4,5,5,6,6,6-heptafluoro-3-oxohexanoate	15959-98-5|Hexanoic acid, 2-diazo-4,4,5,5,6,6,6-heptafluoro-3-oxo-, ethyl ester|Ethyl 2-diazo-4,4,5,5,6,6,6-heptafluoro-3-oxohexanoate
DTXSID80895411	DSSTox_Substance_Id	DTXSID80895411	12,12,13,13,14,14,15,15,16,16,17,17,17-Tridecafluoroheptadecan-1-ol	134052-01-0|12,12,13,13,14,14,15,15,16,16,17,17,17-Tridecafluoroheptadecan-1-ol|1-Heptadecanol, 12,12,13,13,14,14,15,15,16,16,17,17,17-tridecafluoro-
DTXSID5042031	DSSTox_Substance_Id	DTXSID5042031	1,3-Dichloro-1,1,2,3,3-pentafluoropropane	HCFC-225ea|1,3-Dichloro-1,1,2,3,3-pentafluoropropane|Propane, 1,3-dichloro-1,1,2,3,3-pentafluoro-|136013-79-1
DTXSID30499408	DSSTox_Substance_Id	DTXSID30499408	Bromo[bis(pentafluorophenyl)]thallane	1735-62-2|Bromo[bis(pentafluorophenyl)]thallane|Thallium, bromobis(2,3,4,5,6-pentafluorophenyl)-
DTXSID3037707	DSSTox_Substance_Id	DTXSID3037707	Potassium perfluorobutanesulfonate	Megafac F 411|Nanofluorobutanesulfonic acid potassium salt|PFBS-K|1,1,2,2,3,3,4,4,4-Nonafluorobutane-1-sulfonate de potassium|EC 249-616-3|1,1,2,2,3,3,4,4,4-Nonafluoro-1-butanesulfonic acid potassium salt|EINECS 249-616-3|Kalium-1,1,2,2,3,3,4,4,4-nonafluorbutan-1-sulfonat|Perfluorobutanesulfonic acid potassium salt|Potassium perfluorobutanesulfonate|Potassium nonaflate|Potassium perfluoro-1-butan…
DTXSID70794565	DSSTox_Substance_Id	DTXSID70794565	N-(1-Chloro-1,3,4,5,6,7,8-heptafluoronaphthalen-2(1H)-ylidene)hypochlorous amide	64572-83-4|N-(1-Chloro-1,3,4,5,6,7,8-heptafluoronaphthalen-2(1H)-ylidene)hypochlorous amide|2(1H)-Naphthalenimine, N,1-dichloro-1,3,4,5,6,7,8-heptafluoro-
DTXSID401036862	DSSTox_Substance_Id	DTXSID401036862	2‐[Dimethyl[4-(perfluorotetradecyl)butyl]azaniumyl]acetate	14:4 FTB|14:4 fluorotelomer betaine|2‐[Dimethyl(5,5,6,6,7,7,8,8,9,9,10,10,11,11,12,12,13,13,14,14,15,15,16,16,17,17,18,18,18‐nonacosafluorooctadecyl)azaniumyl]acetate|NOCAS_1036862|2‐[Dimethyl[4-(perfluorotetradecyl)butyl]azaniumyl]acetate
DTXSID40800344	DSSTox_Substance_Id	DTXSID40800344	2,3,3,4,5,6,7-Heptafluoro-2-(trifluoromethyl)-2,3-dihydro-1-benzofuran	Benzofuran, 2,3,3,4,5,6,7-heptafluoro-2,3-dihydro-2-(trifluoromethyl)-|649727-95-7|2,3,3,4,5,6,7-Heptafluoro-2-(trifluoromethyl)-2,3-dihydro-1-benzofuran
DTXSID60896128	DSSTox_Substance_Id	DTXSID60896128	1,1,2,2,3,3,4,4,4-Nonafluoro-N,N-bis(2-methoxyethyl)butane-1-sulfonamide	1,1,2,2,3,3,4,4,4-Nonafluoro-N,N-bis(2-methoxyethyl)butane-1-sulfonamide|1427176-19-9|1-Butanesulfonamide, 1,1,2,2,3,3,4,4,4-nonafluoro-N,N-bis(2-methoxyethyl)-
DTXSID20896184	DSSTox_Substance_Id	DTXSID20896184	2,2,3,3,4,4,4-Heptafluoro-N-(2,4,5-trichlorophenyl)butanamide	121806-70-0|Butanamide, 2,2,3,3,4,4,4-heptafluoro-N-(2,4,5-trichlorophenyl)-|2,2,3,3,4,4,4-Heptafluoro-N-(2,4,5-trichlorophenyl)butanamide
DTXSID40897491	DSSTox_Substance_Id	DTXSID40897491	Perfluoro-4-methylpent-2-enoyl fluoride	2,3,4,5,5,5-Hexafluoro-4-(trifluoromethyl)-2-pentenoyl fluoride|2,3,4,5,5,5-Hexafluoro-4-(trifluoromethyl)pent-2-enoyl fluoride|2-Pentenoyl fluoride, 2,3,4,5,5,5-hexafluoro-4-(trifluoromethyl)-|88022-48-4|Perfluoro-4-methylpent-2-enoyl fluoride
DTXSID20800928	DSSTox_Substance_Id	DTXSID20800928	2,4,6-Trifluorosiline	648439-73-0|2,4,6-Trifluorosiline|Silabenzene, 2,4,6-trifluoro-
DTXSID70679328	DSSTox_Substance_Id	DTXSID70679328	1,1,1-Trifluorohexan-2-amine	1,1,1-Trifluorohexan-2-amine|2-Hexanamine, 1,1,1-trifluoro-|684-73-1
DTXSID00458188	DSSTox_Substance_Id	DTXSID00458188	Methyl 4-[[(nonafluorobutyl)sulfonyl]oxy]benzoate	Methyl 4-[[(nonafluorobutyl)sulfonyl]oxy]benzoate|Methyl 4-[(1,1,2,2,3,3,4,4,4-nonafluorobutane-1-sulfonyl)oxy]benzoate|Benzoic acid, 4-[[(1,1,2,2,3,3,4,4,4-nonafluorobutyl)sulfonyl]oxy]-, methyl ester|Benzoic acid, 4-[[(nonafluorobutyl)sulfonyl]oxy]-, methyl ester|41605-53-2
DTXSID20700297	DSSTox_Substance_Id	DTXSID20700297	1,1,1,3-Tetramethyl-3,3-bis(1,1,2,2,3,3,6,6,6-nonafluorohexyl)disiloxane	1,1,1,3-Tetramethyl-3,3-bis(1,1,2,2,3,3,6,6,6-nonafluorohexyl)disiloxane|Disiloxane, 1,1,1,3-tetramethyl-3,3-bis(1,1,2,2,3,3,6,6,6-nonafluorohexyl)-|122179-35-5
DTXSID80381980	DSSTox_Substance_Id	DTXSID80381980	1-(Perfluoro-n-hexyl)dodecane	Octadecane, 1,1,1,2,2,3,3,4,4,5,5,6,6-tridecafluoro-|1-(Perfluoro-n-hexyl)dodecane|90499-30-2|1,1,1,2,2,3,3,4,4,5,5,6,6-Tridecafluorooctadecane
DTXSID601035503	DSSTox_Substance_Id	DTXSID601035503	3-({4-[(2,3-Dihydroxypropyl)(dimethyl)azaniumyl]-1-hydroxy-2-butanyl}[(perfluorododecyl)sulfonyl]amino)-1-propanesulfonate	1-Butanaminium, N-(2,3-dihydroxypropyl)-4-hydroxy-N,N-dimethyl-3-[[(1,1,2,2,3,3,4,4,5,5,6,6,7,7,8,8,9,9,10,10,11,11,12,12,12-pentacosafluorododecyl)sulfonyl](3-sulfopropyl)amino]-, inner salt|diOHPrAm-MeOHPr-FDoSAPrS|1-Butanaminium, N-(2,3-dihydroxypropyl)-4-hydroxy-N,N-dimethyl-3-[[(perfluorododecyl)sulfonyl](3-sulfopropyl)amino]-, inner salt|N-dihydroxy propyldimethyl ammoniohydroxymethyl propy…
DTXSID701019120	DSSTox_Substance_Id	DTXSID701019120	1,1,1,3,3,3-hexafluoropropan-2-yl (3a,5b,6a,20R)-3,6-bis[(trifluoroacetyl)oxy]cholan-24-oate	NOCAS_1019120|1,1,1,3,3,3-hexafluoropropan-2-yl (3a,5b,6a,20R)-3,6-bis[(trifluoroacetyl)oxy]cholan-24-oate|Cholan-24-oic acid, 3,6-bis[(2,2,2-trifluoroacetyl)oxy]-, 2,2,2-trifluoro-1-(trifluoromethyl)ethyl ester, (3alpha,5beta,6alpha)-|1,1,1,3,3,3-Hexafluoropropan-2-yl 3alpha,6alpha-bis[(trifluoroacetyl)oxy]-5beta-cholan-24-oate
DTXSID40144396	DSSTox_Substance_Id	DTXSID40144396	1H,1H,2H,2H-Perfluorodecyltriethoxysilane	1H,1H,2H,2H-Perfluorodecyltriethoxysilane|Silane, triethoxy(3,3,4,4,5,5,6,6,7,7,8,8,9,9,10,10,10-heptadecafluorodecyl)-|101947-16-4|Triethoxy(3,3,4,4,5,5,6,6,7,7,8,8,9,9,10,10,10-heptadecafluorodecyl)silane|Triethoxy-1H,1H,2H,2H-perfluorodecylsilane
DTXSID30187297	DSSTox_Substance_Id	DTXSID30187297	1,2-Dichloroperfluorocyclohexene	Cyclohexene, 1,2-dichlorooctafluoro-|Octafluorodichlorocyclohexene|1,2-Dichloro-3,3,4,4,5,5,6,6-octafluorocyclohex-1-ene|1,2-Dichloroperfluorocyclohexene|EINECS 206-408-7|FC1(F)C(Cl)=C(Cl)C(F)(F)C(F)(F)C1(F)F|336-19-6|4-05-00-00231|BRN 1886511
DTXSID701032821	DSSTox_Substance_Id	DTXSID701032821	2-[[3-[(Perfluorodecyl)ethylsulfinyl]-1-oxopropyl]amino]-2-methyl-1-propanesulfonic acid	2-[[3-[(3,3,4,4,5,5,6,6,7,7,8,8,9,9,10,10,11,11,12,12,12-Heneicosafluorododecyl)sulfinyl]-1-oxopropyl]amino]-2-methyl-1-propanesulfonic acid|1513864-11-3|10:2 FTSAS-SO|2-[[3-[(Perfluorodecyl)ethylsulfinyl]-1-oxopropyl]amino]-2-methyl-1-propanesulfonic acid|1-Propanesulfonic acid, 2-[[3-[(3,3,4,4,5,5,6,6,7,7,8,8,9,9,10,10,11,11,12,12,12-heneicosafluorododecyl)sulfinyl]-1-oxopropyl]amino]-2-methyl-
DTXSID80804205	DSSTox_Substance_Id	DTXSID80804205	3-Oxo-2-(trifluoromethyl)prop-2-enoyl bromide	2-Propenoyl bromide, 3-oxo-2-(trifluoromethyl)-|3-Oxo-2-(trifluoromethyl)prop-2-enoyl bromide|62935-56-2
DTXSID70895208	DSSTox_Substance_Id	DTXSID70895208	2-Bromo-3,3,4,4,5,5,6,6,6-nonafluorohex-1-ene	59665-23-5|2-Bromo-3,3,4,4,5,5,6,6,6-nonafluorohex-1-ene|1-Hexene, 2-bromo-3,3,4,4,5,5,6,6,6-nonafluoro-
DTXSID701004000	DSSTox_Substance_Id	DTXSID701004000	2-Chloro-1,1,1,2,3,3-hexafluoro-3-[(trifluoroethenyl)oxy]propane	Propane, 2-chloro-1,1,1,2,3,3-hexafluoro-3-[(1,2,2-trifluoroethenyl)oxy]-|2-Chloro-1,1,1,2,3,3-hexafluoro-3-[(trifluoroethenyl)oxy]propane|83877-85-4
DTXSID10555314	DSSTox_Substance_Id	DTXSID10555314	2-(Tridecafluorohexyl)-1H-benzimidazole	2-(Tridecafluorohexyl)-1H-benzimidazole|119403-54-2|1H-Benzimidazole, 2-(1,1,2,2,3,3,4,4,5,5,6,6,6-tridecafluorohexyl)-
DTXSID20381984	DSSTox_Substance_Id	DTXSID20381984	4-bromo-2-fluoro-1-(trifluoromethoxy)benzene	105529-58-6|4-bromo-2-fluoro-1-(trifluoromethoxy)benzene|4-Bromo-2-fluoro-1-(trifluoromethoxy)benzene|Benzene, 4-bromo-2-fluoro-1-(trifluoromethoxy)-
DTXSID10555273	DSSTox_Substance_Id	DTXSID10555273	1-Ethynyl-2,4-bis(trifluoromethyl)benzene	88444-79-5|1-Ethynyl-2,4-bis(trifluoromethyl)benzene|Benzene, 1-ethynyl-2,4-bis(trifluoromethyl)-
DTXSID301022959	DSSTox_Substance_Id	DTXSID301022959	[[(2,2,3,3-Tetrafluoropropyl)thio]methyl]-Benzene	205521-85-3|[[(2,2,3,3-Tetrafluoropropyl)thio]methyl]-Benzene|Benzene, [[(2,2,3,3-tetrafluoropropyl)thio]methyl]-
DTXSID70378788	DSSTox_Substance_Id	DTXSID70378788	2,3,5,6-Tetrafluoropyridine-4-carbonitrile	4-Pyridinecarbonitrile, 2,3,5,6-tetrafluoro-|2,3,5,6-Tetrafluoropyridine-4-carbonitrile|16297-07-7
DTXSID20854880	DSSTox_Substance_Id	DTXSID20854880	1,1,1,2,2,3,3,4,4,5,5,6,6,7,7,9,9,9-Octadecafluoro-8-iodononane	1,1,1,2,2,3,3,4,4,5,5,6,6,7,7,9,9,9-Octadecafluoro-8-iodononane|922524-04-7|Nonane, 1,1,1,2,2,3,3,4,4,5,5,6,6,7,7,9,9,9-octadecafluoro-8-iodo-
DTXSID30524507	DSSTox_Substance_Id	DTXSID30524507	1,2,3,4,4,5,6,7-Octafluorobicyclo[3.2.0]hepta-2,6-diene	1,2,3,4,4,5,6,7-Octafluorobicyclo[3.2.0]hepta-2,6-diene|Bicyclo[3.2.0]hepta-2,6-diene, 1,2,3,4,4,5,6,7-octafluoro-|88703-42-8
DTXSID20660049	DSSTox_Substance_Id	DTXSID20660049	5-Bromo-1,1,2,2-tetrafluoro-2,3-dihydro-1H-indene	1H-Indene, 5-bromo-1,1,2,2-tetrafluoro-2,3-dihydro-|5-Bromo-1,1,2,2-tetrafluoro-2,3-dihydro-1H-indene|922141-53-5
DTXSID00567042	DSSTox_Substance_Id	DTXSID00567042	(3,3,4,4,5,5,5-Heptafluoro-1-iodopentyl)(trimethyl)silane	89608-32-2|(3,3,4,4,5,5,5-Heptafluoro-1-iodopentyl)(trimethyl)silane|Silane, (3,3,4,4,5,5,5-heptafluoro-1-iodopentyl)trimethyl-
DTXSID20892924	DSSTox_Substance_Id	DTXSID20892924	12-H-Perfluorododecanoate	H-perfluorododecanoate|Dodecanoic acid, 2,​2,​3,​3,​4,​4,​5,​5,​6,​6,​7,​7,​8,​8,​9,​9,​10,​10,​11,​11,​12,​12-​docosafluoro-​, ion(1-​)|H-PFDoA-ion|Dodecanoic acid, 2,2,3,3,4,4,5,5,6,6,7,7,8,8,9,9,10,10,11,11,12,12-docosafluoro-, ion(1-)|H-Perfluorododecanoate|12-H-Perfluorododecanoate|1696259-75-2|2,2,3,3,4,4,5,5,6,6,7,7,8,8,9,9,10,10,11,11,12,12-Docosafluorododecanoate
DTXSID301032655	DSSTox_Substance_Id	DTXSID301032655	Sodium perfluoro{[1-(1,2-dichloro-1,2,2-trifluoroethoxy)propan-2-yl]oxy}acetate	Sodium perfluoro{[1-(1,2-dichloro-1,2,2-trifluoroethoxy)propan-2-yl]oxy}acetate|2-[1-[(1,2-dichloro-1,2,2-trifluoroethoxy)difluoromethyl]-1,2,2,2-tetrafluoroethoxy]-2,2-difluoroacetic acid sodium salt (1:1)|Acetic acid, 2-[1-[(1,2-dichloro-1,2,2-trifluoroethoxy)difluoromethyl]-1,2,2,2-tetrafluoroethoxy]-2,2-difluoro-, sodium salt (1:1)|1383434-26-1
DTXSID70896639	DSSTox_Substance_Id	DTXSID70896639	Ammonium 2,3,3,3-tetrafluoro-2-[(undecafluoropentyl)oxy]propanoate	Ammonium 2,3,3,3-tetrafluoro-2-[(undecafluoropentyl)oxy]propanoate|510774-81-9|Propanoic acid, 2,3,3,3-tetrafluoro-2-[(1,1,2,2,3,3,4,4,5,5,5-undecafluoropentyl)oxy]-, ammonium salt
DTXSID10896037	DSSTox_Substance_Id	DTXSID10896037	Ethyl 2-(1,1,2,2,3,3,4,4,4-nonafluorobutane-1-sulfinyl)prop-2-enoate	Ethyl 2-(1,1,2,2,3,3,4,4,4-nonafluorobutane-1-sulfinyl)prop-2-enoate|2-Propenoic acid, 2-[(1,1,2,2,3,3,4,4,4-nonafluorobutyl)sulfinyl]-, ethyl ester|1606997-40-3
DTXSID301026670	DSSTox_Substance_Id	DTXSID301026670	Bis(perfluoroethylsulfonyl)imide anion	Ethanesulfonamide, 1,1,2,2,2-pentafluoro-N-[(1,1,2,2,2-pentafluoroethyl)sulfonyl]-, ion(1-)|Bis(perfluoroethylsulfonyl)imide anion|Bis(perfluoroethanesulfonyl)imide anion|Bis(1,1,2,2,2-pentafluoroethylsulfonyl)azanide|Ethanesulfonamide, 1,1,2,2,2-pentafluoro-N-[(pentafluoroethyl)sulfonyl]-, ion(1-)|129318-46-3|Bis(pentafluoroethylsulfonyl)imide anion
DTXSID10895388	DSSTox_Substance_Id	DTXSID10895388	2-Bromo-3,3,4,4,5,5,6,6,7,7,8,8,9,9,10,10,10-heptadecafluorodec-1-ene	2-Bromo-3,3,4,4,5,5,6,6,7,7,8,8,9,9,10,10,10-heptadecafluorodec-1-ene|51249-65-1|1-Decene, 2-bromo-3,3,4,4,5,5,6,6,7,7,8,8,9,9,10,10,10-heptadecafluoro-
DTXSID00583368	DSSTox_Substance_Id	DTXSID00583368	1-[4-(3,3,4,4,5,5,6,6,7,7,8,8,9,9,10,10,10-Heptadecafluorodecyl)phenyl]methanamine	1-[4-(3,3,4,4,5,5,6,6,7,7,8,8,9,9,10,10,10-Heptadecafluorodecyl)phenyl]methanamine|Benzenemethanamine, 4-(3,3,4,4,5,5,6,6,7,7,8,8,9,9,10,10,10-heptadecafluorodecyl)-|609816-23-1
DTXSID20896124	DSSTox_Substance_Id	DTXSID20896124	N-(2,4-Dimethylphenyl)-2,2,3,3,4,4,4-heptafluorobutanamide	90791-28-9|Butanamide, N-(2,4-dimethylphenyl)-2,2,3,3,4,4,4-heptafluoro-|Butanamide, 2,2,3,3,4,4,4-heptafluoro-N-(2,4-dimethylphenyl)|N-(2,4-Dimethylphenyl)-2,2,3,3,4,4,4-heptafluorobutanamide
DTXSID101032461	DSSTox_Substance_Id	DTXSID101032461	{Ethyl[(perfluorononyl)sulfonyl]amino}acetic acid	{Ethyl[(perfluorononyl)sulfonyl]amino}acetic acid|N-Ethyl perfluorononane sulfonamidoacetic acid|N-Ethyl (perfluorononyl)sulfonamidoacetic acid|N-ethylperfluorononane sulfonamido acetic acid|{Ethyl[(nonadecafluorononyl)sulfonyl]amino}acetic acid|[Ethyl(1,1,2,2,3,3,4,4,5,5,6,6,7,7,8,8,9,9,9-nonadecafluorononane-1-sulfonyl)amino]acetic acid|EtFNSAA|1003194-09-9|perfluorononane n-ethyl sulfonamido a…
DTXSID00650428	DSSTox_Substance_Id	DTXSID00650428	1-(2-Bromo-1,1,1,3,3,3-hexafluoropropan-2-yl)-2-methoxybenzene	70430-22-7|1-(2-Bromo-1,1,1,3,3,3-hexafluoropropan-2-yl)-2-methoxybenzene|Benzene, 1-[1-bromo-2,2,2-trifluoro-1-(trifluoromethyl)ethyl]-2-methoxy-
DTXSID20340298	DSSTox_Substance_Id	DTXSID20340298	(1E)-2,2,3,3,4,4,4-Heptafluoro-N-(2-phenylethyl)butan-1-imine	29723-32-8|Benzeneethanamine, N-[(1E)-2,2,3,3,4,4,4-heptafluorobutylidene]-|PHENETHYLAMINE, N-(2,2,3,3,4,4,4-HEPTAFLUOROBUTYLIDENE)-|(1E)-2,2,3,3,4,4,4-Heptafluoro-N-(2-phenylethyl)butan-1-imine|Phenethylamine, N-(2,2,3,3,4,4,4-heptafluorobutylidene)-
DTXSID00892821	DSSTox_Substance_Id	DTXSID00892821	3,3,4,4,5,5,6,6,7,7,8,8,8-Tridecafluorooctane-1-(~2~H)sulfonic acid	3,3,4,4,5,5,6,6,7,7,8,8,8-Tridecafluorooctane-1-(~2~H)sulfonic acid|NOCAS_892821|1-Octanesulfonic acid-d, 3,3,4,4,5,5,6,6,7,7,8,8,8-tridecafluoro-
DTXSID10892574	DSSTox_Substance_Id	DTXSID10892574	Perfluorooctaneamido ammonium	Perfluorooctaneamido ammonium|1-Propanaminium, N,N,N-trimethyl-3-[(2,2,3,3,4,4,5,5,6,6,7,7,8,8,8-pentadecafluoro-1-oxooctyl)amino]-|Ammonium, trimethyl[3-(2,2,3,3,4,4,5,5,6,6,7,7,8,8,8-pentadecafluorooctanamido)propyl]-|N,N,N-Trimethyl-3-[(2,2,3,3,4,4,5,5,6,6,7,7,8,8,8-pentadecafluorooctanoyl)amino]-1-propanaminium|PFOAAmS|N,N,N-Trimethyl-3-[(2,2,3,3,4,4,5,5,6,6,7,7,8,8,8-pentadecafluoro-1-oxooct…
DTXSID2073562	DSSTox_Substance_Id	DTXSID2073562	1-Bromo-4-(pentafluoroethoxy)benzene	Benzene, 1-bromo-4-(1,1,2,2,2-pentafluoroethoxy)-|Benzene, 1-bromo-4-(pentafluoroethoxy)-|56425-85-5|1-Bromo-4-(pentafluoroethoxy)benzene
DTXSID8059924	DSSTox_Substance_Id	DTXSID8059924	Methyl perfluorooctanoate	Methyl perfluorooctanoate|EINECS 206-808-1|Pentadecafluorooctanoic acid, methyl ester|376-27-2|Methyl pentadecafluorooctanoate|Octanoic acid, pentadecafluoro-, methyl ester|Octanoic acid, 2,2,3,3,4,4,5,5,6,6,7,7,8,8,8-pentadecafluoro-, methyl ester
DTXSID40303789	DSSTox_Substance_Id	DTXSID40303789	2-(1,1,1,3,3,3-hexafluoropropan-2-ylidene)-3,4-dihydronaphthalen-1(2h)-one	2-(1,1,1,3,3,3-Hexafluoropropan-2-ylidene)-3,4-dihydronaphthalen-1(2H)-one|1(2H)-Naphthalenone, 3,4-dihydro-2-[2,2,2-trifluoro-1-(trifluoromethyl)ethylidene]-|2-(1,1,1,3,3,3-hexafluoropropan-2-ylidene)-3,4-dihydronaphthalen-1(2h)-one|35474-71-6
DTXSID30710165	DSSTox_Substance_Id	DTXSID30710165	2,2,3,3,3-Pentafluoropropanoyl nitrite	Nitrous acid, 2,2,3,3,3-pentafluoro-1-oxopropyl ester|664-16-4|2,2,3,3,3-Pentafluoropropanoyl nitrite
DTXSID50896177	DSSTox_Substance_Id	DTXSID50896177	2,2,3,3,4,4,5,5,6,6,7,7,7-Tridecafluoro-1-(4-methylpiperazin-1-yl)heptan-1-one	2,2,3,3,4,4,5,5,6,6,7,7,7-Tridecafluoro-1-(4-methylpiperazin-1-yl)heptan-1-one|1-Heptanone, 2,2,3,3,4,4,5,5,6,6,7,7,7-tridecafluoro-1-(4-methyl-1-piperazinyl)-|560092-29-7
DTXSID00883370	DSSTox_Substance_Id	DTXSID00883370	Heptafluorobutyraldehyde ethyl hemiacetal	Heptafluorobutyraldehyde ethyl hemiacetal|356-26-3|1-Ethoxy-2,2,3,3,4,4,4-heptafluorobutan-1-ol|1-Butanol, 1-ethoxy-2,2,3,3,4,4,4-heptafluoro-|1-Ethoxy-2,2,3,3,4,4,4-heptafluoro-1-butanol
DTXSID20290784	DSSTox_Substance_Id	DTXSID20290784	2,2,3,3,3-Pentafluoro-1-methylsulfanyl-propan-1-imine	2,2,3,3,3-Pentafluoro-1-methylsulfanyl-propan-1-imine|Methyl 2,2,3,3,3-pentafluoropropanimidothioate|664-09-5|Propanimidothioic acid, 2,2,3,3,3-pentafluoro-, methyl ester
DTXSID00895397	DSSTox_Substance_Id	DTXSID00895397	1,1,1,2,2,3,3,4,4,12,12,13,13,14,14,15,15,15-Octadecafluoro-6,10-diiodopentadecane	Pentadecane, 1,1,1,2,2,3,3,4,4,12,12,13,13,14,14,15,15,15-octadecafluoro-6,10-diiodo-|1,1,1,2,2,3,3,4,4,12,12,13,13,14,14,15,15,15-Octadecafluoro-6,10-diiodopentadecane|40735-25-9
DTXSID001033092	DSSTox_Substance_Id	DTXSID001033092	3-[[(Perfluoropropyl)sulfonyl]amino]-N,N,N-trimethyl-1-propanaminium iodide	3-[[(1,1,2,2,3,3,3-heptafluoropropyl)sulfonyl]amino]-N,N,N-trimethyl-1-propanaminium iodide (1:1)|3-[[(Perfluoropropyl)sulfonyl]amino]-N,N,N-trimethyl-1-propanaminium iodide|1-Propanaminium, 3-[[(1,1,2,2,3,3,3-heptafluoropropyl)sulfonyl]amino]-N,N,N-trimethyl-, iodide (1:1)|1966131-52-1
DTXSID90161639	DSSTox_Substance_Id	DTXSID90161639	Methanesulfonic acid, 2-(3-((2,2,3,3,3-pentafluoro-1-oxopropyl)amino)-5-(trifluoromethyl)-2-pyridinyl)hydrazide	CS(=O)(=O)NNc1ncc(C(F)(F)F)cc1NC(=O)C(F)(F)C(F)(F)F|2,2,3,3,3-Pentafluoro-N-{2-[2-(methanesulfonyl)hydrazinyl]-5-(trifluoromethyl)pyridin-3-yl}propanamide|Methanesulfonic acid, 2-(3-((2,2,3,3,3-pentafluoro-1-oxopropyl)amino)-5-(trifluoromethyl)-2-pyridinyl)hydrazide|141283-83-2
DTXSID40336476	DSSTox_Substance_Id	DTXSID40336476	2-{[(3,3,4,4,5,5,6,6,7,7,8,8,8-Tridecafluorooctyl)oxy]methyl}oxirane	122193-68-4|Oxirane, 2-[[(3,3,4,4,5,5,6,6,7,7,8,8,8-tridecafluorooctyl)oxy]methyl]-|1,2-Epoxy-3-(3,3,4,4,5,5,6,6,7,7,8,8,8-tridecafluorooctyloxy)propane|2-{[(3,3,4,4,5,5,6,6,7,7,8,8,8-Tridecafluorooctyl)oxy]methyl}oxirane
DTXSID90631327	DSSTox_Substance_Id	DTXSID90631327	1,1,1,2,2-Pentafluoro-2-[(pentafluoroethyl)selanyl]ethane	6123-61-1|1,1,1,2,2-Pentafluoro-2-[(pentafluoroethyl)selanyl]ethane|Ethane, 1,1'-selenobis[1,1,2,2,2-pentafluoro-
DTXSID40781806	DSSTox_Substance_Id	DTXSID40781806	3,3,4,4,5,5,6,6,7,7,8,8,9,9,9-Pentadecafluorononane-1-thiol	26166-99-4|3,3,4,4,5,5,6,6,7,7,8,8,9,9,9-Pentadecafluorononane-1-thiol|1-Nonanethiol, 3,3,4,4,5,5,6,6,7,7,8,8,9,9,9-pentadecafluoro-
DTXSID40862366	DSSTox_Substance_Id	DTXSID40862366	2,2,3,3-Tetrafluoropropyl bromide	Tebron|3-Bromo-1,1,2,2-tetrafluoropropane|Propane, 3-bromo-1,1,2,2-tetrafluoro-|2,2,3,3-Tetrafluoropropyl bromide|FHD 3|679-84-5|3-bromo-1,1,2,2-tetrafluoropropane|halopropane|Propane, 3-​bromo-​1,​1,​2,​2-​tetrafluoro-|Halopropane
DTXSID40883819	DSSTox_Substance_Id	DTXSID40883819	N,N',N''-(Phosphinylidynetris(oxyethane-2,1-diyl))tris(N-ethylheptadecafluorooctane-1-sulphonamide)	N,N',N''-(Phosphinylidynetris(oxyethane-2,1-diyl))tris(N-ethylheptadecafluorooctane-1-sulphonamide)|EINECS 218-841-9|1-Octanesulfonamide, N,N',N''-(phosphinylidynetris(oxy-2,1-ethanediyl))tris(N-ethyl-1,1,2,2,3,3,4,4,5,5,6,6,7,7,8,8,8-heptadecafluoro-|2250-98-8|Tris{2-[ethyl(1,1,2,2,3,3,4,4,5,5,6,6,7,7,8,8,8-heptadecafluorooctane-1-sulfonyl)amino]ethyl} phosphate
DTXSID90292457	DSSTox_Substance_Id	DTXSID90292457	2-(heptafluoropropyl)-4,5-dihydro-1h-imidazole	2-(heptafluoropropyl)-4,5-dihydro-1h-imidazole|4472-70-2|1H-Imidazole, 2-(1,1,2,2,3,3,3-heptafluoropropyl)-4,5-dihydro-|2-(Heptafluoropropyl)-4,5-dihydro-1H-imidazole
DTXSID50193678	DSSTox_Substance_Id	DTXSID50193678	1,1,4,4-Tetrafluoro-1,3-butadiene	407-70-5|FC(F)=CC=C(F)F|1,1,4,4-Tetrafluoro-1,3-butadiene|1,1,4,4-Tetrafluorobuta-1,3-diene
DTXSID20881878	DSSTox_Substance_Id	DTXSID20881878	Perfluoro(4-ethyl-3,4-dimethylhexane)	Hexane, 1,1,1,2,2,3,5,5,6,6,6-undecafluoro-4-(1,1,2,2,2-pentafluoroethyl)-3,4-bis(trifluoromethyl)-|80632-82-2|Hexane, 1,1,1,2,2,3,5,5,6,6,6-undecafluoro-4-(pentafluoroethyl)-3,4-bis(trifluoromethyl)-|Perfluoro(4-ethyl-3,4-dimethylhexane)|1,1,1,2,2,3,5,5,6,6,6-Undecafluoro-4-(pentafluoroethyl)-3,4-bis(trifluoromethyl)hexane
DTXSID70888610	DSSTox_Substance_Id	DTXSID70888610	2,2-Bis(3-amino-4-hydroxyphenyl)-hexafluoropropane	4,4'-(1,1,1,3,3,3-Hexafluoropropane-2,2-diyl)bis(2-aminophenol)|2,2-Bis(3-amino-4-hydroxyphenyl)-hexafluoropropane|Phenol, 4,4'-[2,2,2-trifluoro-1-(trifluoromethyl)ethylidene]bis[2-amino-|83558-87-6|2,2-Bis(3-amino-4-hydroxyphenyl)hexafluoropropane
DTXSID00892962	DSSTox_Substance_Id	DTXSID00892962	N-[3-(Dimethylamino)propyl]-perfluoroundecanamide	PFUnDAAm|Perfluoroundecane amido amine|Undecanamide, N-[3-(dimethylamino)propyl]-2,2,3,3,4,4,5,5,6,6,7,7,8,8,9,9,10,10,11,11,11-heneicosafluoro-|Undecanamide, N-​[3-​(dimethylamino)​propyl]​-​2,​2,​3,​3,​4,​4,​5,​5,​6,​6,​7,​7,​8,​8,​9,​9,​10,​10,​11,​11,​11-​heneicosafluoro-|N-[3-(Dimethylamino)propyl]-2,2,3,3,4,4,5,5,6,6,7,7,8,8,9,9,10,10,11,11,11-henicosafluoroundecanamide|N-Dimethyl ammonio p…
DTXSID201036892	DSSTox_Substance_Id	DTXSID201036892	2‐(N‐Methyl-perfluorononanesulfonamido)acetic acid	N-methylperfluorononane sulfonamido acetic acid|2‐(N‐Methyl-perfluorononanesulfonamido)acetic acid|NOCAS_1036892|2‐(N‐Methyl-1,1,2,2,3,3,4,4,5,5,6,6,7,7,8,8,9,9,9‐nonadecafluorononanesulfonamido)acetic acid|MeFNSAA
DTXSID201036278	DSSTox_Substance_Id	DTXSID201036278	3-Fluoro-3-(perfluorobutyl)acrylic acid	3,4,4,5,5,6,6,7,7,7-Decafluorohept-2-enoic acid|NOCAS_1036278|3-Fluoro-3-(perfluorobutyl)acrylic acid|5:2 unsaturated fluorotelomer carboxylic acid|5:2 UFTCA
DTXSID10834151	DSSTox_Substance_Id	DTXSID10834151	1,2,3,4,4,4-Hexafluoro-3-(heptafluoropropoxy)but-1-ene	84195-42-6|1-Butene, 1,2,3,4,4,4-hexafluoro-3-(1,1,2,2,3,3,3-heptafluoropropoxy)-|1,2,3,4,4,4-Hexafluoro-3-(heptafluoropropoxy)but-1-ene
DTXSID20152595	DSSTox_Substance_Id	DTXSID20152595	1,3-Dichloro-2,4,5,6-tetrafluorobenzene	EINECS 214-835-5|1,3-Dichloro-2,4,5,6-tetrafluorobenzene|1198-61-4|Benzene, 1,3-dichloro-2,4,5,6-tetrafluoro-|BENZENE, 1,3-DICHLORO-2,4,5,6-TETRAFLUORO-
DTXSID801019230	DSSTox_Substance_Id	DTXSID801019230	1,1,2,2,3,3,4,4,5,5,6,6,7,7,8,8,9,9,10,10,11,11,12,12,13,13,14,14-octacosafluorotetradecane-1-sulfonic acid	1,1,2,2,3,3,4,4,5,5,6,6,7,7,8,8,9,9,10,10,11,11,12,12,13,13,14,14-octacosafluorotetradecane-1-sulfonic acid|1-Tetradecanesulfonic acid, 1,1,2,2,3,3,4,4,5,5,6,6,7,7,8,8,9,9,10,10,11,11,12,12,13,13,14,14-octacosafluoro-|134615-59-1|1,1,2,2,3,3,4,4,5,5,6,6,7,7,8,8,9,9,10,10,11,11,12,12,13,13,14,14-Octacosafluorotetradecane-1-sulfonic acid
DTXSID00711184	DSSTox_Substance_Id	DTXSID00711184	1,2,3,3,3-Pentafluoro-1-methoxyprop-1-ene	1-Propene, 1,2,3,3,3-pentafluoro-1-methoxy-|666-92-2|1,2,3,3,3-Pentafluoro-1-methoxyprop-1-ene
DTXSID40895432	DSSTox_Substance_Id	DTXSID40895432	1,1,1,2,2,3,3,4,4,5,5,6,6,7,7,8,8,9,9,10,10,11,11,12,12-Pentacosafluorohexacosane	Hexacosane, 1,1,1,2,2,3,3,4,4,5,5,6,6,7,7,8,8,9,9,10,10,11,11,12,12-pentacosafluoro-|1,1,1,2,2,3,3,4,4,5,5,6,6,7,7,8,8,9,9,10,10,11,11,12,12-Pentacosafluorohexacosane|93454-73-0
DTXSID60524434	DSSTox_Substance_Id	DTXSID60524434	3,3,4,4,5,5,6,6,7,7,8,8,9,9,9-Pentadecafluoro-2-methylnonan-2-ol	92914-88-0|3,3,4,4,5,5,6,6,7,7,8,8,9,9,9-Pentadecafluoro-2-methylnonan-2-ol|2-Nonanol, 3,3,4,4,5,5,6,6,7,7,8,8,9,9,9-pentadecafluoro-2-methyl-
DTXSID40879833	DSSTox_Substance_Id	DTXSID40879833	Perfluorodecylphosphonic acid	(Henicosafluorodecyl)phosphonic acid|Phosphonic acid, (heneicosafluorodecyl)-|52299-26-0|C10-PFPA|Perfluorodecylphosphonic acid|P-(1,1,2,2,3,3,4,4,5,5,6,6,7,7,8,8,9,9,10,10,10-Heneicosafluorodecyl)phosphonic acid|(Perfluorodecyl)phosphonic acid|Phosphonic acid, P-​(1,​1,​2,​2,​3,​3,​4,​4,​5,​5,​6,​6,​7,​7,​8,​8,​9,​9,​10,​10,​10-​heneicosafluorodecyl​)​-|PFDPA|1,1,2,2,3,3,4,4,5,5,6,6,7,7,8,8,9,9,…
DTXSID10897549	DSSTox_Substance_Id	DTXSID10897549	Aluminum perfluoro-6-methylheptanoate	Heptanoic acid, 2,2,3,3,4,4,5,5,6,7,7,7-dodecafluoro-6-(trifluoromethyl)-, aluminum salt (3:1)|15715-47-6|Aluminium tris[2,2,3,3,4,4,5,5,6,7,7,7-dodecafluoro-6-(trifluoromethyl)heptanoate]|Aluminum perfluoro-6-methylheptanoate
DTXSID90621122	DSSTox_Substance_Id	DTXSID90621122	1,2,3,4,5,6,7,8,9-Nonafluoro-9H-fluorene	1,2,3,4,5,6,7,8,9-Nonafluoro-9H-fluorene|9H-Fluorene, 1,2,3,4,5,6,7,8,9-nonafluoro-|19113-94-1
DTXSID50878690	DSSTox_Substance_Id	DTXSID50878690	1,1-Dichloro-1,2,2-trifluoropropane	7125-99-7|1,1-Dichloro-1,2,2-trifluoropropane|Propane, 1,1-dichloro-1,2,2-trifluoro-
DTXSID40896267	DSSTox_Substance_Id	DTXSID40896267	N-{4-[(1,1,2,2,3,3,4,4,4-Nonafluorobutane-1-sulfonyl)amino]benzene-1-sulfonyl}acetamide	320599-24-4|Acetamide, N-[[4-[[(1,1,2,2,3,3,4,4,4-nonafluorobutyl)sulfonyl]amino]phenyl]sulfonyl]-|N-{4-[(1,1,2,2,3,3,4,4,4-Nonafluorobutane-1-sulfonyl)amino]benzene-1-sulfonyl}acetamide
DTXSID60798390	DSSTox_Substance_Id	DTXSID60798390	Phosphorous acid--2,2,3,3,4,4,5,5-octafluoropentan-1-ol (1/3)	1-Pentanol, 2,2,3,3,4,4,5,5-octafluoro-, compd. with phosphorous acid (3:1)|Phosphorous acid--2,2,3,3,4,4,5,5-octafluoropentan-1-ol (1/3)|65611-17-8
DTXSID20396477	DSSTox_Substance_Id	DTXSID20396477	1H,1H,3H-Perfluoropropyl triflate	6401-02-1|2,2,3,3-Tetrafluoropropyl trifluoromethanesulfonate|2,2,3,3-Tetrafluoropropyltrifluoromethanesulphonate|2,2,3,3-Tetrafluoropropyl trifluoromethane-sulfonate|Methanesulfonic acid, 1,1,1-trifluoro-, 2,2,3,3-tetrafluoropropyl ester|1H,1H,3H-Perfluoropropyl triflate
DTXSID60832243	DSSTox_Substance_Id	DTXSID60832243	4,4,4-Trifluoro-3-(methoxymethoxy)-3-(trifluoromethyl)but-1-ene	874917-55-2|4,4,4-Trifluoro-3-(methoxymethoxy)-3-(trifluoromethyl)but-1-ene|1-Butene, 4,4,4-trifluoro-3-(methoxymethoxy)-3-(trifluoromethyl)-
DTXSID40856563	DSSTox_Substance_Id	DTXSID40856563	1,2-Dimethyl-4-(pentafluoroethyl)benzene	Benzene, 1,2-dimethyl-4-(1,1,2,2,2-pentafluoroethyl)-|1257243-30-3|1,2-Dimethyl-4-(pentafluoroethyl)benzene
DTXSID30582061	DSSTox_Substance_Id	DTXSID30582061	(2S)-3,3,3-Trifluoro-2-methylpropane-1,2-diamine	(2S)-3,3,3-Trifluoro-2-methylpropane-1,2-diamine|1,2-Propanediamine, 3,3,3-trifluoro-2-methyl-, (2S)-|911424-53-8
DTXSID70507374	DSSTox_Substance_Id	DTXSID70507374	1,1,2,2,3,4,5,6,7-Nonafluoro-2,3-dihydro-1H-indene	1H-Indene, 1,1,2,2,3,4,5,6,7-nonafluoro-2,3-dihydro-|79676-83-8|1,1,2,2,3,4,5,6,7-Nonafluoro-2,3-dihydro-1H-indene
DTXSID50881184	DSSTox_Substance_Id	DTXSID50881184	Diammonium 3-(perfluoro-15-methylhexadecyl)-2-hydroxypropyl dihydrogen phosphate	EINECS 303-531-9|POLYFLGSID_881184|1,2-Nonadecanediol, 4,4,5,5,6,6,7,7,8,8,9,9,10,10,11,11,12,12,13,13,14,14,15,15,16,16,17,17,18,19,19,19-dotriacontafluoro-18-(trifluoromethyl)-, 1-(dihydrogen phosphate), diammonium salt|Diammonium 4,4,5,5,6,6,7,7,8,8,9,9,10,10,11,11,12,12,13,13,14,14,15,15,16,16,17,17,18,19,19,19-dotriacontafluoro-2-hydroxy-18-(trifluoromethyl)nonadecyl phosphate|Diammonium 3-(…
DTXSID901035057	DSSTox_Substance_Id	DTXSID901035057	3-(Dimethyl{3-[methyl(pentafluoroethanesulfonyl)amino]propyl}azaniumyl)propane-1-sulfonate	3-(Dimethyl{3-[methyl(pentafluoroethanesulfonyl)amino]propyl}azaniumyl)propane-1-sulfonate|N-sulfopropyldimethylammoniopropyl N-methyl perfuoroethanesulfonamide|SPrAmPr-N-Me-FEtSA|NOCAS_1035057|N-SPAmP-MeFESA
DTXSID30228018	DSSTox_Substance_Id	DTXSID30228018	1-Aziridinemethanol, alpha,alpha-bis(trifluoromethyl)-	2-(Aziridin-1-yl)-1,1,1,3,3,3-hexafluoropropan-2-ol|NSC 101314|1-Aziridinemethanol, alpha,alpha-bis(trifluoromethyl)-|773-23-9|alpha,alpha-Bis(trifluoromethyl)-1-aziridinemethanol|BRN 1308354|5-20-01-00027
DTXSID10503092	DSSTox_Substance_Id	DTXSID10503092	3,3-Dichloro-2,2,3-trifluoropropanoyl chloride	13045-20-0|Propanoyl chloride, 3,3-dichloro-2,2,3-trifluoro-|3,3-Dichloro-2,2,3-trifluoropropanoyl chloride
DTXSID60880421	DSSTox_Substance_Id	DTXSID60880421	(2,2,3,3,4,4,5,5,6,6,7,7,8,9,9,9-Hexadecafluoro-8-(trifluoromethyl)nonyl)oxirane	2-[2,2,3,3,4,4,5,5,6,6,7,7,8,9,9,9-Hexadecafluoro-8-(trifluoromethyl)nonyl]oxirane|Oxirane, 2-[2,2,3,3,4,4,5,5,6,6,7,7,8,9,9,9-hexadecafluoro-8-(trifluoromethyl)nonyl]-|151345-75-4|Oxirane, [2,2,3,3,4,4,5,5,6,6,7,7,8,9,9,9-hexadecafluoro-8-(trifluoromethyl)nonyl]-|41925-33-1|(2,2,3,3,4,4,5,5,6,6,7,7,8,9,9,9-Hexadecafluoro-8-(trifluoromethyl)nonyl)oxirane|EINECS 255-587-8|40509-19-1
DTXSID10895323	DSSTox_Substance_Id	DTXSID10895323	1,1,1,2,2,3,3,4,4,5,5,6,6,7,7,8,8,11,11,12,12,12-Docosafluoro-9-iodododecane	Dodecane, 1,1,1,2,2,3,3,4,4,5,5,6,6,7,7,8,8,11,11,12,12,12-docosafluoro-9-iodo-|1,1,1,2,2,3,3,4,4,5,5,6,6,7,7,8,8,11,11,12,12,12-Docosafluoro-9-iodododecane|641617-25-6
DTXSID10584841	DSSTox_Substance_Id	DTXSID10584841	[4-(3,3,4,4,5,5,6,6,7,7,8,8,9,9,10,10,10-Heptadecafluorodecyl)phenyl]bis(4-methoxyphenyl)methanol	[4-(3,3,4,4,5,5,6,6,7,7,8,8,9,9,10,10,10-Heptadecafluorodecyl)phenyl]bis(4-methoxyphenyl)methanol|865758-47-0|Benzenemethanol, alpha-[4-(3,3,4,4,5,5,6,6,7,7,8,8,9,9,10,10,10-heptadecafluorodecyl)phenyl]-4-methoxy-alpha-(4-methoxyphenyl)-
DTXSID10348167	DSSTox_Substance_Id	DTXSID10348167	2,2,3,3,4,4,4-Heptafluoro-N-(2,2,3,3,4,4,4-heptafluorobutanoyl)-N-[2-(3-hydroxy-4-methoxyphenyl)ethyl]butanamide	2,2,3,3,4,4,4-Heptafluoro-N-(2,2,3,3,4,4,4-heptafluorobutanoyl)-N-[2-(3-hydroxy-4-methoxyphenyl)ethyl]butanamide|BUTANAMIDE, 2,2,3,3,4,4,4-HEPTAFLUORO-N-(2,2,3,3,4,4,4-HEPTAFLUORO-1-O|55429-09-9|Butanamide, 2,2,3,3,4,4,4-heptafluoro-N-(2,2,3,3,4,4,4-heptafluoro-1-oxobutyl)-N-[2-(3-hydroxy-4-methoxyphenyl)ethyl]-
DTXSID90526567	DSSTox_Substance_Id	DTXSID90526567	3,3,4,4,5,5-Hexafluoro-1,2-bis(trifluoromethyl)cyclopent-1-ene	Cyclopentene, 3,3,4,4,5,5-hexafluoro-1,2-bis(trifluoromethyl)-|3,3,4,4,5,5-Hexafluoro-1,2-bis(trifluoromethyl)cyclopent-1-ene|34649-46-2
DTXSID90348746	DSSTox_Substance_Id	DTXSID90348746	cyclobutene, 1-ethenyl-2,3,3-trifluoro-	1-Ethenyl-2,3,3-trifluorocyclobut-1-ene|Cyclobutene, 1-ethenyl-2,3,3-trifluoro-|2247-96-3|cyclobutene, 1-ethenyl-2,3,3-trifluoro-
DTXSID10315612	DSSTox_Substance_Id	DTXSID10315612	N~1~,N~1~,N~6~,N~6~-Tetraethyl-2,3,3,4,4,5-hexafluorohexanediamide	Hexanediamide, N~1~,N~1~,N~6~,N~6~-tetraethyl-2,3,3,4,4,5-hexafluoro-|60895-99-0|N~1~,N~1~,N~6~,N~6~-Tetraethyl-2,3,3,4,4,5-hexafluorohexanediamide
DTXSID00709107	DSSTox_Substance_Id	DTXSID00709107	Pentafluoropropaneperoxoic acid	159219-31-5|Propaneperoxoic acid, 2,2,3,3,3-pentafluoro-|Pentafluoropropaneperoxoic acid
DTXSID80476365	DSSTox_Substance_Id	DTXSID80476365	4-(Heptafluoroisopropyl)benzoic acid	2396-21-6|4-(Heptafluoroisopropyl)benzoic acid|4-(1,1,1,2,3,3,3-Heptafluoropropan-2-yl)benzoic acid|Benzoic acid, 4-[1,2,2,2-tetrafluoro-1-(trifluoromethyl)ethyl]-
DTXSID8061844	DSSTox_Substance_Id	DTXSID8061844	Hexafluoroisopropylideneimine	Hexafluoroisopropylideneimine|1645-75-6|EINECS 216-705-3|2-Propanimine, 1,1,1,3,3,3-hexafluoro-|1,1,1,3,3,3-Hexafluoropropan-2-imine
DTXSID10604437	DSSTox_Substance_Id	DTXSID10604437	4,5-Dichloro-2,2,4-trifluoro-1,3-dioxolane	1,3-Dioxolane, 4,5-dichloro-2,2,4-trifluoro-|4,5-Dichloro-2,2,4-trifluoro-1,3-dioxolane|89444-47-3
DTXSID20896088	DSSTox_Substance_Id	DTXSID20896088	tert-Butyl (4,4,5,5,6,6,7,7,7-nonafluoro-2-iodoheptyl)carbamate	Carbamic acid, N-(4,4,5,5,6,6,7,7,7-nonafluoro-2-iodoheptyl)-, 1,1-dimethylethyl ester|1301739-79-6|tert-Butyl (4,4,5,5,6,6,7,7,7-nonafluoro-2-iodoheptyl)carbamate
DTXSID90188609	DSSTox_Substance_Id	DTXSID90188609	Pyridine, 4-bromo-2,3,5,6-tetrafluoro-	3511-90-8|Fc1nc(F)c(F)c(Br)c1F|Pyridine, 4-bromo-2,3,5,6-tetrafluoro-|PYRIDINE, 4-BROMO-2,3,5,6-TETRAFLUORO-|4-Bromo-2,3,5,6-tetrafluoropyridine
DTXSID90551319	DSSTox_Substance_Id	DTXSID90551319	2-[(3,3,4,4,5,5,6,6,7,7,8,8,8-Tridecafluorooctyl)sulfanyl]ethane-1-thiol	Ethanethiol, 2-[(3,3,4,4,5,5,6,6,7,7,8,8,8-tridecafluorooctyl)thio]-|104568-31-2|2-[(3,3,4,4,5,5,6,6,7,7,8,8,8-Tridecafluorooctyl)sulfanyl]ethane-1-thiol
DTXSID20505825	DSSTox_Substance_Id	DTXSID20505825	3,3,4,4,5,5,6,6,6-Nonafluorohex-1-yne	1-Hexyne, 3,3,4,4,5,5,6,6,6-nonafluoro-|3,3,4,4,5,5,6,6,6-Nonafluorohex-1-yne|59665-30-4
DTXSID10881165	DSSTox_Substance_Id	DTXSID10881165	4,4,5,5,6,6,7,7,8,8,9,9,10,10,11,11,11-Heptadecafluoro-1-phenoxyundecan-2-ol	94159-91-8|2-Undecanol, 4,4,5,5,6,6,7,7,8,8,9,9,10,10,11,11,11-heptadecafluoro-1-phenoxy-|4,4,5,5,6,6,7,7,8,8,9,9,10,10,11,11,11-Heptadecafluoro-1-phenoxyundecan-2-ol|EINECS 303-273-7
DTXSID70305938	DSSTox_Substance_Id	DTXSID70305938	1,1,1,4,4,4-hexafluoro-2,3-dimethylbutane-2,3-diol	16803-68-2|1,1,1,4,4,4-Hexafluoro-2,3-dimethylbutane-2,3-diol|1,1,1,4,4,4-hexafluoro-2,3-dimethylbutane-2,3-diol|2,3-Butanediol, 1,1,1,4,4,4-hexafluoro-2,3-dimethyl-
DTXSID50547273	DSSTox_Substance_Id	DTXSID50547273	Trifluoro(trifluoromethyl)silane	335-06-8|Silane, trifluoro(trifluoromethyl)-|Trifluoro(trifluoromethyl)silane
DTXSID50200997	DSSTox_Substance_Id	DTXSID50200997	(Perfluoro-9-methyldecyl)ethyl acrylate	C=CC(=O)OCCC(F)(F)C(F)(F)C(F)(F)C(F)(F)C(F)(F)C(F)(F)C(F)(F)C(F)(F)C(F)(C(F)(F)F)C(F)(F)F|3,3,4,4,5,5,6,6,7,7,8,8,9,9,10,10,11,12,12,12-Icosafluoro-11-(trifluoromethyl)dodecyl acrylate|EINECS 258-276-5|3,3,4,4,5,5,6,6,7,7,8,8,9,9,10,10,11,12,12,12-Icosafluoro-11-(trifluoromethyl)dodecyl prop-2-enoate|(Perfluoro-9-methyldecyl)ethyl acrylate|52956-81-7
DTXSID50826959	DSSTox_Substance_Id	DTXSID50826959	5-Diazo-1,2,3,4-tetrakis(trifluoromethyl)cyclopenta-1,3-diene	85422-09-9|1,3-Cyclopentadiene, 5-diazo-1,2,3,4-tetrakis(trifluoromethyl)-|5-Diazo-1,2,3,4-tetrakis(trifluoromethyl)cyclopenta-1,3-diene
DTXSID201035301	DSSTox_Substance_Id	DTXSID201035301	Pentafluorophenyl 2,3,4,5-tetrafluoro-6-nitrophenyl sulfide	Pentafluorophenyl 2,3,4,5-tetrafluoro-6-nitrophenyl sulfide|5580-84-7|2-Nitrononafluorobiphenyl sulfide|Sulfide, pentafluorophenyl 2,3,4,5-tetrafluoro-6-nitrophenyl
DTXSID801023269	DSSTox_Substance_Id	DTXSID801023269	2-{[(Pentafluoroethyl)sulfanyl]methyl}pyrrolidine	2-{[(Pentafluoroethyl)sulfanyl]methyl}pyrrolidine|2-[(Pentafluoroethylthio)methyl]pyrrolidine|Pyrrolidine, 2-[[(1,1,2,2,2-pentafluoroethyl)thio]methyl]-|1274892-03-3|2-(1,1,2,2,2-Pentafluoroethylsulfanylmethyl)pyrrolidine
DTXSID60375342	DSSTox_Substance_Id	DTXSID60375342	Trifluoromethylphosphonic Acid	Phosphonic acid, (trifluoromethyl)-|(Trifluoromethyl)phosphonic acid|Trifluoromethylphosphonic Acid|374-09-4
DTXSID10508547	DSSTox_Substance_Id	DTXSID10508547	Ethyl 2,3,3,3-tetrafluoro-2-(trifluoromethyl)propanoate	Ethyl 2,3,3,3-tetrafluoro-2-(trifluoromethyl)propanoate|Propanoic acid, 2,3,3,3-tetrafluoro-2-(trifluoromethyl)-, ethyl ester|1526-49-4
DTXSID30379352	DSSTox_Substance_Id	DTXSID30379352	2,2,3-trichloro-1,1,1,4,4,4-hexafluorobutane	Butane, 2,2,3-trichloro-1,1,1,4,4,4-hexafluoro-|378-84-7|2,2,3-trichloro-1,1,1,4,4,4-hexafluorobutane|2,2,3-Trichloro-1,1,1,4,4,4-hexafluorobutane
DTXSID00309969	DSSTox_Substance_Id	DTXSID00309969	4,5-bis(trifluoromethyl)-1H-imidazole	4,5-Bis(trifluoromethyl)-1H-imidazole|4,5-bis(trifluoromethyl)-1H-imidazole|651-34-3|1H-Imidazole, 4,5-bis(trifluoromethyl)-
DTXSID401032703	DSSTox_Substance_Id	DTXSID401032703	Sodium (2‐{[(2,2,3,3,4,4,5,5,6,6,7,7‐dodecafluoroheptyl)oxy]carbonyl}phenyl)methanesulfonate	29817-88-7|Benzoic acid, 2-(sulfomethyl)-, (2,2,3,3,4,4,5,5,6,6,7,7-dodecafluoroheptyl) ester, sodium salt (1:1)|Benzoic acid, 2-(sulfomethyl)-, 1-(2,2,3,3,4,4,5,5,6,6,7,7-dodecafluoroheptyl) ester, sodium salt (1:1)|Sodium (2‐{[(2,2,3,3,4,4,5,5,6,6,7,7‐dodecafluoroheptyl)oxy]carbonyl}phenyl)methanesulfonate
DTXSID80897051	DSSTox_Substance_Id	DTXSID80897051	[N(E),S(S)]-N-(4-nitrophenyl)methyleneperfluorobutanesulfinamide	1-Butanesulfinamide, 1,1,2,2,3,3,4,4,4-nonafluoro-N-[(4-nitrophenyl)methylene]-, [N(E),S(S)]-|[N(E),S(S)]-N-(4-nitrophenyl)methyleneperfluorobutanesulfinamide|1612778-37-6|(S~1~S)-1,1,2,2,3,3,4,4,4-Nonafluoro-N-[(E)-(4-nitrophenyl)methylidene]butane-1-sulfinamide|1-Butanesulfinamide, 1,1,2,2,3,3,4,4,4-nonafluoro-N-[(1E)-(4-nitrophenyl)methylene]-, (S~1~S)-
DTXSID50382621	DSSTox_Substance_Id	DTXSID50382621	7:3 Fluorotelomer alcohol	7:3 Fluorotelomer alcohol|3-(Perfluoroheptyl)propan-1-ol|1H,1H,2H,2H,3H,3H-Perfluorodecan-1-ol|25600-66-2|4,4,5,5,6,6,7,7,8,8,9,9,10,10,10-Pentadecafluorodecan-1-ol|1-Decanol, 4,4,5,5,6,6,7,7,8,8,9,9,10,10,10-pentadecafluoro-
DTXSID70694798	DSSTox_Substance_Id	DTXSID70694798	3-Amino-4,4,4-trifluorobut-2-enenitrile	3-Amino-4,4,4-trifluorobut-2-enenitrile|2-Butenenitrile, 3-amino-4,4,4-trifluoro-|33561-24-9
DTXSID80850989	DSSTox_Substance_Id	DTXSID80850989	Oxirane--trifluoromethane (1/1)	Methane, trifluoro-, compd. with oxirane (1:1)|Oxirane--trifluoromethane (1/1)|525577-19-9
DTXSID901033837	DSSTox_Substance_Id	DTXSID901033837	N-[(Perfluorobutyl)sulfonyl]-N-propylglycine	N-[(Perfluorobutyl)sulfonyl]-N-propylglycine|864069-46-5|Glycine, N-[(nonafluorobutyl)sulfonyl]-N-propyl-|N-[(Nonafluorobutyl)sulfonyl]-N-propylglycine
DTXSID90318065	DSSTox_Substance_Id	DTXSID90318065	NSC325605	Tellurium, tetrakis(2,2,2-trifluoroethoxy)-|NSC325605|77504-47-3|1,1,1-Trifluoro-2-{[tris(2,2,2-trifluoroethoxy)-lambda~4~-tellanyl]oxy}ethane
DTXSID00476261	DSSTox_Substance_Id	DTXSID00476261	2-[(2,2,3,3,3-Pentafluoropropoxy)methyl]oxirane	706-89-8|Oxirane, 2-[(2,2,3,3,3-pentafluoropropoxy)methyl]-|2-[(2,2,3,3,3-Pentafluoropropoxy)methyl]oxirane
DTXSID80327722	DSSTox_Substance_Id	DTXSID80327722	NSC680477	61587-20-0|NSC680477|4-Chloro-4'-(1,1,3,3,3-pentafluoroprop-1-en-2-yl)-1,1'-biphenyl|1,1'-Biphenyl, 4-chloro-4'-[2,2-difluoro-1-(trifluoromethyl)ethenyl]-
DTXSID00500777	DSSTox_Substance_Id	DTXSID00500777	3,5,6-Trifluoropyridin-2-amine	2-Pyridinamine, 3,5,6-trifluoro-|3534-50-7|3,5,6-Trifluoropyridin-2-amine
DTXSID301032598	DSSTox_Substance_Id	DTXSID301032598	Perfluoro-10-dodecene-1-sulfonic acid	Perfluoro-10-dodecene-1-sulfonic acid|1,1,2,2,3,3,4,4,5,5,6,6,7,7,8,8,9,9,10,11,12,12,12-Tricosafluoro-10-dodecene-1-sulfonic acid|Tricosafluoro-10-dodecene-1-sulfonic acid|2089109-47-5
DTXSID80522412	DSSTox_Substance_Id	DTXSID80522412	2,2,3,3-Tetrafluoro-1-methoxypropan-1-ol	1-Propanol, 2,2,3,3-tetrafluoro-1-methoxy-|88332-83-6|2,2,3,3-Tetrafluoro-1-methoxypropan-1-ol
DTXSID40846722	DSSTox_Substance_Id	DTXSID40846722	2,2,3,3-Tetrafluoro-1-(trifluoromethyl)cyclopropane-1-carboxylic acid	Cyclopropanecarboxylic acid, 2,2,3,3-tetrafluoro-1-(trifluoromethyl)-|917951-64-5|2,2,3,3-Tetrafluoro-1-(trifluoromethyl)cyclopropane-1-carboxylic acid
DTXSID001026752	DSSTox_Substance_Id	DTXSID001026752	4-Bromo-5-(1,2,3,3,4,4,5,5,6,6,6-undecafluorohex-1-enoxy)benzene-1,2-diamine	NOCAS_1026752|4-Bromo-5-(1,2,3,3,4,4,5,5,6,6,6-undecafluorohex-1-enoxy)benzene-1,2-diamine
DTXSID00380056	DSSTox_Substance_Id	DTXSID00380056	10:1 Fluorotelomer alcohol	10:1 FTOH|Fluorotelomer alcohol 10:1|2,2,3,3,4,4,5,5,6,6,7,7,8,8,9,9,10,10,11,11,11-Henicosafluoroundecan-1-ol|FTOH 10:1|1-Undecanol, 2,2,3,3,4,4,5,5,6,6,7,7,8,8,9,9,10,10,11,11,11-heneicosafluoro-|2,2,3,3,4,4,5,5,6,6,7,7,8,8,9,9,10,10,11,11,11-Heneicosafluoro-1-undecanol|307-46-0|1H,1H-Perfluoroundecan-1-ol|1-​Undecanol, 2,​2,​3,​3,​4,​4,​5,​5,​6,​6,​7,​7,​8,​8,​9,​9,​10,​10,​11,​11,​11-​heneico…
DTXSID501033116	DSSTox_Substance_Id	DTXSID501033116	Chloro(3,3,4,4,5,5,6,6,7,7,8,8,8-tridecafluorooctyl)bis(3,3,3-trifluoropropyl)silane	608296-98-6|Chloro(3,3,4,4,5,5,6,6,7,7,8,8,8-tridecafluorooctyl)bis(3,3,3-trifluoropropyl)silane|Silane, chloro(3,3,4,4,5,5,6,6,7,7,8,8,8-tridecafluorooctyl)bis(3,3,3-trifluoropropyl)-
DTXSID70335058	DSSTox_Substance_Id	DTXSID70335058	1,1,1-trifluoro-2-nitroethane	Ethane, 1,1,1-trifluoro-2-nitro-|819-07-8|1,1,1-Trifluoro-2-nitroethane|1,1,1-trifluoro-2-nitroethane
DTXSID80143085	DSSTox_Substance_Id	DTXSID80143085	N-(((2-Chloro-4-((1,1,2,2-tetrafluoroethyl)thio)phenyl)amino)carbonyl)-2,6-difluorobenzamide	N-(((2-Chloro-4-((1,1,2,2-tetrafluoroethyl)thio)phenyl)amino)carbonyl)-2,6-difluorobenzamide|100278-98-6|N-({2-Chloro-4-[(1,1,2,2-tetrafluoroethyl)sulfanyl]phenyl}carbamoyl)-2,6-difluorobenzamide|Benzamide, N-(((2-chloro-4-((1,1,2,2- tetrafluoroethyl)thio)phenyl)amino)carbonyl)-2,6-difluoro-|Benzamide, N-[[[2-chloro-4-[(1,1,2,2-tetrafluoroethyl)thio]phenyl]amino]carbonyl]-2,6-difluoro-
DTXSID00896268	DSSTox_Substance_Id	DTXSID00896268	1-{4-[(2H-1,3-Benzodioxol-5-yl)methyl]piperazin-1-yl}-2,2,3,3,4,4,4-heptafluorobutan-1-one	546063-97-2|1-Butanone, 1-[4-(1,3-benzodioxol-5-ylmethyl)-1-piperazinyl]-2,2,3,3,4,4,4-heptafluoro-|1-{4-[(2H-1,3-Benzodioxol-5-yl)methyl]piperazin-1-yl}-2,2,3,3,4,4,4-heptafluorobutan-1-one
DTXSID70896533	DSSTox_Substance_Id	DTXSID70896533	Methyl 2,4,4,5,7,7,8,10,10,11,13,13,14,16,16,17,17,18,18,18-icosafluoro-2,5,8,11,14-pentakis(trifluoromethyl)-3,6,9,12,15-pentaoxaoctadecan-1-oate	3,6,9,12,15-Pentaoxaoctadecan-1-oic acid, 2,4,4,5,7,7,8,10,10,11,13,13,14,16,16,17,17,18,18,18-eicosafluoro-2,5,8,11,14-pentakis(trifluoromethyl)-, methyl ester|Methyl 2,4,4,5,7,7,8,10,10,11,13,13,14,16,16,17,17,18,18,18-icosafluoro-2,5,8,11,14-pentakis(trifluoromethyl)-3,6,9,12,15-pentaoxaoctadecan-1-oate|1005033-64-6
DTXSID20503129	DSSTox_Substance_Id	DTXSID20503129	1,1,1,2,4,4,4-Heptafluoro-3-(trifluoromethyl)but-2-ene	2-Butene, 1,1,1,2,4,4,4-heptafluoro-3-(trifluoromethyl)-|1,1,1,2,4,4,4-Heptafluoro-3-(trifluoromethyl)but-2-ene|41004-33-5
DTXSID0042032	DSSTox_Substance_Id	DTXSID0042032	1,1-Dichloro-1,2,3,3,3-pentafluoropropane	Propane, 1,1-dichloro-1,2,3,3,3-pentafluoro-|1,1,1,2,3-Pentafluoro-3,3-dichloropropane|HCFC-225eb|111512-56-2|1,1-Dichloropentafluoropropane|1,1-Dichloro-1,2,3,3,3-pentafluoropropane
DTXSID80871518	DSSTox_Substance_Id	DTXSID80871518	Perfluoro-p-menthane	1,1,2,2,3,4,4,5,5,6-Decafluoro-3-(1,1,1,2,3,3,3-heptafluoropropan-2-yl)-6-(trifluoromethyl)cyclohexane|423-03-0|CERAPP_59299|Cyclohexane, decafluoro-1-[tetrafluoro-1-(trifluoromethyl)ethyl]-4-(trifluoromethyl)-|Cyclohexane, 1,1,2,2,3,4,4,5,5,6-decafluoro-3-[1,2,2,2-tetrafluoro-1-(trifluoromethyl)ethyl]-6-(trifluoromethyl)-|1,1,2,2,3,4,4,5,5,6-Decafluoro-3-[1,2,2,2-tetrafluoro-1-(trifluoromethyl)e…
DTXSID70143190	DSSTox_Substance_Id	DTXSID70143190	N-((2,3-Dimethyl-4-(1,1,2,2-tetrafluoroethylsulfonyl)phenyl)carbamoyl)-2,6-difluorobenzamide	Benzamide, N-[[[2,3-dimethyl-4-[(1,1,2,2-tetrafluoroethyl)sulfonyl]phenyl]amino]carbonyl]-2,6-difluoro-|N-{[2,3-Dimethyl-4-(1,1,2,2-tetrafluoroethanesulfonyl)phenyl]carbamoyl}-2,6-difluorobenzamide|N-((2,3-Dimethyl-4-(1,1,2,2-tetrafluoroethylsulfonyl)phenyl)carbamoyl)-2,6-difluorobenzamide|100341-71-7
DTXSID80896605	DSSTox_Substance_Id	DTXSID80896605	2,2,3,3,4,4,5,5,6,6,7,7,8,8,9,9,10,10,11,11,12,12,13,13,14,14,15,15,16,16,17,17,18,18,19,19,20,20,21,21,21-Hentetracontafluorohenicosyl 2-methylprop-2-enoate	132405-54-0|2-Propenoic acid, 2-methyl-, 2,2,3,3,4,4,5,5,6,6,7,7,8,8,9,9,10,10,11,11,12,12,13,13,14,14,15,15,16,16,17,17,18,18,19,19,20,20,21,21,21-hentetracontafluoroheneicosyl ester|2,2,3,3,4,4,5,5,6,6,7,7,8,8,9,9,10,10,11,11,12,12,13,13,14,14,15,15,16,16,17,17,18,18,19,19,20,20,21,21,21-Hentetracontafluorohenicosyl 2-methylprop-2-enoate
DTXSID70184725	DSSTox_Substance_Id	DTXSID70184725	Perflubrodec	Component of Oxygent|UNII-4818HEA280|307-43-7|EINECS 206-201-1|Component of AF0144|Perfluorodecyl bromide|FC(F)(F)C(F)(F)C(F)(F)C(F)(F)C(F)(F)C(F)(F)C(F)(F)C(F)(F)C(F)(F)C(F)(F)Br|1-Bromo-1,1,2,2,3,3,4,4,5,5,6,6,7,7,8,8,9,9,10,10,10-henicosafluorodecane|Perflubrodec
DTXSID70896275	DSSTox_Substance_Id	DTXSID70896275	5-(4-tert-Butylphenyl)-N-(2,2,3,3,4,4,4-heptafluorobutyl)-1,2-oxazole-3-carboxamide	5-(4-tert-Butylphenyl)-N-(2,2,3,3,4,4,4-heptafluorobutyl)-1,2-oxazole-3-carboxamide|3-Isoxazolecarboxamide, 5-[4-(1,1-dimethylethyl)phenyl]-N-(2,2,3,3,4,4,4-heptafluorobutyl)-|922421-40-7
DTXSID20508316	DSSTox_Substance_Id	DTXSID20508316	1,2,3,4,5,6,7-Heptafluoro-8-methylnaphthalene	Naphthalene, 1,2,3,4,5,6,7-heptafluoro-8-methyl-|52158-44-8|1,2,3,4,5,6,7-Heptafluoro-8-methylnaphthalene
DTXSID00367403	DSSTox_Substance_Id	DTXSID00367403	Ethyl [2-(2-ethoxyethoxy)-1,1,1,3,3,3-hexafluoropropan-2-yl]carbamate	5226-09-5|Carbamic acid, N-[1-(2-ethoxyethoxy)-2,2,2-trifluoro-1-(trifluoromethyl)ethyl]-, ethyl ester|Ethyl [2-(2-ethoxyethoxy)-1,1,1,3,3,3-hexafluoropropan-2-yl]carbamate
DTXSID701022818	DSSTox_Substance_Id	DTXSID701022818	(2E)-4,4,5,5,5-Pentafluoropent-2-en-1-ol	148757-93-1|4,4,5,5,5-Pentafluoropent-2-en-1-ol|(E)-4,4,5,5,5-Pentafluoropent-2-en-1-ol|SCHEMBL2831539|2-Penten-1-ol, 4,4,5,5,5-pentafluoro-, (2E)-|(2E)-4,4,5,5,5-Pentafluoropent-2-en-1-ol
DTXSID501022886	DSSTox_Substance_Id	DTXSID501022886	N-[4-(4-Morpholinylcarbonyl)benzoyl]valyl-N-[(3R)-5,5,6,6,6-pentafluoro-2-methyl-4-oxo-3-hexanyl]-L-prolinamide	(R)-mdl-101146|L-Prolinamide, N-[4-(4-morpholinylcarbonyl)benzoyl]valyl-N-[(1R)-3,3,4,4,4-pentafluoro-1-(1-methylethyl)-2-oxobutyl]-|L-Prolinamide, N-(4-(4-morpholinylcarbonyl)benzoyl)-L-valyl-N-(3,3,4,4,4-pentafluoro-1-(1-methylethyl)-2-oxobutyl)-, (R)-|163660-53-5|N-[4-(4-Morpholinylcarbonyl)benzoyl]valyl-N-[(3R)-5,5,6,6,6-pentafluoro-2-methyl-4-oxo-3-hexanyl]-L-prolinamide|MDL-101146, (R)-
DTXSID00882888	DSSTox_Substance_Id	DTXSID00882888	1-(2-Iodoethyl)perfluoroeicosane	263756-45-2|1,1,1,2,2,3,3,4,4,5,5,6,6,7,7,8,8,9,9,10,10,11,11,12,12,13,13,14,14,15,15,16,16,17,17,18,18,19,19,20,20-Hentetracontafluoro-22-iododocosane|1-(2-Iodoethyl)perfluoroeicosane|POLYFLGSID_882888|Docosane, 1,1,1,2,2,3,3,4,4,5,5,6,6,7,7,8,8,9,9,10,10,11,11,12,12,13,13,14,14,15,15,16,16,17,17,18,18,19,19,20,20-hentetracontafluoro-22-iodo-
DTXSID801026801	DSSTox_Substance_Id	DTXSID801026801	2,2,3,3,4,5,5,6-Octafluoro-6-(trifluoromethyl)morpholine	2,2,3,3,4,5,5,6-Octafluoro-6-(trifluoromethyl)morpholine|NOCAS_1026801
DTXSID4075031	DSSTox_Substance_Id	DTXSID4075031	HCFC-223ca	HCFC-223ca|134237-37-9|422-52-6|1,1,3,3-Tetrachloro-2,2,3-trifluoropropane|Propane, 1,1,3,3-tetrachloro-1,2,2-trifluoro-|1,1,3,3-Tetrachloro-1,2,2-trifluoropropane
DTXSID40674305	DSSTox_Substance_Id	DTXSID40674305	1-(Perfluorohexyl)hexadecane	133310-71-1|1-(Perfluorohexyl)hexadecane|1,1,1,2,2,3,3,4,4,5,5,6,6-Tridecafluorodocosane,|Docosane, 1,1,1,2,2,3,3,4,4,5,5,6,6-tridecafluoro-|1,1,1,2,2,3,3,4,4,5,5,6,6-Tridecafluorodocosane|F6H16|1-(Tridecafluorohexyl)hexadecane
DTXSID00973689	DSSTox_Substance_Id	DTXSID00973689	1,1,1,3,3-Pentafluoro-2-(fluoromethoxy)-3-methoxypropane	1,1,1,3,3-Pentafluoro-2-(fluoromethoxy)-3-methoxypropane|58109-33-4|Propane, 1,1,1,3,3-pentafluoro-2-(fluoromethoxy)-3-methoxy-
DTXSID00896425	DSSTox_Substance_Id	DTXSID00896425	4-(1,1,1,2,3,3,3-Heptafluoropropan-2-yl)-2-methyl-3-(2-methylpropane-2-sulfinyl)benzoic acid	1355554-39-0|Benzoic acid, 3-[(1,1-dimethylethyl)sulfinyl]-2-methyl-4-[1,2,2,2-tetrafluoro-1-(trifluoromethyl)ethyl]-|4-(1,1,1,2,3,3,3-Heptafluoropropan-2-yl)-2-methyl-3-(2-methylpropane-2-sulfinyl)benzoic acid
DTXSID30578323	DSSTox_Substance_Id	DTXSID30578323	2,2,4,4-Tetrafluorooxetane	154330-40-2|Oxetane, 2,2,4,4-tetrafluoro-|2,2,4,4-Tetrafluorooxetane
DTXSID70475180	DSSTox_Substance_Id	DTXSID70475180	1,10-Phenanthroline, 5,5,6,6-tetrafluoro-5,6-dihydro-	134023-58-8|5,5,6,6-Tetrafluoro-5,6-dihydro-1,10-phenanthroline|1,10-Phenanthroline, 5,5,6,6-tetrafluoro-5,6-dihydro-
DTXSID40529780	DSSTox_Substance_Id	DTXSID40529780	1,2,2,3-Tetrafluoropropane-1,3-disulfonyl difluoride	90127-86-9|1,3-Propanedisulfonyl difluoride, 1,2,2,3-tetrafluoro-|1,2,2,3-Tetrafluoropropane-1,3-disulfonyl difluoride
DTXSID80454860	DSSTox_Substance_Id	DTXSID80454860	3-(Perfluorooctyl)-1-propene	5519-67-5|3-(Perfluorooctyl)-1-propene|4,4,5,5,6,6,7,7,8,8,9,9,10,10,11,11,11-Heptadecafluoroundec-1-ene|1-Undecene, 4,4,5,5,6,6,7,7,8,8,9,9,10,10,11,11,11-heptadecafluoro-|61589-64-8
DTXSID40377687	DSSTox_Substance_Id	DTXSID40377687	Methyl perfluoro-3,6-dioxaheptanoate	Methyl perfluoro-3,6-dioxaheptanoate|Methyl difluoro[1,1,2,2-tetrafluoro-2-(trifluoromethoxy)ethoxy]acetate|39187-41-2|Acetic acid, 2,2-difluoro-2-[1,1,2,2-tetrafluoro-2-(trifluoromethoxy)ethoxy]-, methyl ester|Methyl 2,2-difluoro-2-[1,1,2,2-tetrafluoro-2-(trifluoromethoxy)ethoxy]acetate
DTXSID50895403	DSSTox_Substance_Id	DTXSID50895403	2-Chloro-3,3,4,4,5,5,6,6,7,7,8,8,9,9,10,10,10-heptadecafluorodec-1-ene	1-Decene, 2-chloro-3,3,4,4,5,5,6,6,7,7,8,8,9,9,10,10,10-heptadecafluoro-|110927-73-6|2-Chloro-3,3,4,4,5,5,6,6,7,7,8,8,9,9,10,10,10-heptadecafluorodec-1-ene
DTXSID10379815	DSSTox_Substance_Id	DTXSID10379815	Perfluoro-1-ethyl-3-propoxycyclohexane	Perfluoro-1-ethyl-3-propoxycyclohexane|400626-82-6|1,1,2,2,3,3,4,5,5,6-Decafluoro-4-(heptafluoropropoxy)-6-(pentafluoroethyl)cyclohexane|Cyclohexane, 1,1,2,2,3,3,4,5,5,6-decafluoro-4-(1,1,2,2,3,3,3-heptafluoropropoxy)-6-(1,1,2,2,2-pentafluoroethyl)-
DTXSID40896005	DSSTox_Substance_Id	DTXSID40896005	Bis(2,2,3,3,4,4,4-heptafluorobutyl) phenylphosphonate	31430-72-5|Phosphonic acid, P-phenyl-, bis(2,2,3,3,4,4,4-heptafluorobutyl) ester|Bis(2,2,3,3,4,4,4-heptafluorobutyl) phenylphosphonate
DTXSID20445030	DSSTox_Substance_Id	DTXSID20445030	Benzene, 1-(2,2-difluoroethenyl)-3-(trifluoromethyl)-	Benzene, 1-(2,2-difluoroethenyl)-3-(trifluoromethyl)-|1-(2,2-Difluoroethenyl)-3-(trifluoromethyl)benzene|90605-29-1
DTXSID20594956	DSSTox_Substance_Id	DTXSID20594956	1-[3,5-Bis(trifluoromethyl)phenyl]propan-1-amine	1-[3,5-Bis(trifluoromethyl)phenyl]propan-1-amine|685503-45-1|Benzenemethanamine, alpha-ethyl-3,5-bis(trifluoromethyl)-
DTXSID3071301	DSSTox_Substance_Id	DTXSID3071301	4-(Methyl((pentadecafluoroheptyl)sulfonyl)amino)butyl prop-2-enoate	4-(Methyl((pentadecafluoroheptyl)sulphonyl)amino)butyl acrylate|EINECS 269-393-6|2-Propenoic acid, 4-(methyl((pentadecafluoroheptyl)sulfonyl)amino)butyl ester|2-Propenoic acid, 4-(methyl((1,1,2,2,3,3,4,4,5,5,6,6,7,7,7-pentadecafluoroheptyl)sulfonyl)amino)butyl ester|2-PROPENOIC ACID, 4-[METHYL[(PENTADECAFLUOROHEPTYL)SULFONYL]AMINO]BUTYL ESTER|2-Propenoic acid, 4-[methyl[(1,1,2,2,3,3,4,4,5,5,6,6,7…
DTXSID30896236	DSSTox_Substance_Id	DTXSID30896236	Ethyl [5-(heptafluoropropyl)-1-methyl-1H-pyrazol-3-yl]acetate	Ethyl [5-(heptafluoropropyl)-1-methyl-1H-pyrazol-3-yl]acetate|1428569-19-0|1H-Pyrazole-3-acetic acid, 5-(1,1,2,2,3,3,3-heptafluoropropyl)-1-methyl-, ethyl ester
DTXSID70379270	DSSTox_Substance_Id	DTXSID70379270	1-Propenylperfluoropropane	4,4,5,5,6,6,6-Heptafluoro-2-hexene|2-Hexene, 4,4,5,5,6,6,6-heptafluoro-|4,4,5,5,6,6,6-Heptafluorohex-2-ene|1-Propenylperfluoropropane|355-95-3
DTXSID40818944	DSSTox_Substance_Id	DTXSID40818944	4,5,5,5-Tetrafluoro-3-phenylpent-3-en-2-one	61282-84-6|4,5,5,5-Tetrafluoro-3-phenylpent-3-en-2-one|3-Penten-2-one, 4,5,5,5-tetrafluoro-3-phenyl-
DTXSID00707966	DSSTox_Substance_Id	DTXSID00707966	1,1,1,2,2,3,3,4,4,5,5,6,6-Tridecafluorooctadec-7-ene	131851-05-3|1,1,1,2,2,3,3,4,4,5,5,6,6-Tridecafluorooctadec-7-ene|7-Octadecene, 1,1,1,2,2,3,3,4,4,5,5,6,6-tridecafluoro-|F6H10E
DTXSID50187138	DSSTox_Substance_Id	DTXSID50187138	Trifluoronitromethane	Trifluoronitromethane|Trifluoro(nitro)methane|TRIFLUORONITROMETHANE|335-02-4|O=[N+]([O-])C(F)(F)F
DTXSID701033724	DSSTox_Substance_Id	DTXSID701033724	Lithium perfluorodecanoate	Lithium(1+) nonadecafluorodecanoate|Lithium perfluorodecanoate|84743-32-8
DTXSID00897573	DSSTox_Substance_Id	DTXSID00897573	2-Chloro-N-[3-[[[2,6-dimethyl-4-[1,2,2,2-tetrafluoro-1-(trifluoromethyl)ethyl]phenyl]amino]carbonyl]-2-fluorophenyl]-N-methyl-3-pyridinecarboxamide	2-Chloro-N-[3-[[[2,6-dimethyl-4-[1,2,2,2-tetrafluoro-1-(trifluoromethyl)ethyl]phenyl]amino]carbonyl]-2-fluorophenyl]-N-methyl-3-pyridinecarboxamide|862134-31-4|3-Pyridinecarboxamide, 2-chloro-N-[3-[[[2,6-dimethyl-4-[1,2,2,2-tetrafluoro-1-(trifluoromethyl)ethyl]phenyl]amino]carbonyl]-2-fluorophenyl]-N-methyl-|2-Chloro-N-(2-fluoro-3-{[4-(1,1,1,2,3,3,3-heptafluoropropan-2-yl)-2,6-dimethylphenyl]carb…
DTXSID50672312	DSSTox_Substance_Id	DTXSID50672312	2-Chloro-3-fluoro-6-(trifluoromethyl)pyridine	2-Chloro-3-fluoro-6-(trifluoromethyl)pyridine|1159512-39-6|Pyridine, 2-chloro-3-fluoro-6-(trifluoromethyl)-
[truncated: 13,392 more rows]
[truncated: 5,000 more columns]

## Sheet: Excel Table AS2
PFAS Universe Search Terms and HERO 2022 Results
dup	PREFERRED_NAME	Pubmed	Batch ID	Results	WOS	Batch ID2	Results3	Date
[truncated: 1,960 more rows]

## Sheet: Excel Table AS3
PFAS Universe Final Chemical List (n=1,625)
DTXSID	PREFERRED_NAME	Synonyms
[truncated: 1,625 more rows]

## Sheet: Excel Table AS4
ECHA Literature Search Results
[truncated: 1,082 more rows]

## Sheet: Excel Table AS5
List of references from Literature Inventory which received backwards search
[truncated: 186 more rows]

[truncated: 7 more sheets: Excel Table AS6, Excel Table AS7, Excel Table AS8, Excel Table AS9, Excel Table AS10, Excel Table AS11, Excel Table AS12]
