# Supplementary material for: Systematic Evidence Map for the Per- and Polyfluoroalkyl Substances (PFAS) Universe
Source: Environ Health Perspect. 2026 Apr 19;134(3):252–73. doi: 10.1021/EHP.6c00127 (PMC13347649; doi:10.1021/EHP.6c00127)
Supplement: Supplementary file 2 [file hp6c00127_si_002.zip › PFAS Univ Suppl Data B Prioritization Datasets.xlsx]

## Sheet: Data Description
The file contains data used in :
Systematic Evidence Map for the Per- and Polyfluoroalkyl Substances (PFAS) Universe
Avanti V. Shirke1, Elizabeth G Radke1, Ryan Jones2, Barrett D. Allen4, Cynthia J. Lin4, Amanda Ross4, Nicole Vetter4, Courtney Lemeris4, Pamela Hartman4, Sorina Eftim4, Arun Varghese4 Robyn Blain4, Heidi Hubbard4, Antony J. Williams3, Kristina A. Thayer1, Laura M. Carlson2*
1Center for Public Health and Environmental Assessment, Chemical & Pollutant Assessment Division (CPAD), US EPA, USA
2Center for Public Health and Environmental Assessment, Health & Environmental Effects Assessment Division (HEEAD), US EPA, USA
3Center for Computational Toxicology and Exposure (CCTE), US EPA, NC, USA
4ICF, VA, USA
Expansion, curation, and verification of the evidence map content is an ongoing process. Updates or revisions are recorded in changelogs on the respective HAWC project pages (https://hawc.epa.gov/).
*Corresponding author: Laura Carlson carlson.laura@epa.gov ; U.S. EPA; 109 TW Alexander Drive, Durham, NC 27710

## Sheet: Data Dictionary
Supplemental Excel File (This file)
Tab	Description
Excel Table BS1	PFAS Universe Supervised Machine Learning Unclassified Search Results
Excel Table BS2	PFAS Universe Supervised Machine Learning Training Dataset
Excel Table BS3	PFAS Universe Supervised Machine Learning Validation Dataset

## Sheet: Excel Table BS1
Supervised Machine Learning Training Dataset
Score	Training Item?	Included?	RefID	HeroID	Title	Abstract	Year	Authors	Journal	Original RIS ID	Database	Accession Number	Evidence Stream	PFAS Chemicals	TiAb
1.874188306566864	FALSE	FALSE	s3441	3856484	New approach for assessing human perfluoroalkyl exposure via hair	In the recent years hair has been increasingly used as alternative matrix in human biomonitoring (HBM) of environmental pollutants. Sampling advantages and time integration of exposure assessment seems the most attractive features of hair matrix. In the current study, a novel miniaturized method was developed and validated for measuring 15 perfluoroalkyl substances (PFAS), including perfluoro n-b…	2015	Alves, A.; Jacobs, G.; Vanermen, G.; Covaci, A.; Voorspoels, S.	Talanta	99271		26452864	Human	Perfluorotetradecanoic acid|Perfluorooctanesulfonic acid|Methyl heptafluorobutyrate|Perfluoroheptanoic acid|Perfluorohexanesulfonic acid|Perfluorohexanoic acid|Perfluorooctanoic acid|Perfluorooctane|Perfluoropentanoic acid|Perfluorononanoic acid|Perfluoroheptanesulfonic acid|Perfluorodecane|Perfluorobutanesulfonic acid|Perfluorononane|Perfluorobutanoic acid	New approach for assessing human perfluoroalkyl exposure via hair In the recent years hair has been increasingly used as alternative matrix in human biomonitoring (HBM) of environmental pollutants. Sampling advantages and time integration of exposure assessment seems the most attractive features of hair matrix. In the current study, a novel miniaturized method was developed and validated for meas…
1.1588944555293232	FALSE	FALSE	s108060	8759539	Toxicity threshold of perfluorocarbon liquids for intraocular use: Dose-response assessment of in vitro cytotoxicity of possible contaminants	Purpose: This study assessed the cytotoxicity of the impurities detected in the perfluorooctane (PFO) batches for vitreoretinal surgery that were associated with serious adverse incidents of ocular toxicity, namely, the perfluorooctanoic acid (PFOA), 1H,1H,7H-dodecafluoro-1-heptanol (DFH), 1H-perfluorooctane (1H-PFO), ethylbenzene, anhydrous p-xylene, and perfluoro-2-butyltetrahydrofurane, and tw…	2021	Romano, M. R.; Gatto, C.; Giurgola, L.; Ragazzi, E.; TÃ³thovÃ¡, J. D.	Translational Vision Science & Technology	149072		34111270	In Vitro|Human	Perfluorooctanoic acid|1-(Perfluorohexyl)ethane|Perfluoro-2-butyltetrahydrofuran|Perfluorooctane|Methyl heptafluorobutyrate|Dodecafluoroheptanol	Toxicity threshold of perfluorocarbon liquids for intraocular use: Dose-response assessment of in vitro cytotoxicity of possible contaminants Purpose: This study assessed the cytotoxicity of the impurities detected in the perfluorooctane (PFO) batches for vitreoretinal surgery that were associated with serious adverse incidents of ocular toxicity, namely, the perfluorooctanoic acid (PFOA), 1H,1H,…
1.1283774840651626	FALSE	FALSE	s54137	1276132	Fluorotelomer alcohols induce hepatic vitellogenin through activation of the estrogen receptor in male medaka (Oryzias latipes)	Here we report on the in vivo estrogenic effects of two fluorotelomer alcohols, such as 1H,1H,2H,2H-perfluorooctan-1-ol (6:2 FTOH) and 1H,1H,2H,2H-perfluorodecan-1-ol (8:2 FTOH), in male medaka (Oryzias latipes). An in vitro yeast two-hybrid assay indicated a significant, dose-dependent interaction between medaka estrogen receptor alpha (ERalpha) and coactivator TIF2 upon treatment with 6:2 FTOH,…	2008	Ishibashi, H.; Yamauchi, R.; Matsuoka, M.; Kim, J. W.; Hirano, M.; Yamaguchi, A.; Tominaga, N.; Arizono, K.	Chemosphere	89898		18334264	In Vitro|Animal (all)|Ecotoxicity (animal and plant)	Perfluorooctanoic acid|8_2 Fluorotelomer alcohol|9_1 Fluorotelomer alcohol|6_2 Fluorotelomer alcohol|Perfluorooctane|Perfluorooctanesulfonic acid|Perfluorononanoic acid|Methyl heptafluorobutyrate|Perfluorodecanoic acid|Perfluoroundecanoic acid	Fluorotelomer alcohols induce hepatic vitellogenin through activation of the estrogen receptor in male medaka (Oryzias latipes) Here we report on the in vivo estrogenic effects of two fluorotelomer alcohols, such as 1H,1H,2H,2H-perfluorooctan-1-ol (6:2 FTOH) and 1H,1H,2H,2H-perfluorodecan-1-ol (8:2 FTOH), in male medaka (Oryzias latipes). An in vitro yeast two-hybrid assay indicated a significant…
1.1011538488671582	FALSE	FALSE	s140894	6833739	Occurrence of legacy and emerging organic contaminants in snow at Dome C in the Antarctic	Concentrations of 9 organophosphate esters (OPEs), 16 perfluoroalkylated substances (PFASs) and 17 polycyclic aromatic hydrocarbons (PAHs) were investigated in surface snow samples collected at Dome C on the Antarctic Plateau in summer 2016. Tris(1-chloro-2-propyl) phosphate (TCPP), tris-(2-chloroethyl) phosphate (TCEP) and tri-n-butylphosphate (TnBP) were the dominant compounds of OPEs, with mea…	2020	Xie, Z.; Wang, Z.; Magand, O.; Thollot, A.; Ebinghaus, R.; Mi, W.; Dommergue, A.	Science of the Total Environment	131340		32599399	Human	Perfluorooctanoic acid|Perfluoropentanoic acid|Perfluoro(2-methyl-3-oxahexanoyl) fluoride|Ammonium perfluoro-2-methyl-3-oxahexanoate|Methyl heptafluorobutyrate|Perfluoroheptanoic acid|6_2 Fluorotelomer methacrylate|Perfluorohexanoic acid	Occurrence of legacy and emerging organic contaminants in snow at Dome C in the Antarctic Concentrations of 9 organophosphate esters (OPEs), 16 perfluoroalkylated substances (PFASs) and 17 polycyclic aromatic hydrocarbons (PAHs) were investigated in surface snow samples collected at Dome C on the Antarctic Plateau in summer 2016. Tris(1-chloro-2-propyl) phosphate (TCPP), tris-(2-chloroethyl) phos…
1.0514691457178194	FALSE	FALSE	s149849	4234854	Uptake, translocation and biotransformation of N-ethyl perfluorooctanesulfonamide (N-EtFOSA) by hydroponically grown plants	N-ethyl perfluorooctane sulfonamide (N-EtFOSA) is an important perfluorooctanesulfonate (PFOS) precursor (PreFOS) which is used in sulfluramid. The present work studied the uptake, translocation and metabolism of N-EtFOSA in wheat (Triticum aestivum L.), soybean (Glycine max L. Merrill) and pumpkin (Cucurbita maxima L.) by hydroponic exposure. Except for parent N-EtFOSA, its metabolites of perflu…	2018	Zhao, S.; Zhou, T.; Zhu, L.; Wang, B.; Li, Z.; Yang, L.; Liu, L.	Environmental Pollution	102388		29306808	In Vitro|Plant|Animal (all)|Environmental Fate (beta)|Animal (human health models)|Human|Ecotoxicity (animal and plant)	Perfluorooctanesulfonate|Perfluorooctanesulfonic acid|Perfluorooctanesulfonamide|N-Ethylperfluorooctanesulfonamide|Perfluorohexanesulfonic acid|Perfluorooctane|Perfluorobutanesulfonate|Perfluorobutanesulfonic acid	Uptake, translocation and biotransformation of N-ethyl perfluorooctanesulfonamide (N-EtFOSA) by hydroponically grown plants N-ethyl perfluorooctane sulfonamide (N-EtFOSA) is an important perfluorooctanesulfonate (PFOS) precursor (PreFOS) which is used in sulfluramid. The present work studied the uptake, translocation and metabolism of N-EtFOSA in wheat (Triticum aestivum L.), soybean (Glycine max…
1.0043012209400473	FALSE	FALSE	s86721	10584196	Improved Tandem Mass Spectrometry Detection and Resolution of Low Molecular Weight Perfluoroalkyl Ether Carboxylic Acid Isomers	Per- and polyfluoroalkyl substances (PFAS) are emerging contaminants widely used in a variety of industrial and consumer applications. Due to phasing out legacy PFAS, some manufacturers developed short-chain alternatives like perfluoroalkyl ether carboxylic acids (PFECA). Published liquid chromatography-tandem mass spectrometry (LC-MS/MS) methods cover a wide range of these replacement chemicals …	2022	Miller, K. E.; Strynar, M. J.	Environmental Science & Technology Letters	72216		36274928	Plant|Human|Ecotoxicity (animal and plant)	Perfluoro(4-methoxybutanoic) acid|Perfluoro-3-methoxypropanoic acid|Methyl heptafluorobutyrate	Improved Tandem Mass Spectrometry Detection and Resolution of Low Molecular Weight Perfluoroalkyl Ether Carboxylic Acid Isomers Per- and polyfluoroalkyl substances (PFAS) are emerging contaminants widely used in a variety of industrial and consumer applications. Due to phasing out legacy PFAS, some manufacturers developed short-chain alternatives like perfluoroalkyl ether carboxylic acids (PFECA)…
1.0026390765811364	FALSE	FALSE	s137385	2108437	The use of tracers to assess leakage from the sequestration of CO2 in a depleted oil reservoir, New Mexico, USA	Geological sequestration of CO2 in depleted oil reservoirs is a potentially useful strategy for greenhouse gas management and can be combined with enhanced oil recovery. Development of methods to estimate CO2 leakage rates is essential to assure that storage objectives are being met at sequestration facilities. Perfluorocarbon tracers (PFTs) were added as three 12 h slugs at about one week interv…	2007	Wells, A. W.; Diehl, J. R.; Bromhal, G.; Strazisar, B. R.; Wilson, T. H.; White, C. M.	Applied Geochemistry	92927			Animal (human health models)|Ecotoxicity (animal and plant)|Animal (all)|Environmental Fate (beta)	Perfluoro-1,2-dimethylcyclohexane|Perfluorodimethylcyclobutane	The use of tracers to assess leakage from the sequestration of CO2 in a depleted oil reservoir, New Mexico, USA Geological sequestration of CO2 in depleted oil reservoirs is a potentially useful strategy for greenhouse gas management and can be combined with enhanced oil recovery. Development of methods to estimate CO2 leakage rates is essential to assure that storage objectives are being met at …
0.9820891670285078	FALSE	FALSE	s60141	5375930	Fluorous solvent for cell culture	Incubation of mouse melanoma B16 cells in fluorous solvents with low boiling point such as perfluoromethylcyclohexane, 1,1,1,3,3,3-hexafluoro-2-propanol, ethylpentafluoropropionate resulted in cell death. However, cells lived up to 2 days in fluorous alcohols such as 2,2,3,3,4,4,5,5-octafluoro-1-pentanol and 3,3,4,4,5,5,6,6,6-nonafluoro-1-hexanol with relatively higher fluorine content. Remarkabl…	2011	Kasuya, M. C. Z.; Wen, X.; Hatanaka, K.; Akashi, K.	Journal of Fluorine Chemistry	109682			In Vitro|Animal (all)|Physical Chemistry (beta)|Animal (human health models)|Ecotoxicity (animal and plant)	4_2 Fluorotelomer alcohol|5_1 Fluorotelomer alcohol|Perfluoromethylcyclohexane|2H-Perfluoro-2-propanol|1H,1H,5H-Perfluoropentanol|Dodecafluoroheptanol|6_2 Fluorotelomer methacrylate	Fluorous solvent for cell culture Incubation of mouse melanoma B16 cells in fluorous solvents with low boiling point such as perfluoromethylcyclohexane, 1,1,1,3,3,3-hexafluoro-2-propanol, ethylpentafluoropropionate resulted in cell death. However, cells lived up to 2 days in fluorous alcohols such as 2,2,3,3,4,4,5,5-octafluoro-1-pentanol and 3,3,4,4,5,5,6,6,6-nonafluoro-1-hexanol with relatively …
0.9634084260079012	FALSE	FALSE	s49862	5383448	Simultaneous quantitation of cocaine, opiates, and their metabolites in human hair by positive ion chemical ionization gas chromatography-mass spectrometry	A sensitive method is developed for the combined extraction of cocaine (COC), cocaethylene (CE), benzoylecgonine (BE), ecgonine methyl ester (EME), norcocaine (NORCOC), 6-acetylmorphine (6-MAM), codeine (COD), norcodeine (NORCOD), morphine (MOR), and normorphine (NORMOR) from human head hair using an enzyme-based digestion technique (Protease VIII/DTT/Tris-buffer pH 6.5 at 22 degrees C). After pH…	1998	HÃ¶ld, K. M.; Wilkins, D. G.; Rollins, D. E.; Joseph, R. E.; Cone, E. J.	Journal of Chromatographic Science	110446		9514002	In Vitro|Human|Animal (all)|Ecotoxicity (animal and plant)	N-Methyl-bis-heptafluorobutyramide|N-Methyl-N-trimethylsilylheptafluorobutyramide|6_2 Fluorotelomer methacrylate|Heptafluorobutyramide	Simultaneous quantitation of cocaine, opiates, and their metabolites in human hair by positive ion chemical ionization gas chromatography-mass spectrometry A sensitive method is developed for the combined extraction of cocaine (COC), cocaethylene (CE), benzoylecgonine (BE), ecgonine methyl ester (EME), norcocaine (NORCOC), 6-acetylmorphine (6-MAM), codeine (COD), norcodeine (NORCOD), morphine (MO…
0.9569305008255604	FALSE	FALSE	s15583	10410706	The impact of climate sensitive factors on the exposure to organohalogenated contaminants in an aquatic bird exploiting both marine and freshwater habitats	To assess how climate-sensitive factors may affect the exposure to organochlorines (OCs) and perfluoroalkyl substances (PFASs), we monitored concentrations in eggs of the common goldeneye (Bucephala clangula) over two decades (1999-2019) in central Norway. The goldeneye alternates between marine and freshwater habitats and is sensitive to climate variation, especially due to alterations in ice co…	2022	Bustnes, J. O.; BÃ¥rdsen, B. J.; Herzke, D.; Bangjord, G.; Bollinger, E.; Bourgeon, S.; Schulz, R.; Fritsch, C.; Eulaers, I.	Science of the Total Environment	21326		35907551	Animal (all)|Animal (human health models)|Ecotoxicity (animal and plant)	Perfluorooctanesulfonic acid|Methyl heptafluorobutyrate|Perfluorooctanesulfonamide|Perfluorohexanesulfonic acid|Perfluorooctanoic acid|Perfluoroheptanesulfonic acid	The impact of climate sensitive factors on the exposure to organohalogenated contaminants in an aquatic bird exploiting both marine and freshwater habitats To assess how climate-sensitive factors may affect the exposure to organochlorines (OCs) and perfluoroalkyl substances (PFASs), we monitored concentrations in eggs of the common goldeneye (Bucephala clangula) over two decades (1999-2019) in ce…
0.948413	FALSE	FALSE	s107000	9959722	Resistance-Breaking Insecticidal Activity of New Spatial Insecticides against Aedes aegypti	The use of N-aryl amide derivatives as spatially acting insecticides remains relatively unexplored. To expand this knowledge, we synthesized eighty-nine N-aryl amide analogues and screened them for mortality against an insecticide-susceptible strain of Aedes aegypti mosquitoes, Orlando (OR), using a vapor exposure glass tube assay. Of the screened compounds, twenty-two produced >92% mortality at …	2021	Richoux, G. M.; Yang, L.; Norris, E.; Jiang, S.; Linthicum, K. J.; Bloomquist, J. R.	Journal of Agricultural and Food Chemistry	150721		34387470	In Vitro|Animal (all)|Animal (human health models)|Ecotoxicity (animal and plant)	Pentafluoropropionamide|Heptafluorobutyramide	Resistance-Breaking Insecticidal Activity of New Spatial Insecticides against Aedes aegypti The use of N-aryl amide derivatives as spatially acting insecticides remains relatively unexplored. To expand this knowledge, we synthesized eighty-nine N-aryl amide analogues and screened them for mortality against an insecticide-susceptible strain of Aedes aegypti mosquitoes, Orlando (OR), using a vapor …
0.8869904193252282	FALSE	FALSE	s140818	6316917	Tissue distribution and bioaccumulation of 8:2 fluorotelomer alcohol and its metabolites in pigs after oral exposure	The tissue distribution and bioaccumulation of 8:2 fluorotelomer alcohol (8:2 FTOH) were evaluated in pigs after oral exposure of a dose of 5 mg/kg.b.w.d. for 7 d. The bioaccumulation of 8:2 FTOH and its metabolites showed significant differences among the various tissues. The parent compound was quickly depleted, and the main metabolites perfluorooctanoic acid (PFOA), perfluoroheptanoic acid (PF…	2020	Xie, S.; Cui, Y.; Yang, Y.; Meng, K.; Pan, Y.; Liu, Z.; Chen, D.	Chemosphere	122058		32062561	In Vitro|Animal (all)|Environmental Fate (beta)|Animal (human health models)|Human|Ecotoxicity (animal and plant)	Methyl heptafluorobutyrate|Perfluoroheptanoic acid|Perfluorooctanoic acid|8_2 Fluorotelomer alcohol|3-Perfluoroheptylpropanoic acid	Tissue distribution and bioaccumulation of 8:2 fluorotelomer alcohol and its metabolites in pigs after oral exposure The tissue distribution and bioaccumulation of 8:2 fluorotelomer alcohol (8:2 FTOH) were evaluated in pigs after oral exposure of a dose of 5 mg/kg.b.w.d. for 7 d. The bioaccumulation of 8:2 FTOH and its metabolites showed significant differences among the various tissues. The pare…
0.849607	FALSE	FALSE	s76188	10573479	Distribution of per- and poly-fluoroalkyl substances and their precursors in human blood	Many studies have examined per- and poly-fluoroalkyl substances (PFASs) in human blood. However, the distribution of PFASs in human blood remains not well known, especially for perfluorooctane sulfonate (PFOS) precursors. In this study, human blood samples (n = 162) were collected from general Chinese population, and then the isomer-specific partitioning of PFASs between human plasma and red bloo…	2023	Liu, D.; Tang, B.; Nie, S.; Zhao, N.; He, L.; Cui, J.; Mao, W.; Jin, H.	Journal of Hazardous Materials	61661		36115093	In Vitro|Environmental Fate (beta)|Human	N-Methylperfluorooctanesulfonamide|Perfluorooctanesulfonic acid|Methyl heptafluorobutyrate|Perfluorooctanesulfonamide|N-Ethylperfluorooctanesulfonamide|Perfluorohexanesulfonic acid|Perfluorooctanoic acid|Perfluorooctane	Distribution of per- and poly-fluoroalkyl substances and their precursors in human blood Many studies have examined per- and poly-fluoroalkyl substances (PFASs) in human blood. However, the distribution of PFASs in human blood remains not well known, especially for perfluorooctane sulfonate (PFOS) precursors. In this study, human blood samples (n = 162) were collected from general Chinese populat…
0.8280661771632177	FALSE	FALSE	s19186	7019132	Biotransformation and tissue bioaccumulation of 8:2 fluorotelomer alcohol in broiler by oral exposure	In order to examine whether 8:2 FTOH exposure would lead to a contamination risk of perfluoroalkyl and polyfluoroalkyl substances (PFASs) in broiler derived food, the biotransformation, and tissue distribution and accumulation of 8:2 FTOH following oral exposure in male broilers were investigated. The main metabolites of 8:2 FTOH in plasma and six tissues (muscle, liver, kidney, fat, heart, and l…	2020	Chen, D.; Zhao, Y.; Xu, W.; Pan, Y.; Wei, Q.; Xie, S.	Environmental Pollution	134046		33254603	In Vitro|Environmental Fate (beta)|Human	Methyl heptafluorobutyrate|Perfluoroheptanoic acid|Perfluorohexanoic acid|Perfluorooctanoic acid|8_2 Fluorotelomer alcohol|Perfluoropentanoic acid|Perfluorononanoic acid|3-Perfluoroheptylpropanoic acid	Biotransformation and tissue bioaccumulation of 8:2 fluorotelomer alcohol in broiler by oral exposure In order to examine whether 8:2 FTOH exposure would lead to a contamination risk of perfluoroalkyl and polyfluoroalkyl substances (PFASs) in broiler derived food, the biotransformation, and tissue distribution and accumulation of 8:2 FTOH following oral exposure in male broilers were investigated…
0.8174763877591452	FALSE	FALSE	s146553	2851012	Simultaneous determination of perfluorinated compounds and their potential precursors in mussel tissue and fish muscle tissue and liver samples by liquid chromatography-electrospray-tandem mass spectrometry	An analytical method for the simultaneous determination in fish liver and muscle tissue and mussel samples of 14 perfluorinated compounds (PFCs), including three perfluoroalkylsulfonates (PFSAs), seven perfluorocarboxylic acids (PFCAs), three perfluorophosphonic acids (PFPAs) and perfluorooctanesulfonamide (PFOSA), and 10 potential precursors, including four polyfluoroalkyl phosphates (PAPs), fou…	2015	Zabaleta, I.; Bizkarguenaga, E.; Prieto, A.; Ortiz-Zarragoitia, M.; FernÃ¡ndez, L. A.; Zuloaga, O.	Journal of Chromatography A	95393		25708468	In Vitro|Animal (all)|Animal (human health models)|Ecotoxicity (animal and plant)	8_2 Fluorotelomer phosphate monoester|Perfluorinated compounds|Perfluorooctanesulfonamide	Simultaneous determination of perfluorinated compounds and their potential precursors in mussel tissue and fish muscle tissue and liver samples by liquid chromatography-electrospray-tandem mass spectrometry An analytical method for the simultaneous determination in fish liver and muscle tissue and mussel samples of 14 perfluorinated compounds (PFCs), including three perfluoroalkylsulfonates (PFSA…
0.817181	FALSE	FALSE	s79485	7410267	Environmental exposure to per- and polyfluoroalkyl substances mixture and male reproductive hormones	<strong>BACKGROUND: </strong>Previous epidemiological studies on the relationship between per- and polyfluoroalkyl substances (PFAS) exposure and male reproductive hormones were mainly limited to a few legacy PFAS and ignored the possible mixture effects.<br /><br /><strong>OBJECTIVES: </strong>To assess the associations of PFAS mixture, branched isomers and emerging alternatives of PFAS with mal…	2021	Luo, K.; Liu, X. T.; Nian, M.; Wang, Y. Q.; Qiu, J.; Yu, H.; Chen, X. F.; Zhang, J.	Environment International	146384		33744484	In Vitro|Human	Perfluorooctanoic acid|Perfluorotridecanoic acid|Perfluorooctanesulfonic acid|Methyl heptafluorobutyrate|Perfluoroundecanoic acid|Perfluorobutanesulfonic acid	Environmental exposure to per- and polyfluoroalkyl substances mixture and male reproductive hormones <strong>BACKGROUND: </strong>Previous epidemiological studies on the relationship between per- and polyfluoroalkyl substances (PFAS) exposure and male reproductive hormones were mainly limited to a few legacy PFAS and ignored the possible mixture effects.<br /><br /><strong>OBJECTIVES: </strong>To…
0.8057553528104264	FALSE	FALSE	s12118	757875	Exploratory assessment of perfluorinated compounds and human thyroid function	Thyroid hormones play critical roles in human neurodevelopment and adult neurocognitive function. Persistent organohalogen pollutants, such as perfluorinated compounds (PFCs), may interfere with thyroid homeostasis and thus exposures to these compounds might represent risk factors for neurologic and cognitive abnormalities. In this study, serum specimens collected from thirty-one licensed anglers…	2010	Bloom, M. S.; Kannan, K.; Spliethoff, H. M.; Tao, L.; Aldous, K. M.; Vena, J. E.	Physiology & Behavior	87568		19419669	Epidemiologic Quantitative Analyses|Human	Perfluorooctanesulfonate|Perfluorooctanesulfonic acid|Methyl heptafluorobutyrate|Perfluoroheptanoic acid|Perfluorooctanesulfonamide|Perfluorohexanesulfonic acid|Perfluorooctanoic acid|Perfluorinated compounds|Perfluorononanoic acid|Perfluorodecanoic acid|Perfluoroundecanoic acid	Exploratory assessment of perfluorinated compounds and human thyroid function Thyroid hormones play critical roles in human neurodevelopment and adult neurocognitive function. Persistent organohalogen pollutants, such as perfluorinated compounds (PFCs), may interfere with thyroid homeostasis and thus exposures to these compounds might represent risk factors for neurologic and cognitive abnormalit…
0.8042048398386425	FALSE	FALSE	s76080	1296907	Evaluation of estrogenic activities and mechanism of action of perfluorinated chemicals determined by vitellogenin induction in primary cultured tilapia hepatocytes	Perfluorochemicals (PFCs) are emerging persistent organic pollutants (POPs) and are widely present in the environment, wildlife and humans. Recently, reports have suggested that PFCs may have endocrine-disrupting activities. In the present study, we have developed a non-competitive enzyme-linked immunosorbent assay (ELISA) method to investigate estrogenic activities of selected PFCs using vitello…	2007	Liu, C.; Du, Y.; Zhou, B.	Aquatic Toxicology	90213		17980923	In Vitro|Animal (all)|Human|Ecotoxicity (animal and plant)	6_2 Fluorotelomer alcohol|Perfluorooctanesulfonic acid|8-H-Perfluorooctanoic acid|Methyl heptafluorobutyrate|4_2 Fluorotelomer alcohol|Perfluorooctanoic acid|8_2 Fluorotelomer alcohol	Evaluation of estrogenic activities and mechanism of action of perfluorinated chemicals determined by vitellogenin induction in primary cultured tilapia hepatocytes Perfluorochemicals (PFCs) are emerging persistent organic pollutants (POPs) and are widely present in the environment, wildlife and humans. Recently, reports have suggested that PFCs may have endocrine-disrupting activities. In the pr…
0.7899392502129844	FALSE	FALSE	s74797	7025927	Solvent Suitability for HFPO-DA ("GenX" Parent Acid) in Toxicological Studies	Per- and polyfluorinated alkyl substances (PFAS) are of significant interest because of their prevalence and environmental persistence. Further, for many PFAS, including fluorinated ethers, such as hexafluoropropylene oxide dimer acid (HFPO-DA, or the parent acid of "GenX"), toxicological data are sparse. In general, in vitro testing frequently uses dimethyl sulfoxide (DMSO) as a carrier solvent …	2020	Liberatore, H. K.; Jackson, S. R.; Strynar, M. J.; Mccord, J. P.	Environmental Science & Technology Letters	134943		32944590	In Vitro|Human|Animal (all)|Environmental Fate (beta)|Ecotoxicity (animal and plant)	Perfluoro(2-methyl-3-oxahexanoyl) fluoride|Perfluoro-2-methyl-3-oxahexanoic acid|Ammonium perfluoro-2-methyl-3-oxahexanoate|Methyl heptafluorobutyrate|Perfluoro-3-(1H-perfluoroethoxy)propane	Solvent Suitability for HFPO-DA ("GenX" Parent Acid) in Toxicological Studies Per- and polyfluorinated alkyl substances (PFAS) are of significant interest because of their prevalence and environmental persistence. Further, for many PFAS, including fluorinated ethers, such as hexafluoropropylene oxide dimer acid (HFPO-DA, or the parent acid of "GenX"), toxicological data are sparse. In general, in…
0.7812380183860543	FALSE	FALSE	s59393	1290849	Perfluorooctanesulfonate and related fluorochemicals in human blood from several countries	Perfluorooctanesulfonyl fluoride based compounds have been used in a wide variety of consumer products, such as carpets, upholstery, and textiles. These compounds degrade to perfluorooctanesulfonate (PFOS), a persistent metabolite that accumulates in tissues of humans and wildlife. Previous studies have reported the occurrence of PFOS, perfluorohexanesulfonate (PFHxS), perfluorooctanoate (PFOA), …	2004	Kannan, K.; Corsolini, S.; Falandysz, J.; Fillmann, G.; Kumar, K. S.; Loganathan, B. G.; Mohd, M. A.; Olivero, J.; Van Wouwe, N.; Yang, J. H.; Aldoust, K. M.	Environmental Science & Technology	90100		15461154	In Vitro|Human	Perfluorooctanesulfonate|Perfluorooctanesulfonic acid|Methyl heptafluorobutyrate|Perfluoroheptanoic acid|Perfluorooctanesulfonamide|Perfluorohexanesulfonic acid|Perfluorooctanoic acid|Perfluorononanoic acid|Perfluorooctanesulfonyl fluoride|Perfluorodecanoic acid|Perfluoroundecanoic acid	Perfluorooctanesulfonate and related fluorochemicals in human blood from several countries Perfluorooctanesulfonyl fluoride based compounds have been used in a wide variety of consumer products, such as carpets, upholstery, and textiles. These compounds degrade to perfluorooctanesulfonate (PFOS), a persistent metabolite that accumulates in tissues of humans and wildlife. Previous studies have rep…
0.7663664470150786	FALSE	FALSE	s29803	2649641	Human dietary exposure to perfluoroalkyl substances in Catalonia, Spain. Temporal trend	In this study, we assessed the levels of 18 perfluoroalkyl substances (PFASs) in the most widely consumed foodstuffs in Catalonia, Spain, as well as the total dietary intake of these compounds. Forty food items were analysed. Only perfluoropentanoic acid (PFPeA), perfluorohexadecanoic acid (PFHxDA) and perfluorooctanoicdecanoic acid (PFOcDA) were not detected in any sample. Perfluorooctane sulfon…	2012	Domingo, J. L.; Jogsten, I. E.; Eriksson, U.; Martorell, I.; PerellÃ³, G.; Nadal, M.; van Bavel, B.	Food Chemistry	94400		22953896	Animal (all)|Animal (human health models)|Human|Ecotoxicity (animal and plant)	Perfluorooctanesulfonic acid|Methyl heptafluorobutyrate|Perfluoroheptanoic acid|Perfluorohexanesulfonic acid|Perfluorooctanoic acid|Perfluorooctane|Perfluoropentanoic acid|Perfluorodecanoic acid|6_2 Fluorotelomer methacrylate|Perfluorodecane	Human dietary exposure to perfluoroalkyl substances in Catalonia, Spain. Temporal trend In this study, we assessed the levels of 18 perfluoroalkyl substances (PFASs) in the most widely consumed foodstuffs in Catalonia, Spain, as well as the total dietary intake of these compounds. Forty food items were analysed. Only perfluoropentanoic acid (PFPeA), perfluorohexadecanoic acid (PFHxDA) and perfluo…
0.7613131285318053	FALSE	FALSE	s50839	3859506	Induction of gene responses in St. Lawrence River northern pike (Esox lucius) environmentally exposed to perfluorinated compounds	Municipal waste water effluents (MWWEs) are important sources of chemical contamination for aquatic environments. This study investigated the presence and effects of perfluorinated compounds (PFCs) in environmentally exposed northern pike (Esox lucius) collected upstream and downstream a major municipal waste water treatment plant (WWTP) in the St. Lawrence River, Canada. Twelve PFCs, including t…	2013	Houde, M.; Douville, M.; Despatie, S. P.; De Silva, A. O.; Spencer, C.	Chemosphere	100073		23453599	In Vitro|Plant|Animal (all)|Environmental Fate (beta)|Animal (human health models)|Ecotoxicity (animal and plant)	Perfluorotetradecanoic acid|Methyl heptafluorobutyrate|Perfluorotridecanoic acid|Perfluorinated compounds|Perfluorodecane	Induction of gene responses in St. Lawrence River northern pike (Esox lucius) environmentally exposed to perfluorinated compounds Municipal waste water effluents (MWWEs) are important sources of chemical contamination for aquatic environments. This study investigated the presence and effects of perfluorinated compounds (PFCs) in environmentally exposed northern pike (Esox lucius) collected upstre…
0.7404787109676347	FALSE	FALSE	s149829	5385936	Fate of 6:2 fluorotelomer sulfonic acid in pumpkin (Cucurbita maxima L.) based on hydroponic culture: Uptake, translocation and biotransformation	6:2 fluorotelomer sulfonic acid (6:2 FTSA) is currently used as an alternative to perfluorooctanesulfonate (PFOS) and is widely detected in the environment. The uptake, translocation and biotransformation of 6:2 FTSA in pumpkin (Cucurbita maxima L.) were investigated by hydroponic exposure for the first time. The root concentration factor (RCF) of 6:2 FTSA was 2.6-24.2 times as high as those of p…	2019	Zhao, S.; Liang, T.; Zhu, L.; Yang, L.; Liu, T.; Fu, J.; Wang, B.; Zhan, J.; Liu, L.	Environmental Pollution	110520		31200206	In Vitro|Plant|Environmental Fate (beta)|Ecotoxicity (animal and plant)	Perfluoropropanoic acid|Perfluorooctanesulfonate|Perfluorooctanesulfonic acid|Methyl heptafluorobutyrate|Perfluoroheptanoic acid|Perfluorohexanoic acid|Perfluoropentanoic acid|Trifluoroacetic acid|6_2 Fluorotelomer sulfonic acid|Perfluorobutanoic acid	Fate of 6:2 fluorotelomer sulfonic acid in pumpkin (Cucurbita maxima L.) based on hydroponic culture: Uptake, translocation and biotransformation 6:2 fluorotelomer sulfonic acid (6:2 FTSA) is currently used as an alternative to perfluorooctanesulfonate (PFOS) and is widely detected in the environment. The uptake, translocation and biotransformation of 6:2 FTSA in pumpkin (Cucurbita maxima L.) wer…
0.7341434401906864	FALSE	FALSE	s124446	3857405	Molecular orientation and multilayer formation in the adsorbed film of 1H,1H,10H,10H-perfluorodecane-1,10-diol at the hexane/water interface; Temperature effect on the. adsorption of fluoroalkane-diol	The adsorption of 1H,1H,10H,10H-perfluorodecane-1,10-diol (FC(10)diol) at the hexane/water interface was investigated by the measurement of temperature dependence of interfacial tension and the thermodynamic data analysis in order to know the effect of two hydroxyl groups at both ends of the hydrophobic chain and the rigidity of the hydrophobic chain on the adsorption of fluorocarbon alcohol at t…	2008	Takiue, T.; Fukuda, T.; Murakami, D.; Inomata, H.; Sakamoto, H.; Matsubara, H.; Aratono, M.	Journal of Physical Chemistry C	99407			Human|Environmental Fate (beta)	8_2 Fluorotelomer alcohol|1H,1H,10H,10H-Perfluorodecane-1,10-diol|6_2 Fluorotelomer methacrylate|Perfluorodecane|N-Ethyl-N-(2-hydroxyethyl)perfluorooctanesulfonamide	Molecular orientation and multilayer formation in the adsorbed film of 1H,1H,10H,10H-perfluorodecane-1,10-diol at the hexane/water interface; Temperature effect on the. adsorption of fluoroalkane-diol The adsorption of 1H,1H,10H,10H-perfluorodecane-1,10-diol (FC(10)diol) at the hexane/water interface was investigated by the measurement of temperature dependence of interfacial tension and the ther…
0.7330863503681218	FALSE	FALSE	s19420	4392760	Functional fluorinated modifications on a polyelectrolyte coated polydimethylsiloxane substrate for fabricating antibody microarrays	Fluorinated compounds exhibit hydrophobic, nonstick, and self-cleaning properties, making them attractive for use as the coating material for biochips. In this study, we copolymerized the fluorinated compound 1H,1H,2H-perfluoro-1-decene (FD) with acrylic acid (AA) and bonded the resulting copolymer with protein G on the surface of polyelectrolyte coated polydimethylsiloxane (PDMS) to form a funct…	2010	Chen, H. H.; Sung, W. C.; Liang, S. S.; Chen, S. H.	Analytical Chemistry	103719		20799714	In Vitro|Physical Chemistry (beta)	1H,1H,2H-Perfluoro-1-decene|Methyl heptafluorobutyrate|Perfluoro-1-decene|6_2 Fluorotelomer methacrylate	Functional fluorinated modifications on a polyelectrolyte coated polydimethylsiloxane substrate for fabricating antibody microarrays Fluorinated compounds exhibit hydrophobic, nonstick, and self-cleaning properties, making them attractive for use as the coating material for biochips. In this study, we copolymerized the fluorinated compound 1H,1H,2H-perfluoro-1-decene (FD) with acrylic acid (AA) a…
0.7259527314051248	FALSE	FALSE	s145208	10618144	Experimental measurement and correlation of phase behavior for the CO2+heptafluorobutyl acrylate and CO2+heptafluorobutyl methacrylate systems at high pressure	Experimental data of high pressure phase behavior from 313.2 to 393.2 K and pressures up to about 14.3 MPa were reported for binary mixture of 2,2,3,3,4,4,4-heptafluorobutyl acrylate (HFBA) and 2,2,3,3,4,4,4-heptafluorobutyl methacrylate (HFBMA) in supercritical carbon dioxide. The high pressure experiment was performed by static method using variable-volume view cell apparatus. The CO2+HFBA and …	2014	Yoon, S. D.; Byun, H. S.	Korean Journal of Chemical Engineering	15316			In Vitro	1H,1H-Perfluorobutyl acrylate|1H,1H-Perfluorobutyl methacrylate	Experimental measurement and correlation of phase behavior for the CO2+heptafluorobutyl acrylate and CO2+heptafluorobutyl methacrylate systems at high pressure Experimental data of high pressure phase behavior from 313.2 to 393.2 K and pressures up to about 14.3 MPa were reported for binary mixture of 2,2,3,3,4,4,4-heptafluorobutyl acrylate (HFBA) and 2,2,3,3,4,4,4-heptafluorobutyl methacrylate (…
0.7241407530277446	FALSE	FALSE	s106589	10412625	Sulfonamide functional head on short-chain perfluorinated substance drives developmental toxicity	Per- and polyfluoroalkyl substances (PFAS) are ubiquitously detected in environmental and biological samples and cause adverse health effects. Studies have predominately focused on long-chain PFAS, with far fewer addressing short-chain alternatives. This study leveraged embryonic zebrafish to investigate developmental toxicity of a short-chain series: perfluorobutane sulfonate (PFBS), perfluorope…	2022	Rericha, Y.; Cao, D.; Truong, L.; Simonich, M. T.; Field, J. A.; Tanguay, R. L.	iScience	21460		35146398	In Vitro|Animal (all)|Environmental Fate (beta)|Animal (human health models)|Ecotoxicity (animal and plant)	4_2 Fluorotelomer sulfonic acid|Perfluoropentanoic acid|Methyl heptafluorobutyrate|Perfluorobutanesulfonate|Perfluorobutanesulfonic acid	Sulfonamide functional head on short-chain perfluorinated substance drives developmental toxicity Per- and polyfluoroalkyl substances (PFAS) are ubiquitously detected in environmental and biological samples and cause adverse health effects. Studies have predominately focused on long-chain PFAS, with far fewer addressing short-chain alternatives. This study leveraged embryonic zebrafish to investi…
0.7119673684356855	FALSE	FALSE	s43636	5024213	Bioaccumulation behavior and spatiotemporal trends of per- and polyfluoroalkyl substances in Indo-Pacific humpback dolphins from the Pearl River Estuary, China	Sixteen per- and polyfluoroalkyl substances (PFASs) were measured in liver (n = 52) and kidney (n = 18) tissues of Indo-Pacific humpback dolphins (Sousa chinensis) stranded in the Pearl River Estuary (PRE) of China between 2004 and 2016. The average concentrations of perfluorooctane sulfonate (PFOS), perfluorooctanoic acid (PFOA) and most of other PFASs in the liver samples were respectively grea…	2019	Gui, D.; Zhang, M.; Zhang, T.; Zhang, B.; Lin, W.; Sun, X.; Yu, X.; Liu, W.; Wu, Y.	Science of the Total Environment	106540		30677968	In Vitro|Animal (all)|Environmental Fate (beta)|Ecotoxicity (animal and plant)	Perfluorooctanesulfonic acid|Methyl heptafluorobutyrate|Perfluoroheptanoic acid|Perfluorooctanoic acid|Perfluorooctane|Perfluorononanoic acid|Perfluorodecanoic acid|Perfluoroundecanoic acid|Perfluorodecane	Bioaccumulation behavior and spatiotemporal trends of per- and polyfluoroalkyl substances in Indo-Pacific humpback dolphins from the Pearl River Estuary, China Sixteen per- and polyfluoroalkyl substances (PFASs) were measured in liver (n = 52) and kidney (n = 18) tissues of Indo-Pacific humpback dolphins (Sousa chinensis) stranded in the Pearl River Estuary (PRE) of China between 2004 and 2016. T…
0.7038075892270258	FALSE	FALSE	s144573	3856549	Perfluorooctanesulfonate and related fluorochemicals in human blood samples from China	Perfluorooctanesulfonylfluoride (POSF)-based compounds have been manufactured and used in a variety of industrial applications. These compounds degrade to perfluorooctanesulfonate (PFOS) which is regarded as a persistent end-stage metabolite and is found to accumulate in tissues of humans and wildlife. PFOS, perfluorohexanesulfonate (PFHxS), perfluorooctanoate (PFOA), and perfluorooctanesulfonami…	2006	Yeung, L. W. Y.; So, M. K.; Jiang, G. B.; Taniyasu, S.; Yamashita, N.; Song, M. Y.; Wu, Y. N.; Li, J. G.; Giesy, J. P.; Guruge, K. S.; Lam, P. K. S.	Environmental Science & Technology	99295		16509308	In Vitro|Human	Perfluorooctanesulfonate|Perfluorooctanesulfonic acid|Methyl heptafluorobutyrate|Perfluorooctanesulfonamide|Perfluorohexanesulfonic acid|Perfluorohexanoic acid|Perfluorooctanoic acid|Perfluorinated compounds|Perfluorononanoic acid|Perfluorodecanoic acid|Perfluoroundecanoic acid|Perfluorobutanesulfonate|Perfluorobutanesulfonic acid	Perfluorooctanesulfonate and related fluorochemicals in human blood samples from China Perfluorooctanesulfonylfluoride (POSF)-based compounds have been manufactured and used in a variety of industrial applications. These compounds degrade to perfluorooctanesulfonate (PFOS) which is regarded as a persistent end-stage metabolite and is found to accumulate in tissues of humans and wildlife. PFOS, pe…
0.6928090854640444	FALSE	FALSE	s10288	6833680	The analysis of perfluoroalkyl substances at ppt level in milk and egg using UHPLC-MS/MS	Per- and poly-fluorinated substances (PFASs) are man-made chemicals that have been used for a variety of applications and can end up in the food chain. New opinions on the risk assessment were recently published by the European Food Safety Authority, emphasising the need for more sensitive methods. From this, minimum required LOQs for the analytical method for analysis of milk and egg have been c…	2020	Berendsen, B. J. A.; Lakraoui, F.; Leenders, L.; van Leeuwen, S. P. J.	Food Additives & Contaminants: Part A, Chemistry, Analysis, Control, Exposure & Risk Assessment	131281		32717169	Human	Perfluorooctanoic acid|Perfluoro(2-methyl-3-oxahexanoyl) fluoride|Ammonium perfluoro-2-methyl-3-oxahexanoate|Methyl heptafluorobutyrate|Perfluorodecane	The analysis of perfluoroalkyl substances at ppt level in milk and egg using UHPLC-MS/MS Per- and poly-fluorinated substances (PFASs) are man-made chemicals that have been used for a variety of applications and can end up in the food chain. New opinions on the risk assessment were recently published by the European Food Safety Authority, emphasising the need for more sensitive methods. From this,…
0.680692	FALSE	FALSE	s73227	10535594	Comprehensive Exposure Studies of Per- and Polyfluoroalkyl Substances in the General Population: Target, Nontarget Screening, and Toxicity Prediction	Novel per- and polyfluoroalkyl substances (PFASs) in the environment and populations have received extensive attention; however, their distribution and potential toxic effects in the general population remain unclear. Here, a comprehensive study on PFAS screening was carried out in serum samples of 202 individuals from the general population in four cities in China. A total of 165 suspected PFASs…	2022	Li, L.; Yu, N.; Wang, X.; Shi, W.; Liu, H.; Zhang, X.; Yang, L.; Pan, B.; Yu, H.; Wei, S.	Environmental Science & Technology	35424		36174189	Human	Perfluorooctanoic acid|Perfluorononanoic acid|7H-Perfluoroheptanoic acid|9-Chloro-perfluorononanoic acid|Methyl heptafluorobutyrate|Perfluoroheptanoic acid|Perfluorodecanoic acid	Comprehensive Exposure Studies of Per- and Polyfluoroalkyl Substances in the General Population: Target, Nontarget Screening, and Toxicity Prediction Novel per- and polyfluoroalkyl substances (PFASs) in the environment and populations have received extensive attention; however, their distribution and potential toxic effects in the general population remain unclear. Here, a comprehensive study on …
0.6793405016040569	FALSE	FALSE	s149833	6987659	Formation of perfluorocarboxylic acids (PFCAs) during the exposure of earthworms to 6:2 fluorotelomer sulfonic acid (6:2 FTSA)	6:2 fluorotelomer sulfonic acid (6:2 FTSA) is a novel perfluorooctane sulfonate (PFOS) alternative used globally in aqueous film forming foams (AFFFs). Although 6:2 FTSA has been recently detected in the environment, its fate in terrestrial invertebrates remains unclear. The uptake, elimination and biotransformation of 6:2 FTSA in earthworms (Eisenia fetida) were investigated after in vivo and in…	2020	Zhao, S.; Liu, T.; Zhu, L.; Yang, L.; Zong, Y.; Zhao, H.; Hu, L.; Zhan, J.	Science of the Total Environment	132187		33158528	In Vitro|Animal (all)|Environmental Fate (beta)|Human|Ecotoxicity (animal and plant)	Perfluoropropanoic acid|Perfluorooctanesulfonic acid|Methyl heptafluorobutyrate|Perfluoroheptanoic acid|Perfluorohexanoic acid|Perfluorooctane|Perfluoropentanoic acid|Trifluoroacetic acid|6_2 Fluorotelomer sulfonic acid|Perfluorobutanoic acid	Formation of perfluorocarboxylic acids (PFCAs) during the exposure of earthworms to 6:2 fluorotelomer sulfonic acid (6:2 FTSA) 6:2 fluorotelomer sulfonic acid (6:2 FTSA) is a novel perfluorooctane sulfonate (PFOS) alternative used globally in aqueous film forming foams (AFFFs). Although 6:2 FTSA has been recently detected in the environment, its fate in terrestrial invertebrates remains unclear. …
0.6657954704612341	FALSE	FALSE	s149630	10410596	Behaviors of 6:2 fluorotelomer sulfonamide alkylbetaine (6:2 FTAB) in wheat seedlings: Bioaccumulation, biotransformation and ecotoxicity	As a new alternative to perfluorooctane sulfonate (PFOS), 6:2 fluorotelomer sulfonamide alkylbetaine (6:2 FTAB) has been currently used in industrial and consumer applications, which has been frequently detected in environment media. However, the behaviors of 6:2 FTAB in plants are still unclear. This study investigated the bioaccumulation, biotransformation and ecotoxicity of 6:2 FTAB in wheat (…	2022	Zhao, H.; Yang, L.; Yang, X.; Zhao, S.	Ecotoxicology and Environmental Safety	21251		35525114	Plant|Animal (all)|Environmental Fate (beta)|Animal (human health models)|Human|Ecotoxicity (animal and plant)	Perfluoropropanoic acid|Perfluorooctanesulfonic acid|Methyl heptafluorobutyrate|Perfluoroheptanoic acid|Perfluorohexanoic acid|Perfluorooctane|Perfluoropentanoic acid|Trifluoroacetic acid|6_2 Fluorotelomer sulfonic acid|Perfluorobutanoic acid	Behaviors of 6:2 fluorotelomer sulfonamide alkylbetaine (6:2 FTAB) in wheat seedlings: Bioaccumulation, biotransformation and ecotoxicity As a new alternative to perfluorooctane sulfonate (PFOS), 6:2 fluorotelomer sulfonamide alkylbetaine (6:2 FTAB) has been currently used in industrial and consumer applications, which has been frequently detected in environment media. However, the behaviors of 6…
0.6656615941426449	FALSE	FALSE	s10727	5080502	Determination of 21 perfluoroalkyl substances and organophosphorus compounds in breast milk by liquid chromatography coupled to orbitrap high-resolution mass spectrometry	The human exposure to perfluoroalkyl (PFASs) and organophosphorus (OPs) compounds is a cause of concern and its determination in biological matrices, including human milk, is an emergent approach for evaluate their exposure. A comprehensive strategy for the quantitative determination of 21 PFASs and OPs compounds in breast milk was developed. The proposed method includes an extraction and clean-u…	2019	Beser, M. I.; Pardo, O.; BeltrÃ¡n, J.; YusÃ , V.	Analytica Chimica Acta	107124		30612643	Human	Perfluorooctanoic acid|Perfluorooctanesulfonic acid|Perfluoropentanoic acid|Methyl heptafluorobutyrate|Sodium perfluorooctanesulfonate	Determination of 21 perfluoroalkyl substances and organophosphorus compounds in breast milk by liquid chromatography coupled to orbitrap high-resolution mass spectrometry The human exposure to perfluoroalkyl (PFASs) and organophosphorus (OPs) compounds is a cause of concern and its determination in biological matrices, including human milk, is an emergent approach for evaluate their exposure. A c…
0.66181	FALSE	FALSE	s94647	1424791	Pipping success and liver mRNA expression in chicken embryos exposed in ovo to C8 and C11 perfluorinated carboxylic acids and C10 perfluorinated sulfonate	Several perfluoroalkyl compounds (PFCs) are ubiquitous environmental contaminants that can biomagnify in species at high trophic levels including wild birds. Perfluorooctane sulfonate (PFOS) and perfluorooctanoic acid (PFOA) have been detected in wild birds and are known to reduce hatching success of laboratory-exposed chicken embryos at environmentally relevant concentrations. Limited toxicity d…	2009	O'Brien, J. M.; Crump, D.; Mundy, L. J.; Chu, S.; Mclaren, K. K.; Vongphachan, V.; Letcher, R. J.; Kennedy, S. W.	Toxicology Letters	90515		19595750	In Vitro|Animal (all)|Animal (human health models)|Ecotoxicity (animal and plant)	Perfluorooctanoic acid|Perfluorooctane|Perfluorooctanesulfonic acid|Methyl heptafluorobutyrate|Perfluoroundecanoic acid|6_2 Fluorotelomer methacrylate|Perfluorodecane	Pipping success and liver mRNA expression in chicken embryos exposed in ovo to C8 and C11 perfluorinated carboxylic acids and C10 perfluorinated sulfonate Several perfluoroalkyl compounds (PFCs) are ubiquitous environmental contaminants that can biomagnify in species at high trophic levels including wild birds. Perfluorooctane sulfonate (PFOS) and perfluorooctanoic acid (PFOA) have been detected …
0.661449	FALSE	FALSE	s138246	2325430	Occurrence of perfluorinated compounds (PFCs) in drinking water of North Rhine-Westphalia, Germany and new approach to assess drinking water contamination by shorter-chained C4-C7 PFCs	After detection of perfluorooctanoate (PFOA) in drinking water at concentrations up to 0.64 microg/l in Arnsberg, Sauerland, Germany, the German Drinking Water Commission (TWK) assessed perfluorinated compounds (PFCs) in drinking water and set for the first time worldwide in June 2006 a health-based guide value for safe lifelong exposure at 0.3 microg/l (sum of PFOA and perfluorooctanesulfonate, …	2010	Wilhelm, M.; Bergmann, S.; Dieter, H. H.	International Journal of Hygiene and Environmental Health	93512		20556880	Environmental Fate (beta)|Human|Ecotoxicity (animal and plant)	Perfluoropropanoic acid|Perfluorooctanesulfonate|Perfluorooctanesulfonic acid|Methyl heptafluorobutyrate|Perfluoroheptanoic acid|Perfluorohexanesulfonic acid|Perfluorohexanoic acid|Perfluorooctanoic acid|Perfluoroheptanesulfonate|Perfluorinated compounds|Perfluorobutanesulfonate|Perfluoroheptanesulfonic acid|6_2 Fluorotelomer methacrylate|Perfluorobutanesulfonic acid|Perfluorobutanoic acid	Occurrence of perfluorinated compounds (PFCs) in drinking water of North Rhine-Westphalia, Germany and new approach to assess drinking water contamination by shorter-chained C4-C7 PFCs After detection of perfluorooctanoate (PFOA) in drinking water at concentrations up to 0.64 microg/l in Arnsberg, Sauerland, Germany, the German Drinking Water Commission (TWK) assessed perfluorinated compounds (PF…
0.6609755760026701	FALSE	FALSE	s103555	1578495	[Pollution levels of perfluorochemicals in chicken eggs and duck eggs from the markets in Beijing]	Pollution levels of perfluorochemicals in eggs purchased from the markets in Beijing had been investigated. The egg samples of chicken and duck were collected from the 59 stalls of 14 main eggs wholesale markets in Beijing, respectively. Systematic analyses were made for seventeen kinds of perfluorochemicals (11 perfluorinated carboxylates (PFCAs), 3 perfluorinated sulfonates (PFSAs), perfluorooc…	2013	Qi, Y. J.; Zhou, Z.; Shi, Y. L.; Meng, Z. F.	Huanjing Kexue / Chinese Journal of Environmental Science	91291		23487946	Animal (all)|Animal (human health models)|Ecotoxicity (animal and plant)	Perfluorotetradecanoic acid|Perfluorooctanesulfonic acid|Methyl heptafluorobutyrate|Perfluoroheptanoic acid|Perfluorooctanoic acid|Perfluorotridecanoic acid|Perfluorooctane|Perfluoropentanoic acid|Perfluorononanoic acid|Perfluoroundecanoic acid|Perfluorobutanesulfonate|Perfluorobutanesulfonic acid	[Pollution levels of perfluorochemicals in chicken eggs and duck eggs from the markets in Beijing] Pollution levels of perfluorochemicals in eggs purchased from the markets in Beijing had been investigated. The egg samples of chicken and duck were collected from the 59 stalls of 14 main eggs wholesale markets in Beijing, respectively. Systematic analyses were made for seventeen kinds of perfluoro…
0.6480522548503378	FALSE	FALSE	s117553	1332754	Occurrence of perfluoroalkyl surfactants in water, fish, and birds from New York State	Concentrations of perfluorooctanesulfonate (PFOS) and several other perfluoroalkyl surfactants (PASs) were determined in nine major water bodies (n = 51) of New York State (NYS). These PASs were also measured in the livers of two species of sport fish (n = 66) from 20 inland lakes in NYS. Finally, perfluorinated compounds were measured in the livers of 10 species of waterfowl (n = 87) from the Ni…	2006	Sinclair, E.; Mayack, D. T.; Roblee, K.; Yamashita, N.; Kannan, K.	Archives of Environmental Contamination and Toxicology	90350		16435086	Animal (all)|Environmental Fate (beta)|Animal (human health models)|Ecotoxicity (animal and plant)	Perfluorooctanesulfonate|Perfluorooctanoic acid|Perfluorooctanesulfonic acid|Perfluorinated compounds|Methyl heptafluorobutyrate|Perfluorooctanesulfonamide|Perfluorohexanesulfonic acid	Occurrence of perfluoroalkyl surfactants in water, fish, and birds from New York State Concentrations of perfluorooctanesulfonate (PFOS) and several other perfluoroalkyl surfactants (PASs) were determined in nine major water bodies (n = 51) of New York State (NYS). These PASs were also measured in the livers of two species of sport fish (n = 66) from 20 inland lakes in NYS. Finally, perfluorinate…
0.6454268875411165	FALSE	FALSE	s33052	5406375	Applications of perfluorinated compounds as contrast agents in computed tomography	Perfluorohexylbromide, a nonionic and biologically inert radiodense compound, was evaluated as a potential contrast agent. Pulmonary and gastrointestinal administration of the neat liquid form was tested in dogs in conjunction with computed tomographic body scans. Contrast enhancement was demonstrable in one organ, the spleen, within 6 hr of gastrointestinal administration of perfluorohexylbromid…	1979	Enzmann, D.; Young, S. W.	Journal of Computer Assisted Tomography	114155		479415	Animal (human health models)|Ecotoxicity (animal and plant)|Animal (all)	Perfluorohexylbromide|Perfluorinated compounds	Applications of perfluorinated compounds as contrast agents in computed tomography Perfluorohexylbromide, a nonionic and biologically inert radiodense compound, was evaluated as a potential contrast agent. Pulmonary and gastrointestinal administration of the neat liquid form was tested in dogs in conjunction with computed tomographic body scans. Contrast enhancement was demonstrable in one organ,…
0.6447947234812822	FALSE	FALSE	s54130	3857365	Estrogenic effects of fluorotelomer alcohols for human estrogen receptor isoforms alpha and beta in vitro	The present study demonstrates the estrogenic effects of fluorotelomer alcohols (FTOHs). In a yeast two-hybrid assay, treatment with 1H,1H,2H,2H-perfluorooctan-1-ol (6:2 FTOH), 1H,1H,2H,2H-perfluoro-decan-1-ol (8:2 FTOH) and 2,2,3,3,4,4,5,5,6,6,7,7,8,8,9,9,10,10,10-nonadecafluoro-1-decanol (NFDH) showed a dose-dependent interaction between the human estrogen receptor (hER) isoforms hERalpha or hE…	2007	Ishibashi, H.; Ishida, H.; Matsuoka, M.; Tominaga, N.; Arizono, K.	Biological and Pharmaceutical Bulletin	99379		17603182	In Vitro|Human	Perfluorooctanoic acid|8_2 Fluorotelomer alcohol|9_1 Fluorotelomer alcohol|6_2 Fluorotelomer alcohol|Perfluorooctane|Perfluorooctanesulfonic acid|Methyl heptafluorobutyrate	Estrogenic effects of fluorotelomer alcohols for human estrogen receptor isoforms alpha and beta in vitro The present study demonstrates the estrogenic effects of fluorotelomer alcohols (FTOHs). In a yeast two-hybrid assay, treatment with 1H,1H,2H,2H-perfluorooctan-1-ol (6:2 FTOH), 1H,1H,2H,2H-perfluoro-decan-1-ol (8:2 FTOH) and 2,2,3,3,4,4,5,5,6,6,7,7,8,8,9,9,10,10,10-nonadecafluoro-1-decanol (N…
0.6427136836401669	FALSE	FALSE	s38080	1290838	Spatial distribution of perfluoroalkyl contaminants in lake trout from the Great Lakes	Individual whole body homogenates of 4 year old lake trout (Salvelinus namaycush) samples collected in 2001 from each of the Great Lakes were extracted using a novel fluorophilicity cleanup step and analyzed for perfluoroalkyl compounds (PFCs). Standard addition and internal standardization were used for quantification. Results were reported (+/- SE) for perfluorinated carboxylates (PFCAs), perfl…	2007	Furdui, V. I.; Stock, N. L.; Ellis, D. A.; Butt, C. M.; Whittle, D. M.; Crozier, P. W.; Reiner, E. J.; Muir, D. C.; Mabury, S. A.	Environmental Science & Technology	90091		17396640	Animal (all)|Environmental Fate (beta)|Animal (human health models)|Ecotoxicity (animal and plant)	Perfluorooctanoic acid|Perfluorooctane|Perfluorooctanesulfonic acid|Methyl heptafluorobutyrate|Perfluorodecanoic acid|Perfluorooctanesulfonamide|Perfluorodecane	Spatial distribution of perfluoroalkyl contaminants in lake trout from the Great Lakes Individual whole body homogenates of 4 year old lake trout (Salvelinus namaycush) samples collected in 2001 from each of the Great Lakes were extracted using a novel fluorophilicity cleanup step and analyzed for perfluoroalkyl compounds (PFCs). Standard addition and internal standardization were used for quanti…
0.6398224276200762	FALSE	FALSE	s121143	1289794	Perfluoroalkyl contaminants in the Canadian Arctic: evidence of atmospheric transport and local contamination	Perfluorosulfonates (PFSAs) and perfluorocarboxylates (PFCAs) have been hypothesized to reach remote locations such as the Canadian Arctic either indirectly as volatile precursor chemicals that undergo atmospheric transport and subsequent degradation, or directly via oceanic and atmospheric transport of the PFSAs and PFCAs themselves. Water, sediment, and air samples were collected from three Arc…	2007	Stock, N. L.; Furdui, V. I.; Muir, D. C.; Mabury, S. A.	Environmental Science & Technology	90004		17547174	Animal (all)|Environmental Fate (beta)|Animal (human health models)|Ecotoxicity (animal and plant)	Perfluorooctanesulfonamide|N-Ethylperfluorooctanesulfonamide	Perfluoroalkyl contaminants in the Canadian Arctic: evidence of atmospheric transport and local contamination Perfluorosulfonates (PFSAs) and perfluorocarboxylates (PFCAs) have been hypothesized to reach remote locations such as the Canadian Arctic either indirectly as volatile precursor chemicals that undergo atmospheric transport and subsequent degradation, or directly via oceanic and atmospher…
0.6390351957727605	FALSE	FALSE	s141399	3859965	Biotransformation of N-ethyl-N-(2-hydroxyethyl)perfluorooctanesulfonamide by rat liver microsomes, cytosol, and slices and by expressed rat and human cytochromes P450	Perfluorooctanesulfonic acid (PFOS) and its derivatives have been used in a range of industrial and commercial applications, including the manufacture of surfactants, adhesives, anticorrosion agents, and insecticides. PFOS is found at detectable concentrations in human and wildlife tissues and in the global environment. N-Substituted perfluorooctanesulfonamides are believed to be degraded to PFOS…	2004	Xu, L.; Krenitsky, D. M.; Seacat, A. M.; Butenhoff, J. L.; Anders, M. W.	Chemical Research in Toxicology	100309		15206897	In Vitro|Human|Animal (all)|Environmental Fate (beta)|Animal (human health models)|Ecotoxicity (animal and plant)	Perfluorooctanesulfonic acid|Methyl heptafluorobutyrate|Perfluorooctanesulfonamide|N-Ethyl-N-(2-hydroxyethyl)perfluorooctanesulfonamide	Biotransformation of N-ethyl-N-(2-hydroxyethyl)perfluorooctanesulfonamide by rat liver microsomes, cytosol, and slices and by expressed rat and human cytochromes P450 Perfluorooctanesulfonic acid (PFOS) and its derivatives have been used in a range of industrial and commercial applications, including the manufacture of surfactants, adhesives, anticorrosion agents, and insecticides. PFOS is found …
0.6327325221242909	FALSE	FALSE	s38079	1332745	Temporal trends of perfluoroalkyl compounds with isomer analysis in lake trout from Lake Ontario (1979-2004)	The temporal trends of perfluoroalkyl compounds (PFCs), including C7-C15 perfluorocarboxylates (PFCAs), perfluorosulfonates (PFSAs) and heptadecafluorooctane sulfonamide (PFOSA), were determined in lake trout collected between 1979 and 2004 from Lake Ontario. The average concentrations of total PFSAs (+/- standard error of the mean; range) increased from 20 ng g(-1) wet weight (+/- 4; 8-26) in 19…	2008	Furdui, V. I.; Helm, P. A.; Crozier, P. W.; Lucaciu, C.; Reiner, E. I.; Marvin, C. H.; Whittle, D. M.; Mabury, S. A.; Tomy, G. T.	Environmental Science & Technology	90341		18677999	Animal (all)|Animal (human health models)|Ecotoxicity (animal and plant)	Perfluorooctane|Perfluorooctanesulfonic acid|Methyl heptafluorobutyrate|Perfluorooctanesulfonamide|Perfluorodecane	Temporal trends of perfluoroalkyl compounds with isomer analysis in lake trout from Lake Ontario (1979-2004) The temporal trends of perfluoroalkyl compounds (PFCs), including C7-C15 perfluorocarboxylates (PFCAs), perfluorosulfonates (PFSAs) and heptadecafluorooctane sulfonamide (PFOSA), were determined in lake trout collected between 1979 and 2004 from Lake Ontario. The average concentrations of …
0.6310703712644692	FALSE	FALSE	s7819	6833613	Serum concentrations of perfluoroalkyl substances and their association with osteoporosis in a population in Jeddah, Saudi Arabia	Human exposure to poly- and perfluoroalkyl substances (PFASs) is widespread and has received considerable attention in recent years due to their link with adverse health outcomes, including bone health. Nevertheless, no earlier studies have reported serum PFAS concentrations, and their association with incident osteoporosis in populations in Saudi Arabia. In this clinical case-control study, seru…	2020	Banjabi, A. A.; Li, A. J.; Kumosani, T. A.; Yousef, J. M.; Kannan, K.	Environmental Research	131224		32485360	Human	Perfluorooctanesulfonic acid|Methyl heptafluorobutyrate|Perfluorohexanesulfonic acid|Perfluorooctanoic acid|Perfluorooctane|Perfluoropentanoic acid|Perfluorononanoic acid|Perfluoroundecanoic acid|Perfluorobutanoic acid	Serum concentrations of perfluoroalkyl substances and their association with osteoporosis in a population in Jeddah, Saudi Arabia Human exposure to poly- and perfluoroalkyl substances (PFASs) is widespread and has received considerable attention in recent years due to their link with adverse health outcomes, including bone health. Nevertheless, no earlier studies have reported serum PFAS concentr…
0.6306838463774351	FALSE	FALSE	s142533	3856534	A global survey of perfluorinated acids in oceans	Perfluorinated acids and their salts have emerged as an important class of global environmental contaminants. Biological monitoring surveys conducted using tissues of marine organisms reported the occurrence of perfluorooctanesulfonate (PFOS) and related perfluorinated compounds in biota from various seas and oceans, including the Arctic and the Antarctic Oceans. Occurrence of perfluorinated comp…	2005	Yamashita, N.; Kannan, K.; Taniyasu, S.; Horii, Y.; Petrick, G.; Gamo, T.	Marine Pollution Bulletin	99288		15913661	In Vitro|Environmental Fate (beta)	Perfluorooctanesulfonate|Perfluorooctanesulfonic acid|Methyl heptafluorobutyrate|Perfluorooctanesulfonamide|Perfluorohexanesulfonic acid|Perfluorooctanoic acid|Perfluorinated compounds|Perfluorononanoic acid|Perfluorobutanesulfonate|Perfluorobutanesulfonic acid	A global survey of perfluorinated acids in oceans Perfluorinated acids and their salts have emerged as an important class of global environmental contaminants. Biological monitoring surveys conducted using tissues of marine organisms reported the occurrence of perfluorooctanesulfonate (PFOS) and related perfluorinated compounds in biota from various seas and oceans, including the Arctic and the A…
0.6299653251413869	FALSE	FALSE	s119818	4709028	Proton Conducting Sulphonated Fluorinated Poly(Styrene) Crosslinked ElectrolyteMembranes	Potential membranes for polymer electrolyte membrane fuel cell based on crosslinked sulphonated fluorinated polystyrenes (PS) were synthesised in two steps. First, azide-telechelic polystyrene was obtained by iodine transfer polymerisation of styrene in the presence of 1,6-diiodoperfluorohexane followed by azido chain-end functionalisation. Then azide-telechelic polystyrene was efficiently crossl…	2011	Soules, A.; Ameduri, B.; Boutevin, B.; David, G.; Perrin, R.; Gebel, G.	Fuel Cells	105099			In Vitro	Methyl heptafluorobutyrate|1,6-Diiodoperfluorohexane|6_2 Fluorotelomer methacrylate|Perfluorodecane	Proton Conducting Sulphonated Fluorinated Poly(Styrene) Crosslinked ElectrolyteMembranes Potential membranes for polymer electrolyte membrane fuel cell based on crosslinked sulphonated fluorinated polystyrenes (PS) were synthesised in two steps. First, azide-telechelic polystyrene was obtained by iodine transfer polymerisation of styrene in the presence of 1,6-diiodoperfluorohexane followed by az…
0.6286061473788194	FALSE	FALSE	s115318	10606348	Perfluoroalkyl Mixture Exposure in Relation to Fetal Growth: Potential Roles of Maternal Characteristics and Associations with Birth Outcomes	Perfluoroalkyl substances (PFASs) exposure is suggested to interfere with fetal growth. However, limited investigations considered the roles of parity and delivery on PFASs distributions and the joint effects of PFASs mixture on birth outcomes. In this study, 506 birth cohorts were investigated in Hangzhou, China with 14 PFASs measured in maternal serum. Mothers with higher maternal ages who unde…	2022	Shen, C.; Ding, J.; Xu, C.; Zhang, L.; Liu, S.; Tian, Y.	Toxics	5477		36355941	Human	Perfluorooctanoic acid|Perfluorooctane|Perfluorooctanesulfonic acid|Methyl heptafluorobutyrate|Perfluoroheptanoic acid|Perfluoroheptanesulfonic acid|Perfluorononane	Perfluoroalkyl Mixture Exposure in Relation to Fetal Growth: Potential Roles of Maternal Characteristics and Associations with Birth Outcomes Perfluoroalkyl substances (PFASs) exposure is suggested to interfere with fetal growth. However, limited investigations considered the roles of parity and delivery on PFASs distributions and the joint effects of PFASs mixture on birth outcomes. In this stud…
0.6210693977784323	FALSE	FALSE	s96008	3859865	Perfluorooctanesulfonate and related fluorochemicals in biological samples from the north coast of Colombia	Perfluorinated compounds are widespread pollutants of toxicological importance that have been detected in environmental matrices. However, little is known on their distribution in South America. In this study, distribution of perfluorooctanesulfonate (PFOS), perfluorooctanoic acid (PFOA), perfluorohexanesulfonate (PFHxS), and perfluorooctanesulfonamide (PFOSA) was determined in the bile of mullet…	2006	Olivero-Verbel, J.; Tao, L.; Johnson-Restrepo, B.; Guette-FernÃ¡ndez, J.; Baldiris-Avila, R.; O'byrne-Hoyos, I.; Kannan, K.	Environmental Pollution	100234		16303219	In Vitro|Animal (all)|Animal (human health models)|Ecotoxicity (animal and plant)	Perfluorooctanesulfonate|Perfluorooctanesulfonic acid|Methyl heptafluorobutyrate|Perfluorooctanesulfonamide|Perfluorohexanesulfonic acid|Perfluorooctanoic acid|Perfluorinated compounds	Perfluorooctanesulfonate and related fluorochemicals in biological samples from the north coast of Colombia Perfluorinated compounds are widespread pollutants of toxicological importance that have been detected in environmental matrices. However, little is known on their distribution in South America. In this study, distribution of perfluorooctanesulfonate (PFOS), perfluorooctanoic acid (PFOA), p…
0.6145960067096106	FALSE	FALSE	s76873	10415220	A high-throughput assay for screening the abilities of per- and polyfluoroalkyl substances in inducing plasma kallikrein-like activity	The plasma consists of multiple functional serine zymogens, such as plasma kallikrein-kinin system (KKS), which are vulnerable to exogenous chemical exposure, and may closely relate to the deleterious effects. Testing whether the anthropogenic chemicals could increase the kallikrein-like activity in plasma or not would be of great help to understand their potentials in triggering the cascade acti…	2022	Liu, Q. S.; Zhang, Y.; Sun, Z.; Gao, Y.; Zhou, Q.; Jiang, G.	Ecotoxicology and Environmental Safety	21781		35255248	In Vitro|Animal (all)|Animal (human health models)|Ecotoxicity (animal and plant)	Potassium perfluorooctanoate|Sodium perfluorooctanoate|Perfluorooctanoic acid|Perfluorooctanesulfonic acid|Methyl heptafluorobutyrate|Ammonium perfluorooctanoate	A high-throughput assay for screening the abilities of per- and polyfluoroalkyl substances in inducing plasma kallikrein-like activity The plasma consists of multiple functional serine zymogens, such as plasma kallikrein-kinin system (KKS), which are vulnerable to exogenous chemical exposure, and may closely relate to the deleterious effects. Testing whether the anthropogenic chemicals could incr…
0.6108394857658244	FALSE	FALSE	s127863	3860269	Biotransformation of N-ethyl perfluorooctanesulfonamide by rainbow trout (Onchorhynchus mykiss) liver microsomes	Rainbow trout (Onchorhynchus mykiss) liver microsomes were incubated with N-ethyl perfluorooctanesulfonamide [N-EtPFOSA, C8F17SO2NH(C2H5)], to examine the possibility of in vitro biotransformation to perfluorooctane sulfonate (PFOS, C8F17SO3-) and perfluorooctanoate (PFOA, C7F15COO-). Incubations were performed by exposing trout liver microsomes to N-EtPFOSA at 8 degrees C in the dark. Reaction m…	2004	Tomy, G. T.; Tittlemier, S. A.; Palace, V. P.; Budakowski, W. R.; Braekevelt, E.; Brinkworth, L.; Friesen, K.	Environmental Science & Technology	100430		14968861	In Vitro|Animal (all)|Environmental Fate (beta)|Animal (human health models)|Ecotoxicity (animal and plant)	Perfluorooctanoic acid|Perfluorooctane|Perfluorooctanesulfonic acid|Methyl heptafluorobutyrate|Perfluorooctanesulfonamide|N-Ethylperfluorooctanesulfonamide|6_2 Fluorotelomer methacrylate	Biotransformation of N-ethyl perfluorooctanesulfonamide by rainbow trout (Onchorhynchus mykiss) liver microsomes Rainbow trout (Onchorhynchus mykiss) liver microsomes were incubated with N-ethyl perfluorooctanesulfonamide [N-EtPFOSA, C8F17SO2NH(C2H5)], to examine the possibility of in vitro biotransformation to perfluorooctane sulfonate (PFOS, C8F17SO3-) and perfluorooctanoate (PFOA, C7F15COO-). …
0.6086002178173615	FALSE	FALSE	s105871	3860212	Comparison of extraction and quantification methods of perfluorinated compounds in human plasma, serum, and whole blood	Perfluorinated compounds are ubiquitous in the environment and have been reported to occur in human blood. Accurate risk assessments require accurate measurements of exposures, but identification and quantification of PFCs in biological matrices can be affected by both ion suppression and enhancement in liquid chromatography-tandem mass spectrometry techniques (LC/MS-MS). A study was conducted to…	2008	Reagen, W. K.; Ellefson, M. E.; Kannan, K.; Giesy, J. P.	Analytica Chimica Acta	100398		18929010	In Vitro|Human	Perfluorooctanesulfonate|Perfluorooctanoic acid|Perfluorooctanesulfonic acid|Perfluorinated compounds|Perfluorononanoic acid|Methyl heptafluorobutyrate|Ammonium perfluorooctanesulfonate|6_2 Fluorotelomer methacrylate	Comparison of extraction and quantification methods of perfluorinated compounds in human plasma, serum, and whole blood Perfluorinated compounds are ubiquitous in the environment and have been reported to occur in human blood. Accurate risk assessments require accurate measurements of exposures, but identification and quantification of PFCs in biological matrices can be affected by both ion suppr…
0.6047406301891233	FALSE	FALSE	s62342	5412051	Synergistic Effect of Partially Fluorinated Ether and Fluoroethylene Carbonate for High-Voltage Lithium-Ion Batteries with Rapid Chargeability and Dischargeability	The roles of a partially fluorinated ether (PFE) based on a mixture of 1,1,1,2,2,3,3,4,4-nonafluoro-4-methoxybutane and 2-(difluoro(methoxy)methyl)-1,1,1,2,3,3,3-heptafluoropropane on the oxidative durability of an electrolyte under high-voltage conditions, the rate capability of the graphite and 5 V-class LiNi0.4Mn1.6O4 (LNMO) electrodes, and the cycling performance of graphite/LNMO full cells a…	2017	Kim, C. K.; Kim, K.; Shin, K.; Woo, J. J.; Kim, S.; Hong, S. Y.; Choi, N. S.	ACS Applied Materials & Interfaces	116665		29182242	In Vitro|Ecotoxicity (animal and plant)|Animal (all)	Perfluoroisobutyl methyl ether|Perfluorobutyl methyl ether|6_2 Fluorotelomer methacrylate	Synergistic Effect of Partially Fluorinated Ether and Fluoroethylene Carbonate for High-Voltage Lithium-Ion Batteries with Rapid Chargeability and Dischargeability The roles of a partially fluorinated ether (PFE) based on a mixture of 1,1,1,2,2,3,3,4,4-nonafluoro-4-methoxybutane and 2-(difluoro(methoxy)methyl)-1,1,1,2,3,3,3-heptafluoropropane on the oxidative durability of an electrolyte under hi…
0.598242	FALSE	FALSE	s117410	5412463	Investigation of the spatial variability of poly- and perfluoroalkyl substance trophic magnification in selected riverine ecosystems	The occurrence at different trophic levels of 17 poly- and perfluoroalkyl substances (PFASs), including perfluoroalkyl acids (PFAAs) and some of their precursors (e.g., perfluoroalkane sulfonamides, 6:2 fluorotelomer sulfonate (6:2 FTSA)), was investigated in riverine freshwater food webs in Southeastern France. Two fish species (Barbus barbus and Squalius cephalus) and various invertebrate taxa …	2019	Simmonet-Laprade, C.; Budzinski, H.; Babut, M.; Le Menach, K.; Munoz, G.; Lauzent, M.; Ferrari, B. J. D.; Labadie, P.	Science of the Total Environment	116725		31181525	Animal (all)|Environmental Fate (beta)|Animal (human health models)|Ecotoxicity (animal and plant)	Perfluorotridecanoic acid|Perfluorooctane|Perfluorooctanesulfonic acid|Methyl heptafluorobutyrate|Perfluoroundecanoic acid|Perfluorodecane	Investigation of the spatial variability of poly- and perfluoroalkyl substance trophic magnification in selected riverine ecosystems The occurrence at different trophic levels of 17 poly- and perfluoroalkyl substances (PFASs), including perfluoroalkyl acids (PFAAs) and some of their precursors (e.g., perfluoroalkane sulfonamides, 6:2 fluorotelomer sulfonate (6:2 FTSA)), was investigated in riveri…
0.595393	FALSE	FALSE	s23616	5080228	Fast and sensitive determination of per- and polyfluoroalkyl substances in seawater	In this work, a novel, fast, and sensitive method was developed for perfluorooctanoic acid (PFOA), perfluorooctane sulfonic acid (PFOS) and PFOS precursor's determination in seawater. The proposed method consists in a vortex-assisted liquid-liquid microextraction (VALLME) combined with liquid chromatography (LC) and LTQ-Orbitrap high resolution mass spectrometry (LTQ-Orbitrap HRMS) determination.…	2018	Concha-GraÃ±a, E.; FernÃ¡ndez-MartÃ­nez, G.; LÃ³pez-MahÃ­a, P.; Prada-RodrÃ­guez, D.; Muniategui-Lorenzo, S.	Journal of Chromatography A	106975		29706402	In Vitro|Environmental Fate (beta)	N-Methylperfluorooctanesulfonamide|Perfluorooctanoic acid|Perfluorooctane|Perfluorooctanesulfonic acid|Methyl heptafluorobutyrate|Perfluorooctanesulfonamide|N-Ethylperfluorooctanesulfonamide	Fast and sensitive determination of per- and polyfluoroalkyl substances in seawater In this work, a novel, fast, and sensitive method was developed for perfluorooctanoic acid (PFOA), perfluorooctane sulfonic acid (PFOS) and PFOS precursor's determination in seawater. The proposed method consists in a vortex-assisted liquid-liquid microextraction (VALLME) combined with liquid chromatography (LC) a…
0.5940005542613328	FALSE	FALSE	s133916	5185472	[Impact of the Biodegradation of 6:2 Fluorotelomer Alcohol on the Bacterial Community Structure of Surface Sediment]	Fluorotelomer alcohol (6:2 FTOH) is a polyfluoalkyl substance that has been widely used in industry and consumer products in recent years, causing potential harm to the environment. However, currently the impact of 6:2 FTOH and its degradation products on microbial communities in sediment is unclear. The purpose of this study is to explore the impact of the biodegradation of 6:2 FTOH on bacterial…	2017	Wang, D.; Hou, Z.; Zhang, Q.; Zhou, Y.; Lu, X. X.	Huanjing Kexue / Chinese Journal of Environmental Science	108794		29965420	Human|Animal (all)|Environmental Fate (beta)|Ecotoxicity (animal and plant)	2H,2H,3H,3H-Perfluorooctanoic acid|6_2 Fluorotelomer alcohol|Perfluoropentanoic acid|Methyl heptafluorobutyrate|Perfluorohexanoic acid|Perfluorobutanoic acid	[Impact of the Biodegradation of 6:2 Fluorotelomer Alcohol on the Bacterial Community Structure of Surface Sediment] Fluorotelomer alcohol (6:2 FTOH) is a polyfluoalkyl substance that has been widely used in industry and consumer products in recent years, causing potential harm to the environment. However, currently the impact of 6:2 FTOH and its degradation products on microbial communities in s…
0.5917746826916277	FALSE	FALSE	s114560	3859821	Prenatal exposure to perfluorinated compounds affects thyroid hormone levels in newborn girls	Perfluorinated compounds (PFCs) are ubiquitous in the environment and have been detected in humans and wildlife. Exposure to PFCs has decreased in the United States recently, while exposure to PFCs continues in Asian countries, which represents a public health concern. Various mechanisms by which PFCs affect fetal growth have been proposed, such as activation of peroxisome proliferators, disrupti…	2016	Shah-Kulkarni, S.; Kim, B. M.; Hong, Y. C.; Kim, H. S.; Kwon, E. J.; Park, H.; Kim, Y. J.; Ha, E. H.	Environment International	100191		27395336	Human	Perfluoropentanoic acid|Perfluorinated compounds|Perfluorononanoic acid|Methyl heptafluorobutyrate|Perfluorohexanesulfonic acid	Prenatal exposure to perfluorinated compounds affects thyroid hormone levels in newborn girls Perfluorinated compounds (PFCs) are ubiquitous in the environment and have been detected in humans and wildlife. Exposure to PFCs has decreased in the United States recently, while exposure to PFCs continues in Asian countries, which represents a public health concern. Various mechanisms by which PFCs af…
0.5891240160030483	FALSE	FALSE	s46578	1274423	Time trends and transplacental transfer of perfluorinated compounds in melon-headed whales stranded along the Japanese coast in 1982, 2001/2002, and 2006	As a result of the phase-out of production of perfluorooctanesulfonyl-based compounds by a major producer, concentrations of perfluorooctanesulfonate (PFOS) in marine mammals from North American and European coastal waters have been declining since the early 2000s. Nevertheless, temporal trends in perfluorochemical (PFC) concentrations in marine mammals from Asian coastal waters have not been exa…	2008	Hart, K.; Kannan, K.; Isobe, T.; Takahashi, S.; Yamada, T. K.; Miyazaki, N.; Tanabe, S.	Environmental Science & Technology	89866		18939537	In Vitro|Human|Animal (all)|Ecotoxicity (animal and plant)	Perfluorooctanesulfonate|Perfluorooctanesulfonic acid|Perfluorinated compounds|Perfluorononanoic acid|Methyl heptafluorobutyrate|Perfluorodecanoic acid|Perfluorooctanesulfonamide|Perfluoroundecanoic acid	Time trends and transplacental transfer of perfluorinated compounds in melon-headed whales stranded along the Japanese coast in 1982, 2001/2002, and 2006 As a result of the phase-out of production of perfluorooctanesulfonyl-based compounds by a major producer, concentrations of perfluorooctanesulfonate (PFOS) in marine mammals from North American and European coastal waters have been declining si…
0.5886757611188908	FALSE	FALSE	s53632	4238440	Prenatal exposure to perfluoralkyl substances (PFASs) associated with respiratory tract infections but not allergy- and asthma-related health outcomes in childhood	<strong>BACKGROUND: </strong>Prenatal exposure to perfluoralkyl substances (PFASs) has been reported to be associated with immunosuppression in early childhood, but with contradictory findings related to atopic and lung diseases.<br /><br /><strong>AIM: </strong>We aimed to determine if prenatal exposure to PFASs is associated with asthma or other allergic diseases or respiratory tract infections…	2018	Impinen, A.; Nygaard, U. C.; LÃ¸drup Carlsen, K. C.; Mowinckel, P.; Carlsen, K. H.; Haug, L. S.; Granum, B.	Environmental Research	102491		29106950	Human|Ecotoxicity (animal and plant)	Perfluorooctanoic acid|Perfluorooctane|Perfluorooctanesulfonic acid|Perfluorononanoic acid|Methyl heptafluorobutyrate|Perfluorooctanesulfonamide|Perfluoroundecanoic acid|Perfluorohexanesulfonic acid	Prenatal exposure to perfluoralkyl substances (PFASs) associated with respiratory tract infections but not allergy- and asthma-related health outcomes in childhood <strong>BACKGROUND: </strong>Prenatal exposure to perfluoralkyl substances (PFASs) has been reported to be associated with immunosuppression in early childhood, but with contradictory findings related to atopic and lung diseases.<br />…
0.587717	FALSE	FALSE	s67120	3860268	A pilot study on the determination of perfluorooctanesulfonate and other perfluorinated compounds in blood of Canadians	A pilot study was conducted to provide preliminary data on the concentrations of perfluorooctanesulfonate (PFOS), perfluorooctanoic acid (PFOA) and perfluorooctanesulfonamide (PFOSA) in the blood of Canadians. A set of 56 human serum samples was collected from non-occupationally exposed Canadians and analyzed by microbore HPLC-negative ion electrospray tandem mass spectrometry. PFOS was the main …	2004	Kubwabo, C.; Vais, N.; Benoit, F. M.	Journal of Environmental Monitoring	100429		15173906	Human	Perfluorooctanesulfonate|Perfluorooctanoic acid|Perfluorooctanesulfonic acid|Perfluorinated compounds|Methyl heptafluorobutyrate|Perfluorooctanesulfonamide	A pilot study on the determination of perfluorooctanesulfonate and other perfluorinated compounds in blood of Canadians A pilot study was conducted to provide preliminary data on the concentrations of perfluorooctanesulfonate (PFOS), perfluorooctanoic acid (PFOA) and perfluorooctanesulfonamide (PFOSA) in the blood of Canadians. A set of 56 human serum samples was collected from non-occupationally…
0.5798844221754171	FALSE	FALSE	s100508	10410647	The human fecal microbiome contributes to the biotransformation of the PFAS surfactant 8:2 monosubstituted polyfluoroalkyl phosphate ester	Polyfluoroalkyl phosphate esters (PAPs) can be found throughout society due to their numerous commercial applications. However, they also pose an environmental and health concern given their ability to undergo hydrolysis and oxidation to several bioactive and persistent products, including the perfluorocarboxylic acids (PFCAs). The metabolism of PAPs has been shown to occur in mammalian liver and…	2022	Peskett, S. T.; Rand, A. A.	Environmental Science: Processes & Impacts	21285		35979739	In Vitro|Human|Environmental Fate (beta)	8_2 Fluorotelomer phosphate monoester|8_2 Fluorotelomer alcohol|Methyl heptafluorobutyrate|Perfluorohexanoic acid	The human fecal microbiome contributes to the biotransformation of the PFAS surfactant 8:2 monosubstituted polyfluoroalkyl phosphate ester Polyfluoroalkyl phosphate esters (PAPs) can be found throughout society due to their numerous commercial applications. However, they also pose an environmental and health concern given their ability to undergo hydrolysis and oxidation to several bioactive and …
0.5784402957804015	FALSE	FALSE	s146550	3860250	Focused ultrasound solid-liquid extraction for the determination of perfluorinated compounds in fish, vegetables and amended soil	In the present work a method was developed for the determination of different perfluorinated compounds (PFCs), including three perfluorinated sulfonic acids (PFSAs), seven perfluorocarboxylic acids (PFCAs), three perfluorophosphonic acids (PFPAs) and perfluorooctanesulfonamide (PFOSA) in fish, vegetables and amended soil samples based on focused ultrasound solid-liquid extraction (FUSLE) followed…	2014	Zabaleta, I.; Bizkarguenaga, E.; Iparragirre, A.; Navarro, P.; Prieto, A.; FernÃ¡ndez, L. Ã.; Zuloaga, O.	Journal of Chromatography A	100416		24495790	Plant|Animal (all)|Environmental Fate (beta)|Animal (human health models)|Ecotoxicity (animal and plant)	Perfluorinated compounds|Perfluorooctanesulfonamide	Focused ultrasound solid-liquid extraction for the determination of perfluorinated compounds in fish, vegetables and amended soil In the present work a method was developed for the determination of different perfluorinated compounds (PFCs), including three perfluorinated sulfonic acids (PFSAs), seven perfluorocarboxylic acids (PFCAs), three perfluorophosphonic acids (PFPAs) and perfluorooctanesul…
0.5664605645005566	FALSE	FALSE	s127421	3860259	Development and characterization of a solvent extraction-gas chromatographic/mass spectrometric method for the analysis of perfluorooctanesulfonamide compounds in solid matrices	A method utilizing solvent extraction and analysis by gas chromatography-positive chemical ionization mass spectrometry (SE-GC-PCIMS) was developed for the analysis of three neutral hydrophobic perfluorooctanesulfonamide compounds [perfluorooctanesulfonamide (PFOSA), N-ethyl perfluorooctanesulfonamide (N-EtPFOSA), and N,N-diethyl perfluorooctanesulfonamide (N,N-Et2PFOSA)]. These compounds are sus…	2005	Tittlemier, S. A.; Pepper, K.; Edwards, L.; Tomy, G.	Journal of Chromatography A	100423		15794570	Animal (all)|Animal (human health models)|Ecotoxicity (animal and plant)	Perfluorooctane|Perfluorooctanesulfonic acid|Perfluorooctanesulfonamide|N-Ethylperfluorooctanesulfonamide	Development and characterization of a solvent extraction-gas chromatographic/mass spectrometric method for the analysis of perfluorooctanesulfonamide compounds in solid matrices A method utilizing solvent extraction and analysis by gas chromatography-positive chemical ionization mass spectrometry (SE-GC-PCIMS) was developed for the analysis of three neutral hydrophobic perfluorooctanesulfonamide …
0.5655433858285368	FALSE	FALSE	s72514	5024251	Adipogenic Activity of Oligomeric Hexafluoropropylene Oxide (Perfluorooctanoic Acid Alternative) through Peroxisome Proliferator-Activated Receptor Î³ Pathway	Hexafluoropropylene oxide trimer acid (HFPO-TA) and hexafluoropropylene oxide dimer acid (HFPO-DA) have been used as perfluorooctanoic acid (PFOA) alternatives in the fluoropolymer industry for years. Their widespread environmental distribution, high bioaccumulation capability and human exposure have caused great concern. Nevertheless, their potential toxicity and health risk remain largely unkno…	2019	Li, C. H.; Ren, X. M.; Guo, L. H.	Environmental Science & Technology	106548		30785727	In Vitro|Human|Animal (all)|Environmental Fate (beta)|Animal (human health models)|Ecotoxicity (animal and plant)	Perfluorooctanoic acid|Perfluoro(2-methyl-3-oxahexanoyl) fluoride|Ammonium perfluoro-2-methyl-3-oxahexanoate|Methyl heptafluorobutyrate|Perfluoro-2,5-dimethyl-3,6-dioxanonanoic acid	Adipogenic Activity of Oligomeric Hexafluoropropylene Oxide (Perfluorooctanoic Acid Alternative) through Peroxisome Proliferator-Activated Receptor Î³ Pathway Hexafluoropropylene oxide trimer acid (HFPO-TA) and hexafluoropropylene oxide dimer acid (HFPO-DA) have been used as perfluorooctanoic acid (PFOA) alternatives in the fluoropolymer industry for years. Their widespread environmental distribu…
0.5610343271799199	FALSE	FALSE	s135413	4378402	Facile access to cytocompatible multicompartment micelles with adjustable Janus-cores from A-block-B-graft-C terpolymers prepared by combination of ROP and ATRP	The architecture of hydrophobic segments can determine the specific morphology of multicompartment micelles (MCMs) that are generated from aqueous assembly of amphiphilic terpolymers. In this study, we aimed to design and generate poly(É›-caprolactone)-based multicompartment micelles with adjustable Janus-cores. Well-defined terpolymers with a novel A-block-B-graft-C architecture composed of biol…	2014	Wang, W.; Zhang, J.; Li, C.; Huang, P.; Gao, S.; Han, S.; Dong, A.; Kong, D.	Colloids and Surfaces B: Biointerfaces	103619		24389334	In Vitro|Human|Animal (all)|Animal (human health models)|Ecotoxicity (animal and plant)	1H,1H,2H,2H-Perfluorohexyl methacrylate|6_2 Fluorotelomer methacrylate	Facile access to cytocompatible multicompartment micelles with adjustable Janus-cores from A-block-B-graft-C terpolymers prepared by combination of ROP and ATRP The architecture of hydrophobic segments can determine the specific morphology of multicompartment micelles (MCMs) that are generated from aqueous assembly of amphiphilic terpolymers. In this study, we aimed to design and generate poly(É›…
0.5543338472024406	FALSE	FALSE	s13779	1279115	Dietary exposure of rainbow trout to 8:2 and 10:2 fluorotelomer alcohols and perfluorooctanesulfonamide: Uptake, transformation and elimination	The bioaccumulation of perfluorooctanesulfonamide (PFOSA) and two fluorotelomer alcohols (8:2 FTOH, 10:2 FTOH) by rainbow trout (Oncorhynchus mykiss) through dietary exposure, including depuration rates and metabolism was investigated. Concentrations in the spiked feed ranged from 10.9 Î¼g gâˆ’1 wet weight (wet wt) for PFOSA and 6.7 Î¼g gâˆ’1 wet wt for 8:2 FTOH to 5.0 Î¼g gâˆ’1 wet wt for 10:2 F…	2011	Brandsma, S. H.; Smithwick, M.; Solomon, K.; Small, J.; de Boer, J.; Muir, D. C. G.	Chemosphere	89962		20951402	Animal (all)|Environmental Fate (beta)|Animal (human health models)|Ecotoxicity (animal and plant)	Perfluorooctanesulfonate|Perfluorooctanesulfonic acid|Methyl heptafluorobutyrate|Perfluorooctanesulfonamide|Perfluorooctanoic acid|8_2 Fluorotelomer alcohol|Perfluorodecanoic acid	Dietary exposure of rainbow trout to 8:2 and 10:2 fluorotelomer alcohols and perfluorooctanesulfonamide: Uptake, transformation and elimination The bioaccumulation of perfluorooctanesulfonamide (PFOSA) and two fluorotelomer alcohols (8:2 FTOH, 10:2 FTOH) by rainbow trout (Oncorhynchus mykiss) through dietary exposure, including depuration rates and metabolism was investigated. Concentrations in t…
0.5500219427250841	FALSE	FALSE	s86961	3858818	Metabolism, distribution and excretion of 2,2,3,3,3-pentafluoropropanol in rats	The elimination and metabolism of 2,2,2,3,3-pentafluoropropanol (5-FP) were investigated in male and female rats for 7 d after a single oral administration at doses of 4, 40, and 400 mg/kg. 5-FP glucuronide and 2,2,3,3,3-pentafluoropropionic acid (5-FPA) as major metabolites were determined by head-space analysis using GC-MS in the selected ion monitoring-mode. 5-FP glucuronide and 5-FPA were fou…	1996	Minegishi, K. I.; Takahashi, A.	Eisei Kagaku / Journal of Hygienic Chemistry	99889			In Vitro|Animal (all)|Animal (human health models)|Ecotoxicity (animal and plant)	Perfluoropropanoic acid|Methyl heptafluorobutyrate|2_1 Fluorotelomer alcohol	Metabolism, distribution and excretion of 2,2,3,3,3-pentafluoropropanol in rats The elimination and metabolism of 2,2,2,3,3-pentafluoropropanol (5-FP) were investigated in male and female rats for 7 d after a single oral administration at doses of 4, 40, and 400 mg/kg. 5-FP glucuronide and 2,2,3,3,3-pentafluoropropionic acid (5-FPA) as major metabolites were determined by head-space analysis usin…
0.5492632869251115	FALSE	FALSE	s48979	5922154	Remote sensing of physiological data: Impact of long term captivity on body temperature variation of the feral cat (Felis catus) in Australia, recorded via Thermochron iButtons	This study reports body temperature regulation (T(b)) and circadian rhythms of undisturbed feral cats in their natural environment in Australia over a continuous period of three months. It furthermore compares these data with Tb data collected of feral cats, after a period of one year in captivity In free-ranging, undisturbed feral cats, a distinct robust, regular circadian rhythm (strength of rh…	2010	Hilmer, S.; Algar, D.; Neck, D.; Schleucher, E.	Journal of Thermal Biology	120474			Animal (human health models)|Ecotoxicity (animal and plant)|Animal (all)	6_2 Fluorotelomer methacrylate|Perfluorohexylchloride	Remote sensing of physiological data: Impact of long term captivity on body temperature variation of the feral cat (Felis catus) in Australia, recorded via Thermochron iButtons This study reports body temperature regulation (T(b)) and circadian rhythms of undisturbed feral cats in their natural environment in Australia over a continuous period of three months. It furthermore compares these data w…
0.5467890318349031	FALSE	FALSE	s148631	5918789	Fluorinated Oligoethylenimine Nanoassemblies for Efficient siRNA-Mediated Gene Silencing in Serum-Containing Media by Effective Endosomal Escape	Efficient small interfering RNA (siRNA) delivery in the presence of serum is of crucial importance for effective gene therapy. Fluorinated vectors are considered to be attractive candidates for siRNA-mediated gene therapy because of their delivery efficacy in serum-containing media. However, the mechanisms driving the superior gene transfection behavior of fluorinated vectors are still not well-u…	2018	Zhang, T.; Huang, Y.; Ma, X.; Gong, N.; Liu, X.; Liu, L., u; Ye, X.; Hu, B., o; Li, C.; Tian, J.; Magrini, A.; Zhang, J.; Guo, W.; Xing, J.; Bottini, M.; Liang, X.	Nano Letters	120228		30240228	In Vitro	Perfluorooctanoyl fluoride	Fluorinated Oligoethylenimine Nanoassemblies for Efficient siRNA-Mediated Gene Silencing in Serum-Containing Media by Effective Endosomal Escape Efficient small interfering RNA (siRNA) delivery in the presence of serum is of crucial importance for effective gene therapy. Fluorinated vectors are considered to be attractive candidates for siRNA-mediated gene therapy because of their delivery effica…
0.5437548186977803	FALSE	FALSE	s19798	7014744	Tissue distribution and bioaccumulation of legacy and emerging per-and polyfluoroalkyl substances (PFASs) in edible fishes from Taihu Lake, China	Tissue distribution of legacy and emerging per-and polyfluoroalkyl substances (PFASs) in several kinds of edible fishes collected from Meiliang bay of Taihu Lake, China were investigated and the related human health risks were assessed. Perfluorooctanesulfonate (PFOS), perfluorooctanesulfonamide (PFOSA) and 6:2 fluorotelomer phosphate diester (6:2 diPAP) were the most abundant legacy perfluoroalk…	2020	Chen, M.; Zhu, L.; Wang, Q.; Shan, G.	Environmental Pollution	133952		33120332	In Vitro|Animal (all)|Environmental Fate (beta)|Animal (human health models)|Human|Ecotoxicity (animal and plant)	Perfluorooctanesulfonate|Perfluorooctanesulfonic acid|Methyl heptafluorobutyrate|Perfluorooctanesulfonamide|Perfluorooctanoic acid	Tissue distribution and bioaccumulation of legacy and emerging per-and polyfluoroalkyl substances (PFASs) in edible fishes from Taihu Lake, China Tissue distribution of legacy and emerging per-and polyfluoroalkyl substances (PFASs) in several kinds of edible fishes collected from Meiliang bay of Taihu Lake, China were investigated and the related human health risks were assessed. Perfluorooctanes…
0.5425428080349476	FALSE	FALSE	s147365	6316920	Remediation of perfluorooctanoic acid (PFOA) polluted soil using pulsed corona discharge plasma	Perfluorooctanoic acid (PFOA) from contaminated soil accumulates in higher organisms, and causes health risks to humans. In this research, 71 % of the PFOA was degraded, of which 51 % was decomposed into short chain by-products, 19 % mineralized, and 1 % volatilized with 30 kV of voltage, 50 Hz of discharge frequency, 1 % of soil moisture, 300 ppm of PFOA concentration and 6.3 of soil pH using pu…	2020	Zhan, J.; Zhang, A.; HÃ©roux, P.; Guo, Y.; Sun, Z.; Li, Z.; Zhao, J.; Liu, Y.	Journal of Hazardous Materials	122061		31776082	Environmental Fate (beta)|Human|Ecotoxicity (animal and plant)	Perfluoropropanoic acid|Methyl heptafluorobutyrate|Perfluoroheptanoic acid|Perfluorohexanoic acid|Perfluorooctanoic acid|Perfluoropentanoic acid|Trifluoroacetic acid|Perfluorobutanoic acid	Remediation of perfluorooctanoic acid (PFOA) polluted soil using pulsed corona discharge plasma Perfluorooctanoic acid (PFOA) from contaminated soil accumulates in higher organisms, and causes health risks to humans. In this research, 71 % of the PFOA was degraded, of which 51 % was decomposed into short chain by-products, 19 % mineralized, and 1 % volatilized with 30 kV of voltage, 50 Hz of disc…
0.5411299654542808	FALSE	FALSE	s270	2851149	Effect of body condition on tissue distribution of perfluoroalkyl substances (PFASs) in Arctic fox (Vulpes lagopus)	Arctic animals undergo large seasonal fluctuations in body weight. The effect of body condition on the distribution and composition of 16 perfluoroalkyl substances (PFASs) was investigated in liver, blood, kidney, adipose tissue, and muscle of Arctic foxes (Vulpes lagopus) from Svalbard (n = 18, age 1-3 years). PFAS concentrations were generally highest in liver, followed by blood and kidney, whi…	2014	Aas, C. B.; Fuglei, E.; Herzke, D.; Yoccoz, N. G.; Routti, H.	Environmental Science & Technology	95488		25215880	In Vitro|Animal (all)|Animal (human health models)|Ecotoxicity (animal and plant)	Perfluorooctanesulfonate|Perfluorooctanesulfonic acid|Methyl heptafluorobutyrate|Perfluoroheptanesulfonate|Perfluorooctane|Perfluorononanoic acid|Perfluorodecanoic acid|Perfluoroheptanesulfonic acid	Effect of body condition on tissue distribution of perfluoroalkyl substances (PFASs) in Arctic fox (Vulpes lagopus) Arctic animals undergo large seasonal fluctuations in body weight. The effect of body condition on the distribution and composition of 16 perfluoroalkyl substances (PFASs) was investigated in liver, blood, kidney, adipose tissue, and muscle of Arctic foxes (Vulpes lagopus) from Sval…
0.5384030861344135	FALSE	FALSE	s41064	1578498	Perfluorinated alkyl acids in blood serum from primiparous women in Sweden: serial sampling during pregnancy and nursing, and temporal trends 1996-2010	We investigated temporal trends of blood serum levels of 13 perfluorinated alkyl acids (PFAAs) and perfluorooctane sulfonamide (FOSA) in primiparous women (N = 413) from Uppsala County, Sweden, sampled 3 weeks after delivery 1996-2010. Levels of the short-chain perfluorobutane sulfonate (PFBS) and perfluorohexane sulfonate (PFHxS) increased 11%/y and 8.3%/y, respectively, and levels of the long-c…	2012	Glynn, A.; Berger, U.; Bignert, A.; Ullah, S.; Aune, M.; Lignell, S.; Darnerud, P. O.	Environmental Science & Technology	91294		22770559	Human	Perfluorooctanesulfonic acid|Methyl heptafluorobutyrate|Perfluorohexanesulfonic acid|Perfluorooctanoic acid|Perfluorooctane|Perfluorononanoic acid|Perfluorodecanoic acid|Perfluorobutanesulfonate|Perfluorodecane|Perfluorobutanesulfonic acid	Perfluorinated alkyl acids in blood serum from primiparous women in Sweden: serial sampling during pregnancy and nursing, and temporal trends 1996-2010 We investigated temporal trends of blood serum levels of 13 perfluorinated alkyl acids (PFAAs) and perfluorooctane sulfonamide (FOSA) in primiparous women (N = 413) from Uppsala County, Sweden, sampled 3 weeks after delivery 1996-2010. Levels of t…
0.53591	FALSE	FALSE	s1780	2851241	Stockholm Arlanda Airport as a source of per- and polyfluoroalkyl substances to water, sediment and fish	Fire training facilities are potential sources of per- and polyfluoroalkyl substances (PFASs) to the nearby environment due to the usage of PFAS-containing aqueous fire-fighting foams (AFFFs). The multimedia distribution of perfluoroalkyl carboxylates (PFCAs), perfluoroalkyl sulfonates (PFSAs), perfluorooctanesulfonamide (PFOSA) and 6:2 fluorotelomer sulfonate (FTSA) was investigated near a fire …	2015	Ahrens, L.; NorstrÃ¶m, K.; Viktor, T.; Cousins, A. P.; Josefsson, S.	Chemosphere	95527		24821232	Animal (all)|Environmental Fate (beta)|Animal (human health models)|Ecotoxicity (animal and plant)	Perfluorooctanesulfonamide	Stockholm Arlanda Airport as a source of per- and polyfluoroalkyl substances to water, sediment and fish Fire training facilities are potential sources of per- and polyfluoroalkyl substances (PFASs) to the nearby environment due to the usage of PFAS-containing aqueous fire-fighting foams (AFFFs). The multimedia distribution of perfluoroalkyl carboxylates (PFCAs), perfluoroalkyl sulfonates (PFSAs)…
0.5355690857123754	FALSE	FALSE	s108653	7413612	High-throughput transcriptomic analysis of human primary hepatocyte spheroids exposed to per- and polyfluoroalkyl substances (PFAS) as a platform for relative potency characterization	Per- and poly-fluoroalkyl substances (PFAS) are widely found in the environment because of their extensive use and persistence. Although several PFAS are well studied, most lack toxicity data to inform human health hazard and risk assessment. This study focussed on four model PFAS: perfluorooctanoic acid (PFOA; 8 carbon), perfluorobutane sulfonate (PFBS; 4 carbon), perfluorooctane sulfonate (PFOS…	2021	Rowan-Carroll, A.; Reardon, A.; Leingartner, K.; GagnÃ©, R.; Williams, A.; Meier, M. J.; Kuo, B.; Bourdon-Lacombe, J.; Moffat, I.; Carrier, R.; Nong, A.; Lorusso, L.; Ferguson, S. S.; Atlas, E.; Yauk, C.	Toxicological Sciences	146387		33772556	In Vitro|Animal (all)|Environmental Fate (beta)|Animal (human health models)|Human|Ecotoxicity (animal and plant)	Perfluorooctanesulfonic acid|Methyl heptafluorobutyrate|Perfluorooctanoic acid|Perfluorooctane|Perfluorobutanesulfonate|Perfluorodecane|Perfluorobutanesulfonic acid	High-throughput transcriptomic analysis of human primary hepatocyte spheroids exposed to per- and polyfluoroalkyl substances (PFAS) as a platform for relative potency characterization Per- and poly-fluoroalkyl substances (PFAS) are widely found in the environment because of their extensive use and persistence. Although several PFAS are well studied, most lack toxicity data to inform human health …
0.527962	FALSE	FALSE	s148820	5079740	The Investigation of Perfluoroalkyl Substances in Seasonal Freeze-Thaw Rivers During Spring Flood Period: A Case Study in Songhua River and Yalu River, China	The occurrence of 15 perfluoroalkyl substances (PFASs) in water, sediments, and fish from Songhua River and Yalu River in Jilin Province, Northeast China, during their spring flood period were investigated for the first time. The short-chain perfluorobutanoic acid was the dominant PFAS in the water with the mean concentrations of 10 ng L-1 in Songhua River and 9.0 ng L-1 in Yalu River, and also d…	2018	Zhang, X.; Hu, T.; Yang, L.; Guo, Z.	Bulletin of Environmental Contamination and Toxicology	106792		29905902	Animal (all)|Environmental Fate (beta)|Animal (human health models)|Ecotoxicity (animal and plant)	Perfluorooctanoic acid|Perfluorooctane|Perfluorooctanesulfonic acid|Methyl heptafluorobutyrate|Perfluorodecane|Perfluorobutanoic acid	The Investigation of Perfluoroalkyl Substances in Seasonal Freeze-Thaw Rivers During Spring Flood Period: A Case Study in Songhua River and Yalu River, China The occurrence of 15 perfluoroalkyl substances (PFASs) in water, sediments, and fish from Songhua River and Yalu River in Jilin Province, Northeast China, during their spring flood period were investigated for the first time. The short-chain…
0.5276817088548529	FALSE	FALSE	s4863	3748768	Determination of monoamine neurotransmitters in zebrafish (Danio rerio) by gas chromatography coupled to mass spectrometry with a two-step derivatization	A sensitive analytical method for the determination of monoamine neurotransmitters (MNTs) in zebrafish larvae was developed using gas chromatography coupled to mass spectrometry. Six MNTs were selected as target compounds for neurotoxicity testing. MNTs underwent a two-step derivatization with hexamethyldisilazane (HDMS) for O-silylation followed by N-methyl-bis-heptafluorobutyramide (MBHFBA) for…	2017	Aragon, A.; Legradi, J.; Ballesteros-GÃ³mez, A.; Legler, J.; van Velzen, M.; de Boer, J.; Leonards, P.	Analytical and Bioanalytical Chemistry	98730		28204887	Animal (all)|Animal (human health models)|Ecotoxicity (animal and plant)	N-Methyl-bis-heptafluorobutyramide|Heptafluorobutyramide	Determination of monoamine neurotransmitters in zebrafish (Danio rerio) by gas chromatography coupled to mass spectrometry with a two-step derivatization A sensitive analytical method for the determination of monoamine neurotransmitters (MNTs) in zebrafish larvae was developed using gas chromatography coupled to mass spectrometry. Six MNTs were selected as target compounds for neurotoxicity testi…
0.5273363431615805	FALSE	FALSE	s132940	5079652	Perfluoroalkyl substances (PFASs) and polychlorinated naphthalenes (PCNs) add to the chemical cocktail in peregrine falcon eggs	A suite of perfluoroalkyl substances (PFASs) and polychlorinated naphthalenes (PCNs) were determined in 41 peregrine falcon eggs collected in South Greenland between 1986 and 2014. Median concentrations of perfluorinated sulfonic acids (Î£PFSA) and perfluorinated carboxylic acids (Î£PFCA) were 303 ng/g dry weight (dw) (58 ng/g wet weight, ww) and 100 ng/g dw (19 ng/g ww), respectively, which was …	2019	Vorkamp, K.; Falk, K.; MÃ¸ller, S.; Bossi, R.; RigÃ©t, F. F.; SÃ¸rensen, P. B.	Science of the Total Environment	106723		30144757	Animal (all)|Animal (human health models)|Ecotoxicity (animal and plant)	Perfluorooctane|Perfluorooctanesulfonic acid|Methyl heptafluorobutyrate|Perfluoroheptanesulfonic acid|Perfluorohexanesulfonic acid|Perfluorodecane	Perfluoroalkyl substances (PFASs) and polychlorinated naphthalenes (PCNs) add to the chemical cocktail in peregrine falcon eggs A suite of perfluoroalkyl substances (PFASs) and polychlorinated naphthalenes (PCNs) were determined in 41 peregrine falcon eggs collected in South Greenland between 1986 and 2014. Median concentrations of perfluorinated sulfonic acids (Î£PFSA) and perfluorinated carboxy…
0.5268987925186183	FALSE	FALSE	s102162	4239163	Distribution of novel and well-known poly- and perfluoroalkyl substances (PFASs) in human serum, plasma, and whole blood	Currently, there is limited knowledge on the distribution of poly- and perfluoroalkyl substances (PFASs) in different blood matrices, particularly for novel PFASs such as polyfluoroalkyl phosphate esters (PAPs) and perfluoroalkyl phosphonates (PFPAs). To explore this, serum, plasma, and whole blood from 61 adults in Oslo, Norway were collected. The largest number of PFASs were detected in whole b…	2017	Poothong, S.; Thomsen, C.; Padilla-Sanchez, J. A.; Papadopoulou, E.; Haug, L. S.	Environmental Science & Technology	102590		29056041	Human	Perfluoropropanoic acid|Perfluorooctanesulfonate|Perfluorooctanoic acid|Perfluorooctanesulfonic acid|Methyl heptafluorobutyrate|Perfluorooctanesulfonamide|Perfluorohexanoic acid	Distribution of novel and well-known poly- and perfluoroalkyl substances (PFASs) in human serum, plasma, and whole blood Currently, there is limited knowledge on the distribution of poly- and perfluoroalkyl substances (PFASs) in different blood matrices, particularly for novel PFASs such as polyfluoroalkyl phosphate esters (PAPs) and perfluoroalkyl phosphonates (PFPAs). To explore this, serum, pl…
0.5261456820371802	FALSE	FALSE	s43644	10365824	Association Between Exposure to Per- and Polyfluoroalkyl Substances and Birth Outcomes: A Systematic Review and Meta-Analysis	<strong>Background: </strong>A large body of emerging evidence suggests that per- and polyfluoroalkyl substances (PFAS) affect birth outcomes in various pathways, but the evidence is inconsistent. Therefore, this study aimed to systematically review the epidemiological evidence on PFAS exposure and birth outcomes.<br /><br /><strong>Methods: </strong>Three electronic databases were searched for e…	2022	Gui, S. Y.; Chen, Y. N.; Wu, K. J.; Liu, W.; Wang, W. J.; Liang, H. R.; Jiang, Z. X.; Li, Z. L.; Hu, C. Y.	Frontiers in Public Health	152182		35400049	Human	Perfluorooctanoic acid|Perfluoroheptanesulfonate|Perfluorooctane|Perfluorooctanesulfonic acid|Perfluorononanoic acid|Methyl heptafluorobutyrate|Perfluorodecanoic acid|Perfluoroheptanesulfonic acid	Association Between Exposure to Per- and Polyfluoroalkyl Substances and Birth Outcomes: A Systematic Review and Meta-Analysis <strong>Background: </strong>A large body of emerging evidence suggests that per- and polyfluoroalkyl substances (PFAS) affect birth outcomes in various pathways, but the evidence is inconsistent. Therefore, this study aimed to systematically review the epidemiological evi…
0.5239703892118158	FALSE	FALSE	s90118	10410640	Bioaccumulation and trophic magnification of emerging and legacy per- and polyfluoroalkyl substances (PFAS) in a St. Lawrence River food web	Research on per- and polyfluoroalkyl substances (PFAS) in freshwater ecosystems has focused primarily on legacy compounds and little is still known on the presence of emerging PFAS. Here, we investigated the occurrence of 60 anionic, zwitterionic, and cationic PFAS in a food web of the St. Lawrence River (Quebec, Canada) near a major metropolitan area. Water, sediments, aquatic vegetation, invert…	2022	Munoz, G.; Mercier, L.; Duy, S. V.; Liu, J.; SauvÃ©, S.; Houde, M.	Environmental Pollution	21279		35817301	Plant|Animal (all)|Environmental Fate (beta)|Animal (human health models)|Ecotoxicity (animal and plant)	Perfluorooctanoic acid|Perfluorooctane|Perfluorooctanesulfonic acid|Methyl heptafluorobutyrate|Perfluorodecane|Perfluorobutanoic acid	Bioaccumulation and trophic magnification of emerging and legacy per- and polyfluoroalkyl substances (PFAS) in a St. Lawrence River food web Research on per- and polyfluoroalkyl substances (PFAS) in freshwater ecosystems has focused primarily on legacy compounds and little is still known on the presence of emerging PFAS. Here, we investigated the occurrence of 60 anionic, zwitterionic, and cation…
0.5232333502178399	FALSE	FALSE	s85975	10411500	Food grown on fire stations as a potential pathway for firefighters' exposure to per- and poly-fluoroalkyl substances (PFAS)	Human exposure to per- and polyfluoroalkyl substances also known as PFAS is an ongoing occupational and environmental health problem. This study seeks to characterise multiple pathways for firefighters' exposure to PFAS. PFAS were analysed in 688 environmental samples such as eggs, fruits, vegetables, dust, soil, surface swabs, appliance washes and water obtained from fire stations. Relevant expo…	2022	Mesfin Tefera, Y.; Gaskin, S.; Mitchell, K.; Springer, D.; Mills, S.; Pisaniello, D.	Environment International	21382		35964536	Plant|Animal (all)|Environmental Fate (beta)|Human|Ecotoxicity (animal and plant)	8_2 Fluorotelomer sulfonic acid|Perfluorooctanesulfonic acid|Methyl heptafluorobutyrate|Perfluorohexanesulfonic acid|Perfluorooctanoic acid|Perfluorooctane|6_2 Fluorotelomer sulfonic acid	Food grown on fire stations as a potential pathway for firefighters' exposure to per- and poly-fluoroalkyl substances (PFAS) Human exposure to per- and polyfluoroalkyl substances also known as PFAS is an ongoing occupational and environmental health problem. This study seeks to characterise multiple pathways for firefighters' exposure to PFAS. PFAS were analysed in 688 environmental samples such …
0.5226297037501729	FALSE	FALSE	s141143	7410139	Occurrence, source apportionment, plant bioaccumulation and human exposure of legacy and emerging per- and polyfluoroalkyl substances in soil and plant leaves near a landfill in China	In this study, 17 legacy and emerging PFASs were investigated in soil and plant leaves near a valley-type landfill, which has been in operation for over 20 years. Î£PFASs concentrations ranged from 5.31 to 108 ng/g dw and 11.9 to 115 ng/g dw in the soil and leaf samples, respectively, and perfluorobutanoic acid (PFBA) was dominant in both soil and leaves. The concentrations of hexafluoropropylene…	2021	Xu, C.; Song, X.; Liu, Z.; Ding, X.; Chen, H.; Ding, D.	Science of the Total Environment	146340		33647664	Plant|Human|Environmental Fate (beta)|Ecotoxicity (animal and plant)	Perfluorooctanoic acid|Perfluorooctanesulfonic acid|Perfluoro(2-methyl-3-oxahexanoyl) fluoride|Ammonium perfluoro-2-methyl-3-oxahexanoate|Methyl heptafluorobutyrate|6_2 Fluorotelomer sulfonic acid|Perfluorobutanoic acid	Occurrence, source apportionment, plant bioaccumulation and human exposure of legacy and emerging per- and polyfluoroalkyl substances in soil and plant leaves near a landfill in China In this study, 17 legacy and emerging PFASs were investigated in soil and plant leaves near a valley-type landfill, which has been in operation for over 20 years. Î£PFASs concentrations ranged from 5.31 to 108 ng/g …
0.5212101502152533	FALSE	FALSE	s70810	4239721	Development of light-driven gas-forming liposomes for efficient tumor treatment	In this study, we report a gas-forming liposome containing 1H-1H-2H-perfluoro-1-hexene (PFH) and gold nanoparticles (AuNPs). These liposomes were rapidly destabilized by external near-infrared (NIR) light, as a result of the vaporization of PFH influenced by an AuNPs-mediated photothermal event. In particular, these liposomes showed the triggered release of the encapsulated d-(KLAKLAK)2peptide dr…	2017	Lee, J. M.; Youn, Y. S.; Lee, E. S.	International Journal of Pharmaceutics	102628		28445764	In Vitro	1H,1H,2H-Perfluoro-1-hexene	Development of light-driven gas-forming liposomes for efficient tumor treatment In this study, we report a gas-forming liposome containing 1H-1H-2H-perfluoro-1-hexene (PFH) and gold nanoparticles (AuNPs). These liposomes were rapidly destabilized by external near-infrared (NIR) light, as a result of the vaporization of PFH influenced by an AuNPs-mediated photothermal event. In particular, these l…
0.5210762666216802	FALSE	FALSE	s84783	5381906	Gel-entrapment of perfluorocarbons: a fluorine-19 NMR spectroscopic method for monitoring oxygen concentration in cell perfusion systems	Oxygenation is a major determinant of the physiological state of cultured cells. 19F NMR can be used to determine the oxygen concentration available to cells immobilized in a gel matrix by measuring the relaxation rate (1/T1) of perfluorocarbons (PFC) incorporated into the gel matrix. In calcium alginate gel beads without cells the relaxation rate (1/T1) of the trifluoromethyl group of perfluorot…	1993	Mcgovern, K. A.; Schoeniger, J. S.; Wehrle, J. P.; Ng, C. E.; Glickson, J. D.	Magnetic Resonance in Medicine	110274		8429783	In Vitro|Animal (all)|Animal (human health models)|Ecotoxicity (animal and plant)	Perfluamine	Gel-entrapment of perfluorocarbons: a fluorine-19 NMR spectroscopic method for monitoring oxygen concentration in cell perfusion systems Oxygenation is a major determinant of the physiological state of cultured cells. 19F NMR can be used to determine the oxygen concentration available to cells immobilized in a gel matrix by measuring the relaxation rate (1/T1) of perfluorocarbons (PFC) incorporat…
0.519962	FALSE	FALSE	s146552	4238348	Biodegradation and Uptake of the Pesticide Sulfluramid in a Soil-Carrot Mesocosm	N-ethyl perfluorooctane sulfonamide (EtFOSA) is the active ingredient of Sulfluramid, a pesticide which is used extensively in South America for control of leaf-cutting ants. Despite being a known precursor to perfluorooctanesulfonate (PFOS), the importance of EtFOSA as a source of environmental PFOS remains unclear. In the present work, uptake, leaching, and biodegradation of EtFOSA and its tran…	2018	Zabaleta, I.; Bizkarguenaga, E.; Nunoo, D. B. O.; Schultes, L.; Leonel, J.; Prieto, A.; Zuloaga, O.; Benskin, J. P.	Environmental Science & Technology	102447		29415544	Plant|Human|Environmental Fate (beta)|Ecotoxicity (animal and plant)	Perfluorooctanesulfonate|Perfluorooctanoic acid|Perfluorooctane|Perfluorooctanesulfonic acid|Methyl heptafluorobutyrate|N-Ethylperfluorooctanesulfonamide|Perfluorooctanamide	Biodegradation and Uptake of the Pesticide Sulfluramid in a Soil-Carrot Mesocosm N-ethyl perfluorooctane sulfonamide (EtFOSA) is the active ingredient of Sulfluramid, a pesticide which is used extensively in South America for control of leaf-cutting ants. Despite being a known precursor to perfluorooctanesulfonate (PFOS), the importance of EtFOSA as a source of environmental PFOS remains unclear.…
0.5169386223975071	FALSE	FALSE	s59923	1290903	Exposure of perfluorinated chemicals through lactation: Levels of matched human milk and serum and a temporal trend, 1996-2004, in Sweden	BACKGROUND: Only limited data exist on lactation as an exposure source of persistent perfluorinated chemicals (PFCs) for children. OBJECTIVES: We studied occurrence and levels of PFCs in human milk in relation to maternal serum together with the temporal trend in milk levels between 1996 and 2004 in Sweden. Matched, individual human milk and serum samples from 12 primiparous women in Sweden were …	2007	KÃ¤rrman, A.; Ericson, I.; van Bavel, B.; Darnerud, P. O.; Aune, M.; Glynn, A.; Lignell, S.; LindstrÃ¶m, G.	Environmental Health Perspectives	90143		17384769	Human	Perfluorooctanesulfonate|Perfluorooctanoic acid|Perfluorooctanesulfonic acid|Perfluorononanoic acid|Methyl heptafluorobutyrate|Perfluorooctanesulfonamide|Perfluorohexanesulfonic acid	Exposure of perfluorinated chemicals through lactation: Levels of matched human milk and serum and a temporal trend, 1996-2004, in Sweden BACKGROUND: Only limited data exist on lactation as an exposure source of persistent perfluorinated chemicals (PFCs) for children. OBJECTIVES: We studied occurrence and levels of PFCs in human milk in relation to maternal serum together with the temporal trend …
0.5154110353791688	FALSE	FALSE	s84124	5921317	Perfluorochemicals as gastrointestinal contrast agents for MR imaging: preliminary studies in rats and humans	The ability to distinguish bowel from other intraabdominal structures is essential for the accurate diagnosis of intraabdominal disease with MR. Because perfluorochemicals have no protons, they cause no MR signal. Since they are immiscible with water, they create a signal void in bowel independent of bowel contents and thus are suitable as oral contrast agents. Furthermore, they are tasteless and…	1987	Mattrey, R. F.; Hajek, P. C.; Gylys-Morin, V. M.; Baker, L. L.; Martin, J.; Long, D. C.; Long, D. M.	American Journal of Roentgenology	120469		3495156	Animal (human health models)|Ecotoxicity (animal and plant)|Human|Animal (all)	Perfluorohexylbromide	Perfluorochemicals as gastrointestinal contrast agents for MR imaging: preliminary studies in rats and humans The ability to distinguish bowel from other intraabdominal structures is essential for the accurate diagnosis of intraabdominal disease with MR. Because perfluorochemicals have no protons, they cause no MR signal. Since they are immiscible with water, they create a signal void in bowel in…
0.5144497200543157	FALSE	FALSE	s118727	6323789	Temporal trends of brominated and fluorinated contaminants in Canadian Arctic beluga (Delphinapterus leucas)	Limited information exists regarding contemporary and historical emissions for many anthropogenic chemicals, especially for contaminants of emerging concern (CECs). This study examined temporal trends of several perfluoroalkyl substances (PFASs), polybrominated diphenyl ethers (PBDEs), and hexabromocyclododecanes (HBCDs) in three beluga whale (Delphinapterus leucas) populations from the Canadian …	2018	Smythe, T. A.; Loseto, L. L.; Bignert, A.; Rosenberg, B.; Budakowski, W.; Halldorson, T.; Pleskach, K.; Tomy, G. T.	Arctic Science	122961			Animal (all)|Animal (human health models)|Ecotoxicity (animal and plant)	Perfluorooctanesulfonate|Perfluorooctanesulfonic acid|Perfluorooctanesulfonamide	Temporal trends of brominated and fluorinated contaminants in Canadian Arctic beluga (Delphinapterus leucas) Limited information exists regarding contemporary and historical emissions for many anthropogenic chemicals, especially for contaminants of emerging concern (CECs). This study examined temporal trends of several perfluoroalkyl substances (PFASs), polybrominated diphenyl ethers (PBDEs), and…
0.512937	FALSE	FALSE	s77676	10412574	Distributions and sources of traditional and emerging per- and polyfluoroalkyl substances among multiple environmental media in the Qiantang River watershed, China	The presence of per- and polyfluoroalkyl substances (PFASs) in the food chain poses a threat to human health. Water and the atmosphere are the major transport pathways for PFASs in the environment, while water, soil and sediment are sinks. Herein, the concentrations and distributions of traditional and emerging PFASs in multi-environmental media samples in the Qiantang River watershed were compre…	2022	Liu, Z.; Zhou, J.; Xu, Y.; Lu, J.; Chen, J.; Wang, J.	RSC Advances	21422		35975075	Environmental Fate (beta)|Human	Perfluoro-3,6-dioxaheptanoic acid|Perfluorooctanesulfonic acid|Methyl heptafluorobutyrate|Perfluorooctanoic acid|Perfluorooctane|Perfluoropentanoic acid|Perfluoro(2-methyl-3-oxahexanoyl) fluoride|Ammonium perfluoro-2-methyl-3-oxahexanoate	Distributions and sources of traditional and emerging per- and polyfluoroalkyl substances among multiple environmental media in the Qiantang River watershed, China The presence of per- and polyfluoroalkyl substances (PFASs) in the food chain poses a threat to human health. Water and the atmosphere are the major transport pathways for PFASs in the environment, while water, soil and sediment are si…
0.5124029346259467	FALSE	FALSE	s46025	5402240	In vivo Comet assay--statistical analysis and power calculations of mice testicular cells	The in vivo Comet assay is a sensitive method for evaluating DNA damage. A recurrent concern is how to analyze the data appropriately and efficiently. A popular approach is to summarize the raw data into a summary statistic prior to the statistical analysis. However, consensus on which summary statistic to use has yet to be reached. Another important consideration concerns the assessment of prope…	2014	Hansen, M. K.; Sharma, A. K.; Dybdahl, M.; Boberg, J.; Kulahci, M.	Mutation Research: Genetic Toxicology and Environmental Mutagenesis	113323		25440908	In Vitro|Animal (all)|Animal (human health models)|Ecotoxicity (animal and plant)	Tetrabutylammonium perfluorooctanesulfonate	In vivo Comet assay--statistical analysis and power calculations of mice testicular cells The in vivo Comet assay is a sensitive method for evaluating DNA damage. A recurrent concern is how to analyze the data appropriately and efficiently. A popular approach is to summarize the raw data into a summary statistic prior to the statistical analysis. However, consensus on which summary statistic to u…
0.5122378744991509	FALSE	FALSE	s97932	9961996	Disturbance in transcriptomic profile, proliferation and multipotency in human mesenchymal stem cells caused by hexafluoropropylene oxides	As alternatives to perfluorooctanoic acid (PFOA), hexafluoropropylene oxide dimer acid (HFPO-DA) and hexafluoropropylene oxide trimer acid (HFPO-TA) have raised concerns of their potential health risks. Human bone marrow mesenchymal stem cell was employed as an in vitro model to investigate the molecular targets and the adverse effects of HFPOs in stem cells in concentrations range starting at hu…	2022	Pan, Y.; Qin, H.; Zheng, L.; Guo, Y.; Liu, W.	Environmental Pollution	151085		34763017	In Vitro|Human	Perfluorooctanoic acid|Perfluoro(2-methyl-3-oxahexanoyl) fluoride|Ammonium perfluoro-2-methyl-3-oxahexanoate|Methyl heptafluorobutyrate|Perfluoro-2,5-dimethyl-3,6-dioxanonanoic acid	Disturbance in transcriptomic profile, proliferation and multipotency in human mesenchymal stem cells caused by hexafluoropropylene oxides As alternatives to perfluorooctanoic acid (PFOA), hexafluoropropylene oxide dimer acid (HFPO-DA) and hexafluoropropylene oxide trimer acid (HFPO-TA) have raised concerns of their potential health risks. Human bone marrow mesenchymal stem cell was employed as a…
0.5121671300487047	FALSE	FALSE	s29550	5917874	Cardiac sensitization testing of the halon replacement candidates trifluoroiodomethane (CF3I) and 1,1,2,2,3,3,3-heptafluoro-1-iodopropane (C3F7I)	Trifluoroiodomethane (CF3I) and 1,1,2,2,3,3,3-heptafluoro-1-iodopropane (C3F7I) have been considered as replacement candidates for halon fire suppressants due to their excellent fire extinguishant capabilities and low ozone depletion potential compared to halon fire extinguishants in use currently. As part of the process to develop environmental and health effects criteria for halon substitutes, …	1998	Dodd, D. E.; Vinegar, A.	Drug and Chemical Toxicology	120010		9598296	Animal (all)|Animal (human health models)|Ecotoxicity (animal and plant)	Heptafluoropropyl iodide	Cardiac sensitization testing of the halon replacement candidates trifluoroiodomethane (CF3I) and 1,1,2,2,3,3,3-heptafluoro-1-iodopropane (C3F7I) Trifluoroiodomethane (CF3I) and 1,1,2,2,3,3,3-heptafluoro-1-iodopropane (C3F7I) have been considered as replacement candidates for halon fire suppressants due to their excellent fire extinguishant capabilities and low ozone depletion potential compared …
0.5115590497909587	FALSE	FALSE	s121843	5381001	Immunohistochemical localisation of 14-3-3 sigma protein in normal canine tissues	The 14-3-3 sigma protein, also called stratifin, belongs to the highly conserved family of 14-3-3 acid proteins, which are involved in the modulation of diverse signal transduction pathways. Loss of 14-3-3 sigma expression has been observed in several types of human cancers, suggesting that it may have a role as a tumour suppressor gene. The 14-3-3 sigma protein has been localised in normal human…	2010	SuÃ¡rez-Bonnet, A.; de Las Mulas, J. M.; HerrÃ¡ez, P.; RodrÃ­guez, F.; de Los Monteros, A. E.	Veterinary Journal	109823		19541512	In Vitro|Animal (human health models)|Ecotoxicity (animal and plant)|Human|Animal (all)	3_3 Fluorotelomer carboxylic acid|Methyl heptafluorobutyrate	Immunohistochemical localisation of 14-3-3 sigma protein in normal canine tissues The 14-3-3 sigma protein, also called stratifin, belongs to the highly conserved family of 14-3-3 acid proteins, which are involved in the modulation of diverse signal transduction pathways. Loss of 14-3-3 sigma expression has been observed in several types of human cancers, suggesting that it may have a role as a t…
0.5113391436503313	FALSE	FALSE	s108491	2851011	Novel fluorinated surfactants tentatively identified in firefighters using liquid chromatography quadrupole time-of-flight tandem mass spectrometry and a case-control approach	Fluorinated surfactant-based aqueous film-forming foams (AFFFs) are made up of per- and polyfluorinated alkyl substances (PFAS) and are used to extinguish fires involving highly flammable liquids. The use of perfluorooctanesulfonic acid (PFOS) and other perfluoroalkyl acids (PFAAs) in some AFFF formulations has been linked to substantial environmental contamination. Recent studies have identified…	2015	Rotander, A.; KÃ¤rrman, A.; Toms, L. M.; Kay, M.; Mueller, J. F.; GÃ³mez Ramos, M. J.	Environmental Science & Technology	95392		25611076	Human	Perfluorooctanesulfonic acid|Methyl heptafluorobutyrate|Perfluoroheptanesulfonic acid|Perfluorohexanesulfonic acid	Novel fluorinated surfactants tentatively identified in firefighters using liquid chromatography quadrupole time-of-flight tandem mass spectrometry and a case-control approach Fluorinated surfactant-based aqueous film-forming foams (AFFFs) are made up of per- and polyfluorinated alkyl substances (PFAS) and are used to extinguish fires involving highly flammable liquids. The use of perfluorooctane…
0.510832	FALSE	FALSE	s131049	3858711	Pathological and hepatic ultrastructural effects of a single dose of perfluoro-n-decanoic acid in the rat, hamster, mouse, and guinea pig	In rats, the liver is the primary target organ of perfluoro-n-decanoic acid (PFDA) toxicity. Therefore, the effects of PFDA on hepatic ultrastructure were studied in rats. Pathological changes induced by PFDA in hamsters, mice, and guinea pigs were also examined. PFDA caused a severe reduction in body weight in all four species studied. A reduction in food intake was observed in rats and hamsters…	1987	Van Rafelghem, M. J.; Mattie, D. R.; Bruner, R. H.; Andersen, M. E.	Fundamental and Applied Toxicology	99828		3692011	In Vitro|Animal (all)|Animal (human health models)|Ecotoxicity (animal and plant)	Methyl heptafluorobutyrate|Perfluorodecanoic acid	Pathological and hepatic ultrastructural effects of a single dose of perfluoro-n-decanoic acid in the rat, hamster, mouse, and guinea pig In rats, the liver is the primary target organ of perfluoro-n-decanoic acid (PFDA) toxicity. Therefore, the effects of PFDA on hepatic ultrastructure were studied in rats. Pathological changes induced by PFDA in hamsters, mice, and guinea pigs were also examine…
0.5096589111208741	FALSE	FALSE	s28139	3858685	Differences in the induction of carboxylesterase RL4 in rat liver microsomes by various perfluorinated fatty acids, metabolically inert derivatives of fatty acids	Differences in the ability of metabolically inert peroxisome proliferators [perfluoro-n-decanoic acid (PFDA, C10), perfluoro-n-octanoic acid (PFOA, C8), perflorooctane sulfonic acid (PFOS, C8) and 1H,1H-pentadecafluoro-n-octanol (PFOL, C8)] to induce liver microsomal carboxylesterase RL4 in male rats were studied by evaluating changes in the RL4 content by immunoblot analysis with a specific anti…	1996	Derbel, M.; Hosokawa, M.; Satoh, T.	Biological and Pharmaceutical Bulletin	99805		8741592	Animal (all)|Animal (human health models)|Ecotoxicity (animal and plant)	Perfluorooctanoic acid|7_1 Fluorotelomer alcohol|Perfluorooctanesulfonic acid|Methyl heptafluorobutyrate|Perfluorodecanoic acid	Differences in the induction of carboxylesterase RL4 in rat liver microsomes by various perfluorinated fatty acids, metabolically inert derivatives of fatty acids Differences in the ability of metabolically inert peroxisome proliferators [perfluoro-n-decanoic acid (PFDA, C10), perfluoro-n-octanoic acid (PFOA, C8), perflorooctane sulfonic acid (PFOS, C8) and 1H,1H-pentadecafluoro-n-octanol (PFOL, …
0.5093140377331923	FALSE	FALSE	s41272	5923765	[Effect of 11-H-eicosafluoroundecanoic acid on the rat liver-morphological and histometric findings (author's transl)]		1981	Gohlke, R.; Schmidt, P.; David, H.; Marx, I.	General and Diagnostic Pathology	120769		7331569	Animal (human health models)|Ecotoxicity (animal and plant)|Animal (all)	11-H-Perfluoroundecanoic acid|Methyl heptafluorobutyrate	[Effect of 11-H-eicosafluoroundecanoic acid on the rat liver-morphological and histometric findings (author's transl)]
0.5092918973766876	FALSE	FALSE	s57150	5388450	Stable perfluorocarbon emulsions using XMO-10 as surfactant: Potential oxygen-carrying plasma expanders	XMO-10, a perfluorocarbon surfactant produced emulsions of a perfluorocarbon (Perfluorotripropylamine, FTPA) in vitro which were stable at a range of temperatures for at least 5 days. Most of the emulsion particles were smaller than 1 micron, and all emulsion particles were of these dimensions when the emulsification mixture included 2% lecithin. XMO-10 produced more stable emulsions with smaller…	1990	Jing, N.; Cooper, B. A.	Biomaterials, Artificial Cells, and Artificial Organs	111003		2334810	In Vitro|Human|Animal (all)|Animal (human health models)|Ecotoxicity (animal and plant)	Perfluamine	Stable perfluorocarbon emulsions using XMO-10 as surfactant: Potential oxygen-carrying plasma expanders XMO-10, a perfluorocarbon surfactant produced emulsions of a perfluorocarbon (Perfluorotripropylamine, FTPA) in vitro which were stable at a range of temperatures for at least 5 days. Most of the emulsion particles were smaller than 1 micron, and all emulsion particles were of these dimensions …
0.5079480593827094	FALSE	FALSE	s125919	5383891	19F-nuclear magnetic resonance: measurements of [O2] and pH in biological systems	19F-nuclear magnetic resonance (NMR) has been used to determine both intracellular pH and oxygen concentrations in cell suspensions. Oxygen concentrations in Paracoccus denitrificans and insulinoma cells, RINm5F, in the NMR probe can be monitored directly by 1/T1 measurements of perfluorotripropylamine (FTPA)/lecithin emulsion added to the suspensions. With FTPA oxygen monitoring, we investigated…	1988	Taylor, J.; Deutsch, C.	Biophysical Journal	110488		3345331	In Vitro	Perfluamine	19F-nuclear magnetic resonance: measurements of [O2] and pH in biological systems 19F-nuclear magnetic resonance (NMR) has been used to determine both intracellular pH and oxygen concentrations in cell suspensions. Oxygen concentrations in Paracoccus denitrificans and insulinoma cells, RINm5F, in the NMR probe can be monitored directly by 1/T1 measurements of perfluorotripropylamine (FTPA)/lecith…
0.5079480593827094	FALSE	FALSE	s118335	755560	Oxidative stress from diverse developmental neurotoxicants: antioxidants protect against lipid peroxidation without preventing cell loss	Oxidative stress has been hypothesized to provide a mechanism by which apparently unrelated chemicals can nevertheless produce similar developmental neurotoxic outcomes. We used differentiating PC12 cells to compare the effects of agents from four different classes and then to evaluate antioxidant amelioration: fipronil, perfluorooctanesulfonamide (PFOSA), dieldrin and chlorpyrifos. The rank orde…	2010	Slotkin, T. A.; Seidler, F. J.	Neurotoxicology and Teratology	87536		20004241	In Vitro|Animal (all)|Ecotoxicity (animal and plant)	Perfluorooctanesulfonamide	Oxidative stress from diverse developmental neurotoxicants: antioxidants protect against lipid peroxidation without preventing cell loss Oxidative stress has been hypothesized to provide a mechanism by which apparently unrelated chemicals can nevertheless produce similar developmental neurotoxic outcomes. We used differentiating PC12 cells to compare the effects of agents from four different clas…
0.5079480593827094	FALSE	FALSE	s128905	3859512	The effects of fluorine-contained molecules on improving the polymer solar cell by curing the anomalous S-shaped I-V curve	In this study, we investigate the effects of fluorinated poly(3,4-ethylene dioxythiophene):poly(styrenesulfonate) buffer layer on the performance of polymer photovoltaic cells. We demonstrate for the first time, the deterioration of the device performance can be effectively mended by modifying the interface between the active layer and buffer layer with heptadecafluoro-1,1,2,2-tetra-hydro-decyl t…	2015	Tseng, C. A.; Han, H. C.; Chong, C. W.; Chang, C. C.; Lin, C. F.; Wang, S. B.; Tseng, W. H.; Wu, C. I.; Lee, J. H.; Chang, S. J.; Chen, K. H.; Chen, L. C.	ACS Applied Materials & Interfaces	100079		25769080	In Vitro|Ecotoxicity (animal and plant)|Animal (all)	Perfluorononane	The effects of fluorine-contained molecules on improving the polymer solar cell by curing the anomalous S-shaped I-V curve In this study, we investigate the effects of fluorinated poly(3,4-ethylene dioxythiophene):poly(styrenesulfonate) buffer layer on the performance of polymer photovoltaic cells. We demonstrate for the first time, the deterioration of the device performance can be effectively m…
0.5078809256941202	FALSE	FALSE	s96309	9959721	A novel orally active HDAC6 inhibitor T-518 shows a therapeutic potential for Alzheimer's disease and tauopathy in mice	Accumulation of tau protein is a key pathology of age-related neurodegenerative diseases such as Alzheimer's disease and progressive supranuclear palsy. Those diseases are collectively termed tauopathies. Tau pathology is associated with axonal degeneration because tau binds to microtubules (MTs), a component of axon and regulates their stability. The acetylation state of MTs contributes to stabi…	2021	Onishi, T.; Maeda, R.; Terada, M.; Sato, S.; Fujii, T.; Ito, M.; Hashikami, K.; Kawamoto, T.; Tanaka, M.	Scientific Reports	150720		34326423	In Vitro|Animal (human health models)|Ecotoxicity (animal and plant)|Animal (all)	Pentafluoropropionamide	A novel orally active HDAC6 inhibitor T-518 shows a therapeutic potential for Alzheimer's disease and tauopathy in mice Accumulation of tau protein is a key pathology of age-related neurodegenerative diseases such as Alzheimer's disease and progressive supranuclear palsy. Those diseases are collectively termed tauopathies. Tau pathology is associated with axonal degeneration because tau binds to …
0.5073354271795147	FALSE	FALSE	s4283	5917048	Two-component boronic acid catalysis for increased reactivity in challenging Friedel-Crafts alkylations with deactivated benzylic alcohols	A general and efficient boronic acid catalyzed Friedel-Crafts alkylation of arenes with benzylic alcohols was previously developed for the construction of unsymmetrical diarylmethane products (X. Mo, J. Yakiwchuk, J. Dansereau, J. A. McCubbin and D. G. Hall, J. Am. Chem. Soc., 2015, 137, 9694). Highly electron-deficient benzylic alcohols, however, were ineffective coupling partners due to the inc…	2019	Ang, H. T.; Rygus, J. P. G.; Hall, D. G.	Organic and Biomolecular Chemistry	119458		31166346	Human	2H-Perfluoro-2-propanol|6_2 Fluorotelomer methacrylate|Perfluoropinacol|Methyl heptafluorobutyrate	Two-component boronic acid catalysis for increased reactivity in challenging Friedel-Crafts alkylations with deactivated benzylic alcohols A general and efficient boronic acid catalyzed Friedel-Crafts alkylation of arenes with benzylic alcohols was previously developed for the construction of unsymmetrical diarylmethane products (X. Mo, J. Yakiwchuk, J. Dansereau, J. A. McCubbin and D. G. Hall, J…
0.5072350721862052	FALSE	FALSE	s113246	1611919	Gastrointestinal transit times in mice and humans measured with 27Al and 19F nuclear magnetic resonance	Gastric emptying and gastrointestinal (GI) transit times in mice and humans were monitored noninvasively by using 27Al and 19F nuclear magnetic resonance (NMR). Al(3+) bound to ion-exchange resin and perfluorononane were administered orally as selective and specific markers for the stomach and the entire GI tract, respectively. 27Al- and 19F-MR spectroscopy (MRS) was employed to follow quantitati…	2002	Schwarz, R.; Kaspar, A.; Seelig, J.; KÃ¼nnecke, B.	Magnetic Resonance in Medicine	91456		12210933	Animal (human health models)|Ecotoxicity (animal and plant)|Human|Animal (all)	Perfluorononane	Gastrointestinal transit times in mice and humans measured with 27Al and 19F nuclear magnetic resonance Gastric emptying and gastrointestinal (GI) transit times in mice and humans were monitored noninvasively by using 27Al and 19F nuclear magnetic resonance (NMR). Al(3+) bound to ion-exchange resin and perfluorononane were administered orally as selective and specific markers for the stomach and …
0.5070447868934523	FALSE	FALSE	s148668	3856580	Electrochemical Biosensor for Detection of Perfluorooctane Sulfonate Based on Inhibition Biocatalysis of Enzymatic Fuel Cell	An electrochemical biosensor for sensitive detection of perfluorooctane sulfonate (PFOS) was developed based on the PFOS inhibition influence on the biocatalysis process of enzymatic biofuel cell (BFC). The one-compartment BFC was prepared used multi-walled carbon nanohorns (MWNHs) modified glassy carbon electrodes (GCE) as the substrates for both bioanode and biocathode, and glutamic dehydrogena…	2014	Zhang, T.; Zhao, H.; Lei, A.; Quan, X., ie	Electrochemistry	99302			In Vitro|Physical Chemistry (beta)|Environmental Fate (beta)	Perfluorooctanoic acid|Perfluorooctane|Perfluorooctanesulfonic acid|Perfluorononanoic acid|Methyl heptafluorobutyrate|Perfluorooctanesulfonamide|6_2 Fluorotelomer methacrylate|Perfluorobutanesulfonic acid	Electrochemical Biosensor for Detection of Perfluorooctane Sulfonate Based on Inhibition Biocatalysis of Enzymatic Fuel Cell An electrochemical biosensor for sensitive detection of perfluorooctane sulfonate (PFOS) was developed based on the PFOS inhibition influence on the biocatalysis process of enzymatic biofuel cell (BFC). The one-compartment BFC was prepared used multi-walled carbon nanohorns…
0.5067740660481446	FALSE	FALSE	s21880	6316193	Origin and organ-specific bioaccumulation pattern of perfluorinated alkyl substances in crabs	Consumption of seafood is a major contributor to perfluorinated alkyl substances (PFASs) exposure. Crabs contain high levels of PFASs, and different PFASs are concentrated in their tissues depending on their habitat. Despite South Korea importing huge quantities of crabs, no investigation has been conducted on the effect of PFAS exposure. This study investigated the risk of exposure to PFASs when…	2020	Choi, S.; Kim, J. J.; Kim, M. H.; Joo, Y. S.; Chung, M. S.; Kho, Y.; Lee, K. W.	Environmental Pollution	121663		32114125	In Vitro|Animal (all)|Environmental Fate (beta)|Animal (human health models)|Ecotoxicity (animal and plant)	Perfluorooctanoic acid|Perfluorotridecanoic acid|Perfluorooctane|Perfluorooctanesulfonic acid|Methyl heptafluorobutyrate	Origin and organ-specific bioaccumulation pattern of perfluorinated alkyl substances in crabs Consumption of seafood is a major contributor to perfluorinated alkyl substances (PFASs) exposure. Crabs contain high levels of PFASs, and different PFASs are concentrated in their tissues depending on their habitat. Despite South Korea importing huge quantities of crabs, no investigation has been conduc…
0.5064380146059544	FALSE	FALSE	s98162	2564213	Phosphonic acid modification of indium-tin oxide electrodes: Combined XPS/UPS/contact angle studies	Indium-tin oxide (ITO) electrodes have been modified with both fluorinated alkyl and aryl phosphonic acids [n-hexylphosphonic acid (HPA) and n-octadecylphosphonic acid (ODPA); 3,3,4,4,5,5,6,6,7,7,8,8,8-tridecafluorooctyl phosphonic acid (FHOPA), pentafluorobenzyl phosphonic acid (PFBPA), and tetrafluorobenzyl1,4-diphosphonic acid (TFBdiPA)]. These are modifiers designed to control both wetting pr…	2008	Paniagua, S. A.; Hotchkiss, P. J.; Jones, S. C.; Marder, S. R.; Mudalige, A.; Marrikar, F. S.; Pemberton, J. E.; Armstrong, N. R.	Journal of Physical Chemistry C	94093			In Vitro	2-(Perfluorohexyl)ethylphosphonic acid|Methyl heptafluorobutyrate	Phosphonic acid modification of indium-tin oxide electrodes: Combined XPS/UPS/contact angle studies Indium-tin oxide (ITO) electrodes have been modified with both fluorinated alkyl and aryl phosphonic acids [n-hexylphosphonic acid (HPA) and n-octadecylphosphonic acid (ODPA); 3,3,4,4,5,5,6,6,7,7,8,8,8-tridecafluorooctyl phosphonic acid (FHOPA), pentafluorobenzyl phosphonic acid (PFBPA), and tetraf…
0.5055970499369495	FALSE	FALSE	s65991	5920722	[Effect of omega-H-perfluorinated carbonic acids on the wet weight, membrane potential and contractility of isolated skeletal muscle]	To investigate the effect of fluoralkanes on cellular functions, isolated frog muscles were exposed to octafluoro-pentanoic acid (OP) and hexadecafluoro-nonanoic acid (HN). 20 MM of OP induced a small depression of the contraction amplitude and a loss of wet weight of 10% which was similar to the osmotic effect of pentanoic acid or sucrose. The membrane resting potential was not changed up to 50 …	1978	KÃ¶ssler, F.	Acta Biologica et Medica Germanica	120435		749460	Animal (human health models)|Ecotoxicity (animal and plant)|Animal (all)	9-H-Perfluorononanoic acid|Methyl heptafluorobutyrate	[Effect of omega-H-perfluorinated carbonic acids on the wet weight, membrane potential and contractility of isolated skeletal muscle] To investigate the effect of fluoralkanes on cellular functions, isolated frog muscles were exposed to octafluoro-pentanoic acid (OP) and hexadecafluoro-nonanoic acid (HN). 20 MM of OP induced a small depression of the contraction amplitude and a loss of wet weight…
0.5054178469562106	FALSE	FALSE	s104165	10554996	THE NONANESTHETIC 2,3-DICHLOROOCTAFLUOROBUTANE FAILS TO AUGMENT CHLORIDE FLUX THROUGH MOUSE-BRAIN GABA(A) RECEPTORS		1995	Quinlan, J. J.; Lipscomb, E.; Firestone, L. L.	Anesthesiology	45994			Animal (human health models)|Ecotoxicity (animal and plant)|Animal (all)	2,3-Dichlorooctafluorobutane	THE NONANESTHETIC 2,3-DICHLOROOCTAFLUOROBUTANE FAILS TO AUGMENT CHLORIDE FLUX THROUGH MOUSE-BRAIN GABA(A) RECEPTORS
0.505322	FALSE	FALSE	s150232	9959553	Per- and Polyfluoroalkyl Substances (PFAS) in Breast Milk: Concerning Trends for Current-Use PFAS	This is the first study in the last 15 years to analyze per- and polyfluoroalkyl substances (PFAS) in breast milk collected from mothers (n = 50) in the United States, and our findings indicate that both legacy and current-use PFAS now contaminate breast milk, exposing nursing infants. Breast milk was analyzed for 39 PFAS, including 9 short-chain and 30 long-chain compounds, and 16 of these PFAS …	2021	Zheng, G.; Schreder, E.; Dempsey, J. C.; Uding, N.; Chu, V.; Andres, G.; Sathyanarayana, S.; Salamova, A.	Environmental Science & Technology	150564		33982557	Human	Perfluorooctanoic acid|Perfluorooctanesulfonic acid|Methyl heptafluorobutyrate|Perfluoroheptanoic acid|Perfluorohexanoic acid	Per- and Polyfluoroalkyl Substances (PFAS) in Breast Milk: Concerning Trends for Current-Use PFAS This is the first study in the last 15 years to analyze per- and polyfluoroalkyl substances (PFAS) in breast milk collected from mothers (n = 50) in the United States, and our findings indicate that both legacy and current-use PFAS now contaminate breast milk, exposing nursing infants. Breast milk wa…
0.5050583435295323	FALSE	FALSE	s72677	4648917	Establishment of a three-step method to evaluate effects of chemicals on development of zebrafish embryo/larvae	Core endpoints in zebrafish embryos are crucial indicators in screening harmful effects of chemicals. In this study, we established a three-step process to more quantitatively and less-subjective determine effects of chemicals on phenotypes of developing zebrafish embryos. Embryos were exposed to each of two concentrations of the representative chemicals cadmium chloride (CdCl2), tris(1,3-dichlor…	2017	Li, G.; Ye, H.; Su, G.; Han, Z.; Xie, C.; Zhou, B.; Letcher, R. J.; Giesy, J. P.; Yu, H.; Liu, C.	Chemosphere	104690		28780448	Animal (all)|Animal (human health models)|Ecotoxicity (animal and plant)	4_2 Fluorotelomer alcohol	Establishment of a three-step method to evaluate effects of chemicals on development of zebrafish embryo/larvae Core endpoints in zebrafish embryos are crucial indicators in screening harmful effects of chemicals. In this study, we established a three-step process to more quantitatively and less-subjective determine effects of chemicals on phenotypes of developing zebrafish embryos. Embryos were …
0.5050336336236908	FALSE	FALSE	s43790	3858629	Perfluorochemical (PFC) exposure in children: Associations with impaired response inhibition	<strong>BACKGROUND: </strong>Perfluorinated chemicals (PFCs) have been used widely in consumer products since the 1950s and are currently found at detectable levels in the blood of humans and animals across the globe. In stark contrast to this widespread exposure to PFCs, there is relatively little research on potential adverse health effects of exposure to these chemicals.<br /><br /><strong>OBJ…	2011	Gump, B. B.; Wu, Q.; Dumas, A. K.; Kannan, K.	Environmental Science & Technology	99756		21682250	Human|Animal (all)|Animal (human health models)|Ecotoxicity (animal and plant)	Perfluorooctanoic acid|Perfluorooctane|Perfluorooctanesulfonic acid|Perfluorononanoic acid|Methyl heptafluorobutyrate|Perfluorodecanoic acid|Perfluorooctanesulfonamide|Perfluorohexanesulfonic acid	Perfluorochemical (PFC) exposure in children: Associations with impaired response inhibition <strong>BACKGROUND: </strong>Perfluorinated chemicals (PFCs) have been used widely in consumer products since the 1950s and are currently found at detectable levels in the blood of humans and animals across the globe. In stark contrast to this widespread exposure to PFCs, there is relatively little resear…
0.5048067936708687	FALSE	FALSE	s46231	10601032	Comment on "Solvent Suitability for HFPO-DA ("GenX" Parent Acid) in Toxicological Studies"		2021	Harada, K. H.; Fujii, Y.	Environmental Science & Technology Letters	1162			Human	Perfluoro(2-methyl-3-oxahexanoyl) fluoride|Perfluoro-2-methyl-3-oxahexanoic acid|Ammonium perfluoro-2-methyl-3-oxahexanoate|Methyl heptafluorobutyrate	Comment on "Solvent Suitability for HFPO-DA ("GenX" Parent Acid) in Toxicological Studies"
0.5048029876999306	FALSE	FALSE	s145004	5384001	A perfluorochemical emulsion as an oxygen carrier	Fluosol-DA 20%, a perfluorochemical emulsion consisting of 7 parts perfluorodecalin (FDC) and 3 parts perfluorotripropylamine (FTPA), has been used as an oxygen carrier in clinical studies. The emulsion, however, must be stored frozen because it is not stable for long in a liquid state. To increase the stability of perfluorochemical emulsions, a series of experiments on stability, elimination, an…	1984	Yokoyama, K.; Suyama, T.; Okamoto, H.; Watanabe, M.; Ohyanagi, H.; Saitoh, Y.	Artificial Organs	110494		6703924	In Vitro|Animal (human health models)|Ecotoxicity (animal and plant)|Animal (all)	6_2 Fluorotelomer methacrylate|Perfluamine	A perfluorochemical emulsion as an oxygen carrier Fluosol-DA 20%, a perfluorochemical emulsion consisting of 7 parts perfluorodecalin (FDC) and 3 parts perfluorotripropylamine (FTPA), has been used as an oxygen carrier in clinical studies. The emulsion, however, must be stored frozen because it is not stable for long in a liquid state. To increase the stability of perfluorochemical emulsions, a s…
0.5047907247599824	FALSE	FALSE	s129072	5383837	Intravascular Behavior of a Perfluorochemical Emulsion	The purpose of this study was to clarify the reason why two similar perfluorochemical (PFC) emulsions, namely a mixed PFC (perfluorodecalin: FDC and perfluorotripropylamine: FTPA) and an FDC emulsion, resulted in a very different survival time for the exchange-transfused rats. Supposing that some difference in the intravascular behavior of both emulsions would account for such a difference in eff…	1990	Tsuda, Y.; Yamanouchi, K.; Okamoto, H.; Yokoyama, K.; Heldebrant, C.	Journal of Pharmacobio-Dynamics	110485		2374085	Animal (all)|Environmental Fate (beta)|Animal (human health models)|Ecotoxicity (animal and plant)	6_2 Fluorotelomer methacrylate|Perfluamine	Intravascular Behavior of a Perfluorochemical Emulsion The purpose of this study was to clarify the reason why two similar perfluorochemical (PFC) emulsions, namely a mixed PFC (perfluorodecalin: FDC and perfluorotripropylamine: FTPA) and an FDC emulsion, resulted in a very different survival time for the exchange-transfused rats. Supposing that some difference in the intravascular behavior of bo…
0.5045720540943267	FALSE	FALSE	s35901	5383879	Oxygen-sensitive 19F NMR imaging of the vascular system in vivo	The fluorine nuclear magnetic resonance spin-lattice relaxation rate (1/T1) of the perfluorochemical blood substitute perfluorotripropylamine (FTPA) is very sensitive to oxygen tension. This presents the possibility of measuring blood oxygen tension by 19F MR imaging. We obtained oxygen-sensitive 19F NMR images of the circulatory system of rats infused with emulsified FTPA. Blood oxygenation was …	1987	Fishman, J. E.; Joseph, P. M.; Floyd, T. F.; Mukherji, B.; Sloviter, H. A.	Magnetic Resonance Imaging	110487		3657400	Animal (human health models)|Ecotoxicity (animal and plant)|Animal (all)	Perfluamine	Oxygen-sensitive 19F NMR imaging of the vascular system in vivo The fluorine nuclear magnetic resonance spin-lattice relaxation rate (1/T1) of the perfluorochemical blood substitute perfluorotripropylamine (FTPA) is very sensitive to oxygen tension. This presents the possibility of measuring blood oxygen tension by 19F MR imaging. We obtained oxygen-sensitive 19F NMR images of the circulatory sys…
0.5045337634048498	FALSE	FALSE	s47639	5412061	Acoustic Cluster Therapy: In Vitro and Ex Vivo Measurement of Activated Bubble Size Distribution and Temporal Dynamics	Acoustic cluster technology (ACT) is a two-component, microparticle formulation platform being developed for ultrasound-mediated drug delivery. Sonazoid microbubbles, which have a negative surface charge, are mixed with micron-sized perfluoromethylcyclopentane droplets stabilized with a positively charged surface membrane to form microbubble/microdroplet clusters. On exposure to ultrasound, the o…	2016	Healey, A. J.; Sontum, P. C.; KvÃ¥le, S.; Eriksen, M.; Bendiksen, R.; Tornes, A.; Ã˜stensen, J.	Ultrasound in Medicine & Biology	116666		26831341	In Vitro|Animal (all)|Animal (human health models)|Ecotoxicity (animal and plant)	Perfluoromethylcyclopentane	Acoustic Cluster Therapy: In Vitro and Ex Vivo Measurement of Activated Bubble Size Distribution and Temporal Dynamics Acoustic cluster technology (ACT) is a two-component, microparticle formulation platform being developed for ultrasound-mediated drug delivery. Sonazoid microbubbles, which have a negative surface charge, are mixed with micron-sized perfluoromethylcyclopentane droplets stabilized…
0.5043271272201995	FALSE	FALSE	s41929	1290804	Perfluoroalkyl compounds in dust from Asian, Australian, European, and North American homes and UK cars, classrooms, and offices	Perfluoroalkyl compounds (PFCs) were measured in dust from Australian, Canadian, French, German, Kazahkstani, Thai, UK, and US homes, and UK cars, classrooms, and offices. Most PFCs were significantly lower in Kazahkstan and Thailand than elsewhere; 2-(N-methylperfluoro-1-octanesulfonamido)-ethanol (MeFOSE) and 2-(N-ethylperfluoro-1-octanesulfonamido)-ethanol (EtFOSE) were significantly lower in …	2011	Goosey, E.; Harrad, S.	Environment International	90063		20810169	Human	Perfluorooctanoic acid|Perfluorooctane|Perfluorooctanesulfonic acid|Methyl heptafluorobutyrate|N-Methyl-N-(2-hydroxyethyl)perfluorooctanesulfonamide|Perfluorohexanesulfonic acid|N-Ethyl-N-(2-hydroxyethyl)perfluorooctanesulfonamide	Perfluoroalkyl compounds in dust from Asian, Australian, European, and North American homes and UK cars, classrooms, and offices Perfluoroalkyl compounds (PFCs) were measured in dust from Australian, Canadian, French, German, Kazahkstani, Thai, UK, and US homes, and UK cars, classrooms, and offices. Most PFCs were significantly lower in Kazahkstan and Thailand than elsewhere; 2-(N-methylperfluoro…
0.504301	FALSE	FALSE	s69001	3810372	Separation of human, bovine, and porcine insulins, three very closely related proteins, by micellar electrokinetic chromatography	Human, bovine, and porcine insulins are small proteins with very closely related amino acid sequences, which makes their separation challenging. In this study, we took advantage of the high-resolution power of CE, and more particularly of micellar electrokinetic chromatography, to separate those biomolecules. Among several surfactants, perfluorooctanoic acid ammonium salt was selected. Then, usin…	2015	Lamalle, C.; Roland, D.; Crommen, J.; Servais, A. C.; Fillet, M.	Electrophoresis	98938		26095856	Human	Perfluorooctanoic acid|Ammonium perfluorooctanoate|Methyl heptafluorobutyrate	Separation of human, bovine, and porcine insulins, three very closely related proteins, by micellar electrokinetic chromatography Human, bovine, and porcine insulins are small proteins with very closely related amino acid sequences, which makes their separation challenging. In this study, we took advantage of the high-resolution power of CE, and more particularly of micellar electrokinetic chroma…
0.504132	FALSE	FALSE	s120213	5915332	The association between perfluoroalkyl substances and lipids in cord blood	<strong>INTRODUCTION: </strong>Perfluoroalkyl substances (PFAS) were among various persistent organic pollutants suspected to have been released during the collapse of the World Trade Center (WTC) on 9/11. Evidence suggests PFAS may have cardiometabolic effects, including alterations in lipid profiles. This study evaluated the association between cord PFAS and lipids in a population prenatally ex…	2020	Spratlen, M. J.; Perera, F. P.; Lederman, S. A.; Robinson, M.; Kannan, K.; Herbstman, J.; Trasande, L.	Journal of Clinical Endocrinology and Metabolism	118879		31536623	Human	Perfluorooctanoic acid|Perfluorooctane|Perfluorooctanesulfonic acid|Perfluorononanoic acid|Methyl heptafluorobutyrate|Perfluorohexanesulfonic acid|Perfluorodecane	The association between perfluoroalkyl substances and lipids in cord blood <strong>INTRODUCTION: </strong>Perfluoroalkyl substances (PFAS) were among various persistent organic pollutants suspected to have been released during the collapse of the World Trade Center (WTC) on 9/11. Evidence suggests PFAS may have cardiometabolic effects, including alterations in lipid profiles. This study evaluated…
0.503987	FALSE	FALSE	s80535	5412065	Pneumatic retinopexy by evaporation of fluorocarbon liquids: in vitro and in vivo results	<strong>PURPOSE: </strong>To develop an expanding gas tamponade allowing a controlled and complete filling of the vitreous cavity in the non-vitrectomized eye.<br /><br /><strong>METHODS: </strong>Twenty-two different liquid fluorocarbon mixtures with a high vapour pressure were tested in an in vitro eye model and in rabbit eyes. The intraocular pressure (IOP), the anterior segment of the eye, th…	2008	Mackiewicz, J.; MÃ¼hling, B.; Hiebl, W.; Meinert, H.; Kociok, N.; Joussen, A. M.	Graefe's Archive for Clinical and Experimental Ophthalmology	116669		17926057	In Vitro|Animal (human health models)|Ecotoxicity (animal and plant)|Animal (all)|Physical Chemistry (beta)	Perfluoromethylcyclopentane	Pneumatic retinopexy by evaporation of fluorocarbon liquids: in vitro and in vivo results <strong>PURPOSE: </strong>To develop an expanding gas tamponade allowing a controlled and complete filling of the vitreous cavity in the non-vitrectomized eye.<br /><br /><strong>METHODS: </strong>Twenty-two different liquid fluorocarbon mixtures with a high vapour pressure were tested in an in vitro eye mod…
0.5038819310112602	FALSE	FALSE	s59927	1229148	Levels of 12 perfluorinated chemicals in pooled australian serum, collected 2002-2003, in relation to age, gender, and region	Pooled serum samples from 3802 Australian residents were analyzed for four perfluoroalkylsulfonates, seven perfluoroalkylcarboxylates, and perfluorooctanesulfonamide (PFOSA). Serum was collected from men and women of five different age groups and from rural and urban regions in Australia. The highest mean concentration was obtained for perfluorooctane sulfonate (PFOS, 20.8 ng/mL) followed by perf…	2006	KÃ¤rrman, A.; Mueller, J. F.; van Bavel, B.; Harden, F.; Toms, L. M.; LindstrÃ¶m, G.	Environmental Science & Technology	89742		16830536	Human	Perfluorooctanoic acid|Perfluorooctane|Perfluorooctanesulfonic acid|Perfluorononanoic acid|Methyl heptafluorobutyrate|Perfluorooctanesulfonamide|Perfluorohexanesulfonic acid	Levels of 12 perfluorinated chemicals in pooled australian serum, collected 2002-2003, in relation to age, gender, and region Pooled serum samples from 3802 Australian residents were analyzed for four perfluoroalkylsulfonates, seven perfluoroalkylcarboxylates, and perfluorooctanesulfonamide (PFOSA). Serum was collected from men and women of five different age groups and from rural and urban regio…
0.5038379853290281	FALSE	FALSE	s113247	3860229	19F-MRI of perfluorononane as a novel contrast modality for gastrointestinal imaging	19F-Magnetic resonance imaging in conjunction with perfluorononane provides a new modality for gastrointestinal (GI) imaging as is demonstrated here with an animal model. Perfluorononane was found to be an ideal oral contrast agent since it is biologically inert, immiscible with water, and since it has a low viscosity and surface tension. Furthermore, its high fluorine content, together with the …	1999	Schwarz, R.; Schuurmans, M.; Seelig, J.; KÃ¼nnecke, B.	Magnetic Resonance in Medicine	100407		10025614	Animal (human health models)|Ecotoxicity (animal and plant)|Animal (all)|Physical Chemistry (beta)	Perfluorononane	19F-MRI of perfluorononane as a novel contrast modality for gastrointestinal imaging 19F-Magnetic resonance imaging in conjunction with perfluorononane provides a new modality for gastrointestinal (GI) imaging as is demonstrated here with an animal model. Perfluorononane was found to be an ideal oral contrast agent since it is biologically inert, immiscible with water, and since it has a low visc…
0.5036576431983079	FALSE	FALSE	s86128	5381900	Fluorinated blood substitute retention in the rat measured by fluorine-19 magnetic resonance imaging	<strong>RATIONALE AND OBJECTIVES: </strong>Emulsions of perfluorocarbons (PFCs) have been tested as blood substitutes. However, evidence exists that there is long-term retention of some PFCs by the organs of the reticuloendothelial system (RES). The authors investigate organ retention of the blood substitute component, perfluorotripropylamine (FTPA), using fluorine-19 (19F) magnetic resonance ima…	1992	Meyer, K. L.; Carvlin, M. J.; Mukherji, B.; Sloviter, H. A.; Joseph, P. M.	Investigative Radiology	110271		1428740	Animal (human health models)|Ecotoxicity (animal and plant)|Animal (all)	Perfluamine	Fluorinated blood substitute retention in the rat measured by fluorine-19 magnetic resonance imaging <strong>RATIONALE AND OBJECTIVES: </strong>Emulsions of perfluorocarbons (PFCs) have been tested as blood substitutes. However, evidence exists that there is long-term retention of some PFCs by the organs of the reticuloendothelial system (RES). The authors investigate organ retention of the blood…
0.5035423159143059	FALSE	FALSE	s132117	2559480	Dietary exposure to perfluoroalkyl acids for the Swedish population in 1999, 2005 and 2010	Dietary intake has been hypothesized to be the major pathway of human exposure to perfluoroalkyl acids (PFAAs). However, difficulties associated with the analysis of PFAAs at ultra trace levels in food samples have prevented the confirmation of this hypothesis. In this study, the dietary intake of PFAAs for the general Swedish population was estimated by applying a highly sensitive analytical met…	2012	Vestergren, R.; Berger, U.; Glynn, A.; Cousins, I. T.	Environment International	94069		23018201	Plant|Animal (all)|Animal (human health models)|Human|Ecotoxicity (animal and plant)	Perfluorotetradecanoic acid|Perfluorooctanesulfonic acid|Methyl heptafluorobutyrate|Perfluoroheptanoic acid|Perfluorohexanesulfonic acid|Perfluorohexanoic acid|Perfluorooctanoic acid|Perfluorotridecanoic acid|Perfluorooctane|Perfluorononanoic acid|Perfluorodecanoic acid|Perfluoroundecanoic acid	Dietary exposure to perfluoroalkyl acids for the Swedish population in 1999, 2005 and 2010 Dietary intake has been hypothesized to be the major pathway of human exposure to perfluoroalkyl acids (PFAAs). However, difficulties associated with the analysis of PFAAs at ultra trace levels in food samples have prevented the confirmation of this hypothesis. In this study, the dietary intake of PFAAs for…
0.5032831709005057	FALSE	FALSE	s128968	5918793	Fungicidal Properties of Some Novel Trifluoromethylphenyl Amides	Trifluoromethylphenyl amides (TFMPAs) were designed and synthesized as potential pesticides. Thirty-three structures were evaluated for fungicidal activity against three Colletotrichum species using direct bioautography assays. Active compounds were subsequently tested against C. fragariae, C. gloeosporioides, C. acutatum, Phomopsis obscurans, P. viticola, Botrytis cinerea and Fusarium oxysporum.…	2019	Tsikolia, M.; Bernier, U. R.; Wedge, D. E.; Tabanca, N.; Abboud, K. A.; Linthicum, K. J.	Chemistry & Biodiversity	120230		30901146	In Vitro|Human|Ecotoxicity (animal and plant)	6_2 Fluorotelomer methacrylate|Pentafluoropropionamide	Fungicidal Properties of Some Novel Trifluoromethylphenyl Amides Trifluoromethylphenyl amides (TFMPAs) were designed and synthesized as potential pesticides. Thirty-three structures were evaluated for fungicidal activity against three Colletotrichum species using direct bioautography assays. Active compounds were subsequently tested against C. fragariae, C. gloeosporioides, C. acutatum, Phomopsis…
0.5032830053124148	FALSE	FALSE	s145209	10618023	High pressure phase behavior for the binary mixture of pentafluoropropyl methacrylate and poly(pentafluoropropyl methacrylate) in supercritical carbon dioxide and dimethyl ether	Pressure-composition isotherm is obtained for the carbon dioxide+2,2,3,3,3-pentafluoropropyl methacrylate (PFPMA) using static apparatus with a variable volume view cell at temperature range from 40 degrees C to 120 degrees C and pressure up to 130 bar. This system exhibits type-I phase behavior with a continuous mixture-critical curve. The experimental result for carbon dioxide+PFPMA mixture was…	2012	Yoon, S. D.; Jang, Y. S.; Choi, T. H.; Byun, H. S.	Korean Journal of Chemical Engineering	15240			In Vitro	6_2 Fluorotelomer methacrylate|1H,1H-Perfluoropropyl methacrylate	High pressure phase behavior for the binary mixture of pentafluoropropyl methacrylate and poly(pentafluoropropyl methacrylate) in supercritical carbon dioxide and dimethyl ether Pressure-composition isotherm is obtained for the carbon dioxide+2,2,3,3,3-pentafluoropropyl methacrylate (PFPMA) using static apparatus with a variable volume view cell at temperature range from 40 degrees C to 120 degre…
0.5032830053124148	FALSE	FALSE	s118704	5923787	Decafluorocyclohex-1-ene at 4.2 K - crystal structure and theoretical analysis of weak interactions	The crystal structure of 1,2,3,3,4,4,5,5,6,6-decafluorocyclohex-1-ene (decafluorocyclohex-1-ene, C6F10) was solved in direct space from neutron powder diffraction data previously collected at 4.2 K [Pawley, G. S. (1981). J. Appl. Cryst. 14, 357-361] and refined by energy minimization in the solid state. To optimize the positions of the 64 atoms in the monoclinic computational cell the PBESOL and …	2013	SmrÄok, L.; Mach, P.; Le Bail, A.		120789		23873065	In Vitro|Ecotoxicity (animal and plant)|Animal (all)|Physical Chemistry (beta)	6_2 Fluorotelomer methacrylate|Decafluorocyclohexene	Decafluorocyclohex-1-ene at 4.2 K - crystal structure and theoretical analysis of weak interactions The crystal structure of 1,2,3,3,4,4,5,5,6,6-decafluorocyclohex-1-ene (decafluorocyclohex-1-ene, C6F10) was solved in direct space from neutron powder diffraction data previously collected at 4.2 K [Pawley, G. S. (1981). J. Appl. Cryst. 14, 357-361] and refined by energy minimization in the solid s…
0.503203	FALSE	FALSE	s79690	5383916	Half life and changes in the composition of a perfluorochemical emulsion within the vascular system of rats	The decline of the concentration of perfluorochemicals (PFC) after a single injection of three different doses was studied in the circulation of rats. The doses used amounted to 4.4, 10 and 14 g/kg body weight of Fluosol-DA, an emulsion of 7 parts of perfluorodecalin (FDC) and 3 parts of perfluorotripropylamine (FTPA). This also allowed testing of the composition of the emulsion remaining in the …	1987	Lutz, J.; Stark, M.	PflÃ¼gers Archiv: European Journal of Physiology	110489		3684504	In Vitro|Animal (all)|Animal (human health models)|Ecotoxicity (animal and plant)	Perfluamine	Half life and changes in the composition of a perfluorochemical emulsion within the vascular system of rats The decline of the concentration of perfluorochemicals (PFC) after a single injection of three different doses was studied in the circulation of rats. The doses used amounted to 4.4, 10 and 14 g/kg body weight of Fluosol-DA, an emulsion of 7 parts of perfluorodecalin (FDC) and 3 parts of pe…
0.5031296902787615	FALSE	FALSE	s26387	6323799	High-content screening in zebrafish identifies perfluorooctanesulfonamide as a potent developmental toxicant	Per- and polyfluoroalkyl substances (PFASs) have been used for decades within industrial processes and consumer products, resulting in frequent detection within the environment. Using zebrafish embryos, we screened 38 PFASs for developmental toxicity and revealed that perfluorooctanesulfonamide (PFOSA) was the most potent developmental toxicant, resulting in elevated mortality and developmental a…	2020	Dasgupta, S.; Reddam, A.; Liu, Z.; Liu, J.; Volz, D. C.	Environmental Pollution	122969		31706782	Animal (all)|Environmental Fate (beta)|Animal (human health models)|Ecotoxicity (animal and plant)	Perfluorooctanesulfonamide	High-content screening in zebrafish identifies perfluorooctanesulfonamide as a potent developmental toxicant Per- and polyfluoroalkyl substances (PFASs) have been used for decades within industrial processes and consumer products, resulting in frequent detection within the environment. Using zebrafish embryos, we screened 38 PFASs for developmental toxicity and revealed that perfluorooctanesulfon…
0.5030547970859645	FALSE	FALSE	s199	9750758	1,1,1,2,3,4,4,5,5,5-Decafluoropentane (HFC-4310mee)	HFC-43-10mee is a volatile liquid at room temperature and used as a cleaning agent, aerosol, etc. HFC-43-10mee has low acute inhalation toxicity; 4-hour LC50 in rats of approximately 11,000 ppm. The compound was not a skin or eye irritant and was not a skin sensitizer. A cardiac sensitization response was not observed at 5000 ppm. Inhalation exposure resulted in neurotoxicity consisting of tremor…	2021		Toxicology and Industrial Health	150167		34253108	In Vitro|Animal (all)|Animal (human health models)|Human|Ecotoxicity (animal and plant)	2H,3H-Decafluoropentane	1,1,1,2,3,4,4,5,5,5-Decafluoropentane (HFC-4310mee) HFC-43-10mee is a volatile liquid at room temperature and used as a cleaning agent, aerosol, etc. HFC-43-10mee has low acute inhalation toxicity; 4-hour LC50 in rats of approximately 11,000 ppm. The compound was not a skin or eye irritant and was not a skin sensitizer. A cardiac sensitization response was not observed at 5000 ppm. Inhalation exp…
0.5028745500813855	FALSE	FALSE	s128966	5918798	Insecticidal and repellent properties of novel trifluoromethylphenyl amides II	This project focused on the design, synthesis, and testing of trifluoromethylphenyl amides (TFMPAs) as potential mosquitocides and repellents. Fourteen compounds were evaluated for toxicity against larvae and adults of Aedes aegypti. Several compounds were toxic against Aedes aegypti (larval, adult and feeding bioassays) and Drosophila melanogaster (glass-surface contact assay), but were much les…	2018	Tsikolia, M.; Bernier, U. R.; Agramonte, N. M.; Estep, A. S.; Becnel, J. J.; Tabanca, N.; Linthicum, K. J.; Gross, A. D.; Guerin, P. M.; KrÃ¶ber, T.; Bloomquist, J. R.	Pesticide Biochemistry and Physiology	120234		30704711	In Vitro|Animal (all)|Animal (human health models)|Ecotoxicity (animal and plant)	Pentafluoropropionamide	Insecticidal and repellent properties of novel trifluoromethylphenyl amides II This project focused on the design, synthesis, and testing of trifluoromethylphenyl amides (TFMPAs) as potential mosquitocides and repellents. Fourteen compounds were evaluated for toxicity against larvae and adults of Aedes aegypti. Several compounds were toxic against Aedes aegypti (larval, adult and feeding bioassay…
0.5024481826693101	FALSE	FALSE	s52441	5412063	Temporary vitreous gas tamponade by perfluoromethylcyclopentane	Using perfluoromethylcyclopentane (FMCP; US patent no. 5,441,989, granted 1995) we have developed a new vitreous gas tamponade in a rabbit model that allows complete filling of the vitreous cavity without vitrectomy and without a significant increase in intraocular pressure. In humans this procedure would allow the blockage of inferior and posterior retinal holes without special positioning of th…	1998	Hui, Y. N.; Meinert, H.; Arnold, G.; Kirchhof, B.; Walter, P.; Menz, D. H.; Heimann, K.	Graefe's Archive for Clinical and Experimental Ophthalmology	116668		9782433	In Vitro|Animal (human health models)|Ecotoxicity (animal and plant)|Human|Animal (all)|Physical Chemistry (beta)	Perfluoromethylcyclopentane	Temporary vitreous gas tamponade by perfluoromethylcyclopentane Using perfluoromethylcyclopentane (FMCP; US patent no. 5,441,989, granted 1995) we have developed a new vitreous gas tamponade in a rabbit model that allows complete filling of the vitreous cavity without vitrectomy and without a significant increase in intraocular pressure. In humans this procedure would allow the blockage of inferi…
0.502381	FALSE	FALSE	s54938	5080294	Polyfluorinated amides as a historical PFCA source by electrochemical fluorination of alkyl sulfonyl fluorides	Polyfluorinated amides (PFAMs) are a class of compounds produced as byproducts of polyfluorinated sulfonamide synthesis by electrochemical fluorination (ECF). We measured four PFAM derivatives of perfluorooctanoic acid (PFOA) in a wide range of compounds, experimental materials, and commercial products synthesized by ECF. Initial screening was performed using headspace solid phase microextraction…	2013	Jackson, D. A.; Mabury, S. A.	Environmental Science & Technology	107007		23205559	Human|Environmental Fate (beta)	Perfluorooctanoic acid|Methyl heptafluorobutyrate|Perfluorooctanamide	Polyfluorinated amides as a historical PFCA source by electrochemical fluorination of alkyl sulfonyl fluorides Polyfluorinated amides (PFAMs) are a class of compounds produced as byproducts of polyfluorinated sulfonamide synthesis by electrochemical fluorination (ECF). We measured four PFAM derivatives of perfluorooctanoic acid (PFOA) in a wide range of compounds, experimental materials, and comm…
0.5020873885905948	FALSE	FALSE	s69119	6323788	What is the effect of phasing out long-chain per- and polyfluoroalkyl substances on the concentrations of perfluoroalkyl acids and their precursors in the environment? A systematic review	Background: There is a concern that continued emissions of man-made per-and polyfluoroalkyl substances (PFASs) may cause environmental and human health effects. Now widespread in human populations and in the environment, several PFASs are also present in remote regions of the world, but the environmental transport and fate of PFASs are not well understood. Phasing out the manufacture of some type…	2018	Land, M.; de Wit, C. A.; Bignert, A.; Cousins, I.; Herzke, D.; Johansson, J. H.; Martin, J. W.	Environmental Evidence	122960			Human|Environmental Fate (beta)	Perfluorooctanoic acid|Perfluorooctane|Perfluorooctanesulfonic acid|Methyl heptafluorobutyrate|Perfluorohexanesulfonic acid|Perfluorodecane	What is the effect of phasing out long-chain per- and polyfluoroalkyl substances on the concentrations of perfluoroalkyl acids and their precursors in the environment? A systematic review Background: There is a concern that continued emissions of man-made per-and polyfluoroalkyl substances (PFASs) may cause environmental and human health effects. Now widespread in human populations and in the env…
0.5019870148456773	FALSE	FALSE	s140097	10607337	Multifunctional molecule of potassium nonafluoro-1-butanesulfonate for high-efficient perovskite solar cells		2022	Wu, Z.; Wu, J.; Wang, S.; Wang, C.; Du, Y.; Wang, Y.; Geng, J.; Lin, Y.; Sun, W.; Lan, Z.	Chemical Engineering Journal	5999			In Vitro	Perfluorobutanesulfonate	Multifunctional molecule of potassium nonafluoro-1-butanesulfonate for high-efficient perovskite solar cells
0.5019870148456773	FALSE	FALSE	s85277	5183544	Synthesis of the diazonium (perfluoroalkyl) benzenesulfonimide monomer from Nafion monomer for proton exchange membrane fuel cells		2014	Mei, H., ua; D'Andrea, D., an; Nguyen, Tuyet-Trinh; Nworie, C.	Journal of Power Sources	108762			In Vitro	Perfluoro(4-methyl-3,6-dioxaoct-7-ene)sulfonyl fluoride	Synthesis of the diazonium (perfluoroalkyl) benzenesulfonimide monomer from Nafion monomer for proton exchange membrane fuel cells
0.5019870148456773	FALSE	FALSE	s150419	10603781	Localized high concentration electrolytes decomposition under electron-rich environments	Localized high concentration electrolytes have been proposed as an effective route to construct stable solid-electrolyte interphase (SEI) layers near Li-metal anodes. However, there is still a limited understanding of the decomposition mechanisms of electrolyte components during SEI formation. In this work, we investigate reactivities of lithium bis(fluorosulfonyl)imide (LiFSI, salt), 1,2-dimetho…	2021	Zheng, Y.; Balbuena, P. B.	Journal of Chemical Physics	3512		33722005	In Vitro|Ecotoxicity (animal and plant)|Animal (all)	tris(Trifluoroethoxy)methane	Localized high concentration electrolytes decomposition under electron-rich environments Localized high concentration electrolytes have been proposed as an effective route to construct stable solid-electrolyte interphase (SEI) layers near Li-metal anodes. However, there is still a limited understanding of the decomposition mechanisms of electrolyte components during SEI formation. In this work, w…
0.5019870148456773	FALSE	FALSE	s141112	4414232	Construction of catechol-containing semi-fluorinated asymmetric polymer brush via successive RAFT polymerization and ATRP	A fluorine-containing anti-fouling surface was developed at a molecular-length scale by using a compositional heterogeneous polymer brush, which involves hydrophilic poly(ethylene glycol) (PEG) brushes with non-fouling functionality, fouling-release hydrophobic poly(2,2,3,3,3-pentafluoropropyl acrylate) (PPFA) brushes and catechol moieties, an important component of mussel adhesive proteins (MAPs…	2017	Xu, B.; Sun, X.; Wu, C.; Hu, J.; Huang, X.		103924			In Vitro|Ecotoxicity (animal and plant)|Animal (all)	1H,1H-Perfluoropropyl acrylate	Construction of catechol-containing semi-fluorinated asymmetric polymer brush via successive RAFT polymerization and ATRP A fluorine-containing anti-fouling surface was developed at a molecular-length scale by using a compositional heterogeneous polymer brush, which involves hydrophilic poly(ethylene glycol) (PEG) brushes with non-fouling functionality, fouling-release hydrophobic poly(2,2,3,3,3-…
0.5017713435492028	FALSE	FALSE	s19638	4806133	Synthesis and properties of novel fluorinated aliphatic polyurethanes with fluoro chain extenders	Fluorinated aliphatic polyurethanes based on hexamethylene diisocyanate (HDI) and polytetramethyl oxide (PTMO) were synthesized by using 2,2,3,3,4,4,5,5â€octafluoroâ€1,6â€hexanediol (OF) or 2,2,3,3â€tetrafluoroâ€1,4â€ butanediol (TF) as a chain extender. The polyurethanes chainextended with 1,4â€butanediol (BD) were also prepared for comparison. The effects of the kind of chain extender an…	2000	Chen, K. Y.; Kuo, J. F.	Macromolecular Chemistry and Physics	105707			In Vitro	1H,1H,6H,6H-Perfluoro-1,6-hexanediol	Synthesis and properties of novel fluorinated aliphatic polyurethanes with fluoro chain extenders Fluorinated aliphatic polyurethanes based on hexamethylene diisocyanate (HDI) and polytetramethyl oxide (PTMO) were synthesized by using 2,2,3,3,4,4,5,5â€octafluoroâ€1,6â€hexanediol (OF) or 2,2,3,3â€tetrafluoroâ€1,4â€ butanediol (TF) as a chain extender. The polyurethanes chainextended with 1,4…
0.5016951193545399	FALSE	FALSE	s87218	5381905	INVIVO F-19 CHEMICAL-SHIFT IMAGING WITH FTPA AND ANTIBODY-COUPLED FMIQ	A mixture of perfluoromethyldecahydroisoquinoline (FMIQ) emulsion coupled with anti-CEA (carcinoembryonic antigen) antibody and perfluorotripropylamine (FTPA) was injected into a nude mouse inoculated with human colon carcinoma LS174T. Three days after the injection, in vivo fluorine-19 chemical shift images of the spectral signals of the two perfluorocarbons (PFCs) were obtained simultaneously. …	1991	Mishima, H.; Kobayashi, T.; Shimizu, M.; Tamaki, Y.; Baba, M.; Shimano, T.; Itoh, S.; Yamazaki, M.; Iriguchi, N.; Takahashi, M.; Mori, T.	Journal of Magnetic Resonance Imaging	110273		1823176	Animal (human health models)|Ecotoxicity (animal and plant)|Human|Animal (all)	Perfluamine	INVIVO F-19 CHEMICAL-SHIFT IMAGING WITH FTPA AND ANTIBODY-COUPLED FMIQ A mixture of perfluoromethyldecahydroisoquinoline (FMIQ) emulsion coupled with anti-CEA (carcinoembryonic antigen) antibody and perfluorotripropylamine (FTPA) was injected into a nude mouse inoculated with human colon carcinoma LS174T. Three days after the injection, in vivo fluorine-19 chemical shift images of the spectral si…
0.5012980327197929	FALSE	FALSE	s149228	6329479	Flame-retardant paper with robust hydrophobicity enabled by perfluorodecane doped SiO2 nanofibers	Paper plays an important role in various aspects of human life. However, most of the paper materials are vulnerable to both flame and water, which seriously restrict their performance in many applications. Here, we report a new kind of flame-retardant paper with high-temperature-resistant hydrophobicity. This kind of paper was fabricated by vacuum filtration of electrospun fluorinated SiO2 fibers…	2020	Zhang, Y.; Xu, Q., i; Jiang, B.; Ma, Z.	Journal of Sol-Gel Science and Technology	126643			Human	6_2 Fluorotelomer methacrylate|Perfluorodecane	Flame-retardant paper with robust hydrophobicity enabled by perfluorodecane doped SiO2 nanofibers Paper plays an important role in various aspects of human life. However, most of the paper materials are vulnerable to both flame and water, which seriously restrict their performance in many applications. Here, we report a new kind of flame-retardant paper with high-temperature-resistant hydrophobic…
0.5012972158184659	FALSE	FALSE	s40076	5923776	Impact of perfluorooctylethane on the formation of a semi-crystalline liquid-condensed phase in a phospholipid monolayer and of perfluorooctyl bromide on the adsorption of albumin on such a monolayer	The undesirable formation of a semi-crystalline phase of dipalmitoylphosphatidylcholine (DPPC) during compression of a monolayer of the phospholipids (mimicking the expiration phase of the respiratory cycle) can be prevented by contacting the monolayer with perfluorooctylethane (C8F17CH2CH3, PFOE). Moreover, the perfluorocarbon (PFC) can dissolve the DPPC liquid-condensed domains that are already…	2009	Gerber, F.; Vandamme, T. R.; Krafft, M. P.	Academie des Sciences. Comptes Rendus. Chimie	120778			Human	(Perfluoro-n-octyl)ethane|6_2 Fluorotelomer methacrylate	Impact of perfluorooctylethane on the formation of a semi-crystalline liquid-condensed phase in a phospholipid monolayer and of perfluorooctyl bromide on the adsorption of albumin on such a monolayer The undesirable formation of a semi-crystalline phase of dipalmitoylphosphatidylcholine (DPPC) during compression of a monolayer of the phospholipids (mimicking the expiration phase of the respirator…
0.5008875352357081	FALSE	FALSE	s21236	5381908	Transabdominal oxygenation using perfluorocarbons	<strong>PURPOSE: </strong>Evaluation of the intraabdominal (intraperitoneal and intraluminal) administration of oxygen-saturated perfluorocarbon on both portal and arterial blood oxygenation.<br /><br /><strong>METHODS: </strong>Eight male rabbits were divided into the test (n = 5) and control (n = 3) groups. Each underwent intrajejunal, intraperitoneal, and intravascular (artery, portal vein) ca…	1999	Chiba, T.; Harrison, M. R.; Ohkubo, T.; Rollins, M. D.; Talbanese, C. T.; Jennings, R. W.	Journal of Pediatric Surgery	110275		10359202	Animal (human health models)|Ecotoxicity (animal and plant)|Animal (all)	Perfluamine	Transabdominal oxygenation using perfluorocarbons <strong>PURPOSE: </strong>Evaluation of the intraabdominal (intraperitoneal and intraluminal) administration of oxygen-saturated perfluorocarbon on both portal and arterial blood oxygenation.<br /><br /><strong>METHODS: </strong>Eight male rabbits were divided into the test (n = 5) and control (n = 3) groups. Each underwent intrajejunal, intraperi…
0.500094	FALSE	FALSE	s3656	5043467	Association of exposure to Bisphenol A with obesity and cardiometabolic risk factors in children and adolescents	In this study, the association of exposure to Bisphenol A (BPA) with obesity and cardiometabolic risk factors was investigated on 132 children and adolescents aged 6-18 years living in Isfahan, Iran. Potential contributors to BPA exposure were assessed by a questionnaire. Total BPA was detected in urine samples of all participants without significant difference in boys and girls. The mean body ma…	2019	Amin, M. M.; Ebrahim, K.; Hashemi, M.; Shoshtari-Yeganeh, B.; Rafiei, N.; Mansourian, M.; Kelishadi, R.	International Journal of Environmental Health Research	106591		30203985	Human|Physical Chemistry (beta)	Perfluorodiacetamide	Association of exposure to Bisphenol A with obesity and cardiometabolic risk factors in children and adolescents In this study, the association of exposure to Bisphenol A (BPA) with obesity and cardiometabolic risk factors was investigated on 132 children and adolescents aged 6-18 years living in Isfahan, Iran. Potential contributors to BPA exposure were assessed by a questionnaire. Total BPA was…
0.5000526779915561	FALSE	FALSE	s84188	5923771	Educating future physicians for Ontario: phase II	In 1990, a collaborative project was launched to determine what the people of Ontario expect of their physicians and how the programs that prepare future physicians should be changed in response. The project, called Educating Future Physicians for Ontario (EFPO), brought together the five Ontario medical schools, the Council of Ontario Faculties of Medicine (COFM); a nonprofit, charitable organiz…	2000	Maudsley, R. F.; Wilson, D. R.; Neufeld, V. R.; Hennen, B. K.; Devillaer, M. R.; Wakefield, J.; Macfadyen, J.; Turnbull, J. M.; Weston, W. W.; Brown, M. G.; Frank, J. R.; Richardson, D.	Academic Medicine	120773		10693841	Ecotoxicity (animal and plant)|Human|Epidemiologic Quantitative Analyses	(Perfluoro-n-octyl)ethane	Educating future physicians for Ontario: phase II In 1990, a collaborative project was launched to determine what the people of Ontario expect of their physicians and how the programs that prepare future physicians should be changed in response. The project, called Educating Future Physicians for Ontario (EFPO), brought together the five Ontario medical schools, the Council of Ontario Faculties o…
0.5000193729983918	FALSE	FALSE	s129365	5923772	Our first experience with extended proximal femoral osteotomy for revision hip surgery	<strong>INTRODUCTION: </strong>The extended proximal femoral osteotomy (EPFO) is a demanding but useful technique for revision of both cemented or noncemented femoral components.<br /><br /><strong>MATERIALS AND METHODS: </strong>Between 2000 and 2004 we performed extended proximal femoral osteotomy (EPFO) in 25 cases during revision hip surgery. The main indication for doing revision surgery was…	2007	Tulic, G.; Dulic, B.; Vucetic, C.; Todorovic, A.	Hip International	120774		19197872	Human	(Perfluoro-n-octyl)ethane	Our first experience with extended proximal femoral osteotomy for revision hip surgery <strong>INTRODUCTION: </strong>The extended proximal femoral osteotomy (EPFO) is a demanding but useful technique for revision of both cemented or noncemented femoral components.<br /><br /><strong>MATERIALS AND METHODS: </strong>Between 2000 and 2004 we performed extended proximal femoral osteotomy (EPFO) in 2…
0.5000044156824239	FALSE	FALSE	s43635	10518100	Total flavone extract from Ampelopsis megalophylla induces apoptosis in the MCFâ€7 cell line	Ampelopsis megalophylla has been found to demonstrate anticancer activities in human cancer cells; however, the effect of total flavone extract (TFE), commonly used in Traditional Chinese Medicine, remains unclear. Furthermore, there is limited information on its effects on breast cancer cell lines. The present study aimed to investigate the inhibitory effects of TFE in different human cancer cel…	2021	Gui, C.; Zhang, C.; Xiong, X.; Huang, J.; Xi, J.; Gong, L.; Huang, B.; Zhang, X.	International Journal of Oncology	25699		33469684	In Vitro|Human		Total flavone extract from Ampelopsis megalophylla induces apoptosis in the MCFâ€7 cell line Ampelopsis megalophylla has been found to demonstrate anticancer activities in human cancer cells; however, the effect of total flavone extract (TFE), commonly used in Traditional Chinese Medicine, remains unclear. Furthermore, there is limited information on its effects on breast cancer cell lines. The …
0.5000030633795177	FALSE	FALSE	s33133	5923773	[An evaluation of the methods used for removal of components and cement in revision hip arthroplasty]	<strong>OBJECTIVES: </strong>This study was designed to evaluate the methods that we used for removal of components and cement in revision hip arthroplasty (RHA).<br /><br /><strong>METHODS: </strong>Thirty-seven patients (mean age 65.6 years; range 18 to 78 years) who underwent RHA were retrospectively evaluated. Arthroplasty had been cementless, hybrid, cemented, and partial in 13, 16, 5, and 3…	2004	Erdemli, B.	Acta Orthopaedica et Traumatologica Turcica	120775		15347918	Plant|Human	(Perfluoro-n-octyl)ethane	[An evaluation of the methods used for removal of components and cement in revision hip arthroplasty] <strong>OBJECTIVES: </strong>This study was designed to evaluate the methods that we used for removal of components and cement in revision hip arthroplasty (RHA).<br /><br /><strong>METHODS: </strong>Thirty-seven patients (mean age 65.6 years; range 18 to 78 years) who underwent RHA were retrospe…
0.5000030633795177	FALSE	FALSE	s123078	5388486	The effect of Fluosol-DA on the reticuloendothelial system in surgical patients	The effect of Fluosol-DA (Perfluorochemicals), an oxygen carrying blood substitute, on the function of the reticuloendothelial system (RES) was investigated by means of Ferrichondroitin sulfate in a series of patients undergoing gastrectomy for cancer of the stomach. In 20 patients, 500 ml of blood were replaced with the same amount of either Fluosol-DA or hydroxyethylstarch (HES) prior to surger…	1987	Suzuki, C.	Journal of Anesthesia	111007		15237299	Human	Perfluamine	The effect of Fluosol-DA on the reticuloendothelial system in surgical patients The effect of Fluosol-DA (Perfluorochemicals), an oxygen carrying blood substitute, on the function of the reticuloendothelial system (RES) was investigated by means of Ferrichondroitin sulfate in a series of patients undergoing gastrectomy for cancer of the stomach. In 20 patients, 500 ml of blood were replaced with …
0.5000020422530554	FALSE	FALSE	s39007	10590633	Design of a Superhydrophobic Strain Sensor with a Multilayer Structure for Human Motion Monitoring	A flexible strain sensor is of significant importance in wearable electronics since it can help monitor the physical signals from the human body. Among various strain sensors, the polyurethane (PU)-based ones have received widespread attention owing to their excellent toughness, large working range, and nice gas permeability. However, the hydrophobicity of these sensors is not good enough, which …	2022	Gao, W. C.; Wu, W.; Chen, C. Z.; Zhao, H.; Liu, Y.; Li, Q.; Huang, C. X.; Hu, G. H.; Wang, S. F.; Shi, D.; Zhang, Q. C.	ACS Applied Materials & Interfaces	78366		34937333	Human	Perfluorodecane	Design of a Superhydrophobic Strain Sensor with a Multilayer Structure for Human Motion Monitoring A flexible strain sensor is of significant importance in wearable electronics since it can help monitor the physical signals from the human body. Among various strain sensors, the polyurethane (PU)-based ones have received widespread attention owing to their excellent toughness, large working range,…
0.5000020422530554	FALSE	FALSE	s52260	2574287	Per- and polyfluorinated compounds in house dust and indoor air from northern Norway - a pilot study	Polyfluorinated compounds (PFCs) are an extremely versatile class of compounds and are used in a variety of consumer applications and products. Recent studies have suggested that PFCs in indoor air and dust could act as sources of human exposure and outdoor air contamination. This study presents method development and analysis of a wide range of PFCs in dust and air using active sampling techniqu…	2011	Huber, S.; Haug, L. S.; Schlabach, M.	Chemosphere	94156		21632089	Human	Perfluorooctane|Perfluorooctanesulfonic acid|Perfluorodecane	Per- and polyfluorinated compounds in house dust and indoor air from northern Norway - a pilot study Polyfluorinated compounds (PFCs) are an extremely versatile class of compounds and are used in a variety of consumer applications and products. Recent studies have suggested that PFCs in indoor air and dust could act as sources of human exposure and outdoor air contamination. This study presents m…
0.5000020422530554	FALSE	FALSE	s141739	5916990	[Analysis of dextromethorphan and its metabolites in human urine by using gas chromatography-mass spectrometry]	A GC-MS method for the analysis of dextromethorphan and its metabolites is described. The urine sample was hydrolyzed with HCl, extracted with diethyl ether and derivatized with MSTFA (N-methyl-N-trimethylsilyltrifluoroacetamide)-MBTFA (N-methyl-bistrifluoroacetamide). Dextromethorphan and its 3 metabolites were detected in urine samples within 2-60 h after administration of the drug. Their struc…	1993	Xu, Y. X.; Shen, L.; Zhang, C. J.	Yaoxue Xuebao	119401		8328287	Human	Perfluorodiacetamide	[Analysis of dextromethorphan and its metabolites in human urine by using gas chromatography-mass spectrometry] A GC-MS method for the analysis of dextromethorphan and its metabolites is described. The urine sample was hydrolyzed with HCl, extracted with diethyl ether and derivatized with MSTFA (N-methyl-N-trimethylsilyltrifluoroacetamide)-MBTFA (N-methyl-bistrifluoroacetamide). Dextromethorphan …
0.5000014139717682	FALSE	FALSE	s74843	5920644	Bis(1,1,1,5,5,5-hexafluoropentane-2,4-dionato)tetrakis(Î¼4-1,1,1,5,5,5-hexafluoropentane-2,2,4,4-tetraolato)copper(II)octatin(II): a prospective precursor for Cu-doped SnO2 films	The crystal structure of a tin-rich heterometallic supramolecular product, [CuSn8(C5HF6O2)2(C5H2F6O4)4] or [Sn4(hfpt)2-Cu(hfac)2-Sn4(hfpt)2], (I), is reported (hfpt is the tetraanion of 1,1,1,5,5,5-hexafluoropentane-2,2,4,4-tetraol and hfac is the anion of 1,1,1,5,5,5-hexafluoropentane-2,4-dione). Reaction between tin(II) tetraolate, [Sn4(hfpt)2], and copper(II) Î²-diketonate, [Cu(hfac)2], was ut…	2013	Lieberman, C. M.; Filatov, A. S.; Vreshch, V. D.; Dikarev, E. V.	Acta Crystallographica. Section C: Crystal Structure Communications	120412		24311485	Human	3H,3H-Perfluoropentane-2,2,4,4-tetraol	Bis(1,1,1,5,5,5-hexafluoropentane-2,4-dionato)tetrakis(Î¼4-1,1,1,5,5,5-hexafluoropentane-2,2,4,4-tetraolato)copper(II)octatin(II): a prospective precursor for Cu-doped SnO2 films The crystal structure of a tin-rich heterometallic supramolecular product, [CuSn8(C5HF6O2)2(C5H2F6O4)4] or [Sn4(hfpt)2-Cu(hfac)2-Sn4(hfpt)2], (I), is reported (hfpt is the tetraanion of 1,1,1,5,5,5-hexafluoropentane-2,2,…
0.5000001655880909	FALSE	FALSE	s142919	6583643	Hierarchical dual-sized film surface morphologies self-generated from fluorinated binary latex blends boost hydrophobicity and lipophobicity	Latex films with controlled dual-level nanorough surfaces were obtained by casting from binary blends of fluorinated copolymer particles with a nanostructured core-shell morphology, narrow size dispersity and large size ratios. For this purpose, particles with different size, a common unfluorinated acrylic core copolymer of the self-crosslinking trimethoxysilylpropyl methacrylate (TSPMA) and a ha…	2012	Yang, C.; Castelvetro, V.; Bianchi, S.; Alderighi, M.; Zhang, Y.	Journal of Colloid and Interface Science	128028		22551478	Ecotoxicity (animal and plant)|Human	8_2 Fluorotelomer methacrylate	Hierarchical dual-sized film surface morphologies self-generated from fluorinated binary latex blends boost hydrophobicity and lipophobicity Latex films with controlled dual-level nanorough surfaces were obtained by casting from binary blends of fluorinated copolymer particles with a nanostructured core-shell morphology, narrow size dispersity and large size ratios. For this purpose, particles wi…
0.5000001655880909	FALSE	FALSE	s97460	5923774	Torsion energy profiles and force fields derived from ab initio calculations for simulations of hydrocarbon-fluorocarbon diblocks and perfluoroalkylbromides	Force fields with explicit atoms are proposed for the molecular simulation of two families of substituted perfluorocarbons: hydrocarbon-perfluorocarbon diblocks, or partially fluorinated alkanes, and 1-bromoperfluoroalkanes, or perfluoroalkylbromides. Both types of molecules are of interest for formulations of synthetic in vivo gas carriers, or blood substitutes, and for drug-delivery systems. So…	2002	Padua, A. A. H.	Journal of Physical Chemistry A	120776			Human	(Perfluoro-n-octyl)ethane	Torsion energy profiles and force fields derived from ab initio calculations for simulations of hydrocarbon-fluorocarbon diblocks and perfluoroalkylbromides Force fields with explicit atoms are proposed for the molecular simulation of two families of substituted perfluorocarbons: hydrocarbon-perfluorocarbon diblocks, or partially fluorinated alkanes, and 1-bromoperfluoroalkanes, or perfluoroalkyl…
0.5	FALSE	FALSE	s63581	5923791	Association of the Youth-Nominated Support Team Intervention for Suicidal Adolescents With 11- to 14-Year Mortality Outcomes: Secondary Analysis of a Randomized Clinical Trial	<strong>Importance: </strong>The prevalence of suicide among adolescents is rising, yet little is known about effective interventions. To date, no intervention for suicidal adolescents has been shown to reduce mortality.<br /><br /><strong>Objective: </strong>To determine whether the Youth-Nominated Support Team Intervention for Suicidal Adolescents-Version II (YST) is associated with reduced mor…	2019	King, C. A.; Arango, A.; Kramer, A.; Busby, D.; Czyz, E.; Foster, C. E.; Gillespie, B. W.; Team, YST Study	JAMA Psychiatry	120792		30725077	Ecotoxicity (animal and plant)|Human|Epidemiologic Quantitative Analyses|Animal (all)		Association of the Youth-Nominated Support Team Intervention for Suicidal Adolescents With 11- to 14-Year Mortality Outcomes: Secondary Analysis of a Randomized Clinical Trial <strong>Importance: </strong>The prevalence of suicide among adolescents is rising, yet little is known about effective interventions. To date, no intervention for suicidal adolescents has been shown to reduce mortality.<br…
0.4932401374332714	FALSE	FALSE	s135025	9952518	Distribution, source identification and health risk assessment of PFASs in groundwater from Jiangxi Province, China	There is an urgent need to investigate on the distribution and fate of short-chain analogues and emerging per- and polyfluoroalkyl substances (PFASs) in groundwater, and little research on their source apportionment and health risks through the drinking water exposure pathway has been carried out. In present study, the concentration and source of 22 PFASs, including five alternatives: 6:2 fluorot…	2021	Wang, Q.; Song, X.; Wei, C.; Ding, D.; Tang, Z.; Tu, X.; Chen, X.; Wang, S.	Chemosphere	150438		34800501	Environmental Fate (beta)|Human	Perfluorooctanesulfonic acid|Methyl heptafluorobutyrate|Perfluoro-2,5-dimethyl-3,6-dioxanonanoic acid|Perfluorooctanoic acid|Perfluoropentanoic acid|Perfluoro(2-methyl-3-oxahexanoyl) fluoride|Ammonium perfluoro-2-methyl-3-oxahexanoate|6_2 Fluorotelomer sulfonic acid|Perfluorobutanesulfonate|Perfluorobutanesulfonic acid|Perfluorobutanoic acid	Distribution, source identification and health risk assessment of PFASs in groundwater from Jiangxi Province, China There is an urgent need to investigate on the distribution and fate of short-chain analogues and emerging per- and polyfluoroalkyl substances (PFASs) in groundwater, and little research on their source apportionment and health risks through the drinking water exposure pathway has be…
0.4916079030585332	FALSE	FALSE	s10158	1617974	Disposition of perfluorinated acid isomers in Sprague-Dawley rats; part 1: single dose	Perfluorinated acids (PFAs) and their precursors (PFA-precursors) exist in the environment as linear and multiple branched isomers. These isomers are hypothesized to have different biological properties, but no isomer-specific data are currently available. The present study is the first in a two-part project examining PFA isomer-specific uptake, tissue distribution, and elimination in a rodent mo…	2009	Benskin, J. P.; De Silva, A. O.; Martin, L. J.; Arsenault, G.; Mccrindle, R.; Riddell, N.; Mabury, S. A.; Martin, J. W.	Environmental Toxicology and Chemistry	91555		18939892	In Vitro|Animal (all)|Animal (human health models)|Ecotoxicity (animal and plant)	Perfluorooctanesulfonic acid|9-H-Perfluorononanoic acid|8-H-Perfluorooctanoic acid|Methyl heptafluorobutyrate|Perfluorohexanesulfonic acid|Perfluorooctanoic acid|Perfluorooctane|Perfluorononanoic acid|6_2 Fluorotelomer methacrylate	Disposition of perfluorinated acid isomers in Sprague-Dawley rats; part 1: single dose Perfluorinated acids (PFAs) and their precursors (PFA-precursors) exist in the environment as linear and multiple branched isomers. These isomers are hypothesized to have different biological properties, but no isomer-specific data are currently available. The present study is the first in a two-part project ex…
0.4890572308244669	FALSE	FALSE	s81000	4239070	Synthesis and antiviral evaluation of fluorinated acyclo-nucleosides and their phosphoramidates	A novel series of tetrafluoro and hexafluoro acyclic nucleosides and their phosphoramidates were successfully prepared from commercially available 2,2,3,3-tetrafluoro-1,4-butanediol and 2,2,3,3,4,4-hexafluoro-1,5-pentanediol in four to six steps. Their ability to block HIV, HCV, HSV-1, and HBV replication along with their cytotoxicity toward HepG2, human lymphocyte, CEM, and Vero cells was assess…	2017	Mahmoud, S.; Li, H.; Mcbrayer, T. R.; Bassit, L.; Hammad, S. F.; Coats, S. J.; Amblard, F.; Schinazi, R. F.	Nucleosides, Nucleotides and Nucleic Acids	102586		27759481	In Vitro|Human	Hexafluoroamylene glycol	Synthesis and antiviral evaluation of fluorinated acyclo-nucleosides and their phosphoramidates A novel series of tetrafluoro and hexafluoro acyclic nucleosides and their phosphoramidates were successfully prepared from commercially available 2,2,3,3-tetrafluoro-1,4-butanediol and 2,2,3,3,4,4-hexafluoro-1,5-pentanediol in four to six steps. Their ability to block HIV, HCV, HSV-1, and HBV replicat…
0.4880557186742095	FALSE	FALSE	s125969	5380411	Use of In-Game Rewards to Motivate Daily Self-Report Compliance: Randomized Controlled Trial	Background: Encouraging individuals to report daily information such as unpleasant disease symptoms, daily activities and behaviors, or aspects of their physical and emotional state is difficult but necessary for many studies and clinical trials that rely on patient-reported data as primary outcomes. Use of paper diaries is the traditional method of completing daily diaries, but digital surveys a…	2019	Taylor, S.; Ferguson, C.; Peng, F.; Schoeneich, M.; Picard, R. W.	Journal of Medical Internet Research	109775		30609986	Human	2-Chloro-1,1,1,2-tetrafluoroethane	Use of In-Game Rewards to Motivate Daily Self-Report Compliance: Randomized Controlled Trial Background: Encouraging individuals to report daily information such as unpleasant disease symptoms, daily activities and behaviors, or aspects of their physical and emotional state is difficult but necessary for many studies and clinical trials that rely on patient-reported data as primary outcomes. Use …
0.4877722830353424	FALSE	FALSE	s139644	9959556	Planktonic microbial responses to perfluorinated compound (PFC) pollution: Integrating PFC distributions with community coalescence and metabolism	The presence of perfluorinated compound (PFC) contamination in riverine ecosystems represents a novel challenge for environmental remediation. However, little attention has been paid to how PFCs affect planktonic microbial community coalescence. Here, the spatial profiles of fourteen PFCs and their contributions to community assembly were determined using field sampling in a natural river conflue…	2021	Wu, J. Y.; Hua, Z. L.; Gu, L.	Science of the Total Environment	150567		34020088	Human|Ecotoxicity (animal and plant)	Perfluorooctanesulfonic acid|Methyl heptafluorobutyrate|Perfluoroheptanoic acid|Perfluorohexanoic acid|Perfluorooctanoic acid|Perfluorotridecanoic acid|Perfluorooctane|Perfluoropentanoic acid|Perfluorobutanesulfonic acid|Perfluorobutanoic acid	Planktonic microbial responses to perfluorinated compound (PFC) pollution: Integrating PFC distributions with community coalescence and metabolism The presence of perfluorinated compound (PFC) contamination in riverine ecosystems represents a novel challenge for environmental remediation. However, little attention has been paid to how PFCs affect planktonic microbial community coalescence. Here, …
0.485508	FALSE	FALSE	s66443	5920640	Highly fluorinated components and colloids for diagnosis and therapy	The exceptionally strong intramolecular binding and weak intermolecular cohesiveness of liquid FCs result in unique combinations of outstanding chemical and biological inertness, high O-2- and CO2-dissolving capacities, and extreme hydrophobicity, as well as pronounced lipophobicity. The low water solubility of FC gases allows development of stable injectable micron-size gas bubbles that serve as…	2006	Krafft, M. P.; Riess, J. G.	L'Actualite Chimique	120408			Human|Animal (all)|Physical Chemistry (beta)|Ecotoxicity (animal and plant)	Perflubrodec	Highly fluorinated components and colloids for diagnosis and therapy The exceptionally strong intramolecular binding and weak intermolecular cohesiveness of liquid FCs result in unique combinations of outstanding chemical and biological inertness, high O-2- and CO2-dissolving capacities, and extreme hydrophobicity, as well as pronounced lipophobicity. The low water solubility of FC gases allows d…
0.4813801031115551	FALSE	FALSE	s48070	10597547	A randomized controlled trial demonstrates that a novel closed-loop propofol system performs better hypnosis control than manual administration	<strong>PURPOSE: </strong>The purpose of this randomized control trial was to determine the performance of a novel rule-based adaptive closed-loop system for propofol administration using the bispectral index (BIS(R)) and to compare the system's performance with manual administration. The effectiveness of the closed-loop system to maintain BIS close to a target of 45 was determined and compared w…	2010	Hemmerling, T. M.; Charabati, S.; Zaouter, C.; Minardi, C.; Mathieu, P. A.	Canadian Journal of Anesthesia	84591		20533013	Human		A randomized controlled trial demonstrates that a novel closed-loop propofol system performs better hypnosis control than manual administration <strong>PURPOSE: </strong>The purpose of this randomized control trial was to determine the performance of a novel rule-based adaptive closed-loop system for propofol administration using the bispectral index (BIS(R)) and to compare the system's performan…
0.4781883045041775	FALSE	FALSE	s24834	2704387	Synthesis and reactivity of aluminized fluorinated acrylic (AlFA) nanocomposites	Fluorinated materials, such as poly(tetrafluoroethylene) and its co-polymers, have attracted significant interest throughout the energetic materials community due to their strong reactivity with aluminum powders. Herein, we report the synthesis of a novel composite material produced through the in situ polymerization of 1H,1H,2H,2H-perfluorodecyl methacrylate in the presence of aluminum nanoparti…	2012	Crouse, C. A.; Pierce, C. J.; Spowart, J. E.	Combustion and Flame	94527			Animal (all)|Animal (human health models)|Ecotoxicity (animal and plant)	Methyl heptafluorobutyrate|6_2 Fluorotelomer methacrylate|8_2 Fluorotelomer methacrylate	Synthesis and reactivity of aluminized fluorinated acrylic (AlFA) nanocomposites Fluorinated materials, such as poly(tetrafluoroethylene) and its co-polymers, have attracted significant interest throughout the energetic materials community due to their strong reactivity with aluminum powders. Herein, we report the synthesis of a novel composite material produced through the in situ polymerization…
0.4756868452942807	FALSE	FALSE	s99943	10536368	Perfluorooctanoic acid alternatives hexafluoropropylene oxides exert male reproductive toxicity by disrupting blood-testis barrier	As alternatives to perfluorooctanoic acid (PFOA), hexafluoropropylene oxide (HFPO) homologues, including hexafluoropropylene oxide dimer acid (HFPO-DA), hexafluoropropylene oxide trimer acid (HFPO-TA), and hexafluoropropylene oxide tetramer acid (HFPO-TeA), have attracted widespread attention recently due to their environmental ubiquity and high potential for bioaccumulation and toxicity. In the …	2022	Peng, B. X.; Li, F.; Mortimer, M.; Xiao, X.; Ni, Y.; Lei, Y.; Li, M.; Guo, L. H.	Science of the Total Environment	36041		35842142	In Vitro|Animal (all)|Environmental Fate (beta)|Animal (human health models)|Ecotoxicity (animal and plant)	Methyl heptafluorobutyrate|Perfluoro-2,5-dimethyl-3,6-dioxanonanoic acid|Perfluorooctanoic acid|Perfluoro(2-methyl-3-oxahexanoyl) fluoride|Ammonium perfluoro-2-methyl-3-oxahexanoate	Perfluorooctanoic acid alternatives hexafluoropropylene oxides exert male reproductive toxicity by disrupting blood-testis barrier As alternatives to perfluorooctanoic acid (PFOA), hexafluoropropylene oxide (HFPO) homologues, including hexafluoropropylene oxide dimer acid (HFPO-DA), hexafluoropropylene oxide trimer acid (HFPO-TA), and hexafluoropropylene oxide tetramer acid (HFPO-TeA), have attra…
0.4744581110773056	FALSE	FALSE	s118174	9959649	Prenatal exposure to per- and polyfluoroalkyl substances (PFAS) and associations with attention-deficit/hyperactivity disorder and autism spectrum disorder in children	<strong>BACKGROUND: </strong>Prenatal exposure to per- and polyfluoroalkyl substances (PFAS) may be a risk factor for neurodevelopmental deficits and disorders, but evidence is inconsistent.<br /><br /><strong>OBJECTIVES: </strong>We investigated whether prenatal exposure to PFAS were associated with childhood diagnosis of attention-deficit/hyperactivity disorder (ADHD) or autism spectrum disorde…	2021	Skogheim, T. S.; Weyde, K., jell Vegard F; Aase, H.; Engel, S. M.; Suren, P.; Oie, M. G.; Biele, G.; Reichborn-Kjennerud, T.; Brantsaeter, A. L.; Haug, L. S.; Sabaredzovic, A.; Auyeung, B.; Villanger, G. D.	Environmental Research	150659		34293314	Human	Perfluorooctanesulfonic acid|Methyl heptafluorobutyrate|Perfluorohexanesulfonic acid|Perfluorooctanoic acid|Perfluorooctane|Perfluorononanoic acid|Perfluorodecanoic acid|Perfluoroundecanoic acid|Perfluoroheptanesulfonic acid	Prenatal exposure to per- and polyfluoroalkyl substances (PFAS) and associations with attention-deficit/hyperactivity disorder and autism spectrum disorder in children <strong>BACKGROUND: </strong>Prenatal exposure to per- and polyfluoroalkyl substances (PFAS) may be a risk factor for neurodevelopmental deficits and disorders, but evidence is inconsistent.<br /><br /><strong>OBJECTIVES: </strong>…
0.4718992108454621	FALSE	FALSE	s70369	5923778	Combined soft lithographic transfer-printing and patterning method of highly fluorinated polymers as a facile surface treatment protocol	A combined soft lithographic transfer-printing and patterning method of highly fluorinated polymers was investigated aiming to establish a facile surface treatment protocol for various substrates. Spin-coated layers of poly(1H, 1H, 2H, 2H-perfluorodecyl methacrylate) (PFDMA) on patterned polydimethylsiloxane (PDMS) molds were transfer-printed successfully on silicon, glass, aluminum substrates, r…	2017	Lee, D., aH; Jung, S. H.; Kwon, O. J., un; Kim, M. S., oo; Park, J., inS; Lee, E.; Jung, B. J., un; Beom-Hoan, O.; Park, S., eG; Lee, J., inK	Journal of Applied Polymer Science	120780			Human|Physical Chemistry (beta)	6_2 Fluorotelomer methacrylate|8_2 Fluorotelomer methacrylate	Combined soft lithographic transfer-printing and patterning method of highly fluorinated polymers as a facile surface treatment protocol A combined soft lithographic transfer-printing and patterning method of highly fluorinated polymers was investigated aiming to establish a facile surface treatment protocol for various substrates. Spin-coated layers of poly(1H, 1H, 2H, 2H-perfluorodecyl methacry…
0.4710421375601196	FALSE	FALSE	s116947	9961992	Occurrence and Ecological Risk Assessment of Perfluoroalkyl Substances (PFASs) in Water and Sediment from an Urban River in South China	The chemical substances in urban rivers influence municipal water systems and reflect the recent use of these chemicals by humans or industries around the urban center. In this study, seven perfluoroalkyl substances (PFASs)-perfluorohexanoic acid (PFHxA), perfluoroheptanoic acid (PFHpA), perfluorooctanoic acid (PFOA), perfluorononanoic acid (PFNA), 2-perfluorohexyl ethanol (6:2 FTOH), 2-perfluoro…	2021	Si, Y.; Huang, J.; Liang, Z.; Liu, G.; Chen, D.; Guo, Y.; Wang, F.	Archives of Environmental Contamination and Toxicology	151081		34037834	Human|Animal (all)|Environmental Fate (beta)|Ecotoxicity (animal and plant)	Perfluorooctanoic acid|8_2 Fluorotelomer alcohol|6_2 Fluorotelomer alcohol|Perfluorononanoic acid|Methyl heptafluorobutyrate|Perfluoroheptanoic acid|Perfluorohexanoic acid	Occurrence and Ecological Risk Assessment of Perfluoroalkyl Substances (PFASs) in Water and Sediment from an Urban River in South China The chemical substances in urban rivers influence municipal water systems and reflect the recent use of these chemicals by humans or industries around the urban center. In this study, seven perfluoroalkyl substances (PFASs)-perfluorohexanoic acid (PFHxA), perfluo…
0.4693698866508923	FALSE	FALSE	s140843	1277446	Subacute exposure to N-ethyl perfluorooctanesulfonamidoethanol results in the formation of perfluorooctanesulfonate and alters superoxide dismutase activity in female rats	Perfluorooctanesulfonamides, such as N-ethyl perfluorooctanesulfonamidoethanol (N-EtFOSE), are large scale industrial chemicals but their disposition and toxicity are poorly understood despite significant human exposure. The hypothesis that subacute exposure to N-EtFOSE, a weak peroxisome proliferator, causes a redox imbalance in vivo was tested using the known peroxisome proliferator, ciprofibra…	2009	Xie, W.; Wu, Q.; Kania-Korwel, I.; Tharappel, J. C.; Telu, S.; Coleman, M. C.; Glauert, H. P.; Kannan, K.; Mariappan, S. V.; Spitz, D. R.; Weydert, J.; Lehmler, H. J.	Archives of Toxicology	89931		19544052	In Vitro|Plant|Animal (all)|Environmental Fate (beta)|Animal (human health models)|Human|Ecotoxicity (animal and plant)	Perfluorooctanesulfonate|Perfluorooctanesulfonic acid|Perfluorooctanesulfonamide|N-Ethyl-N-(2-hydroxyethyl)perfluorooctanesulfonamide	Subacute exposure to N-ethyl perfluorooctanesulfonamidoethanol results in the formation of perfluorooctanesulfonate and alters superoxide dismutase activity in female rats Perfluorooctanesulfonamides, such as N-ethyl perfluorooctanesulfonamidoethanol (N-EtFOSE), are large scale industrial chemicals but their disposition and toxicity are poorly understood despite significant human exposure. The hy…
0.4690661393023471	FALSE	FALSE	s73899	10590559	Perfluoroalkyl substances (PFASs) as risk factors for breast cancer: a case-control study in Chinese population	<strong>BACKGROUND: </strong>Perfluoroalkyl substances (PFASs) are a large family of synthetic chemicals, some of which are mammary toxicants and endocrine disruptors. Recent studies have implicated exposure to PFASs as a risk factor for breast cancer in Europe and America. Little is known about the role of PFASs with respect to breast cancer in the Chinese population.<br /><br /><strong>METHODS:…	2022	Li, X.; Song, F.; Liu, X.; Shan, A.; Huang, Y.; Yang, Z.; Li, H.; Yang, Q.; Yu, Y.; Zheng, H.; Cao, X. C.; Chen, D.; Chen, K. X.; Chen, X.; Tang, N. J.	Environmental Health	78306		36085159	Human	Perfluorooctanoic acid|Perfluorotridecanoic acid|Perfluorooctanesulfonic acid|Methyl heptafluorobutyrate|Perfluorodecanoic acid	Perfluoroalkyl substances (PFASs) as risk factors for breast cancer: a case-control study in Chinese population <strong>BACKGROUND: </strong>Perfluoroalkyl substances (PFASs) are a large family of synthetic chemicals, some of which are mammary toxicants and endocrine disruptors. Recent studies have implicated exposure to PFASs as a risk factor for breast cancer in Europe and America. Little is kn…
0.4671582462522948	FALSE	FALSE	s50173	5381341	Profiling analysis of biogenic amines and their acidic metabolites in mouse brain tissue using gas chromatography-tandem mass spectrometry	The profiling analysis of biogenic amines, including catecholamines and serotonin, and their metabolites in mouse brain tissue provides an important key to understanding their roles in the body and the possibility of simple and accurate diagnosis of neural diseases. A novel approach in the analysis of biogenic amines and their acidic metabolites in brain tissue using gas chromatography-tandem mas…	2013	Hong, J. Y.; Park, N. H.; Oh, M. S.; Lee, H. S.; Pyo, H.; Hong, J.	Journal of Chromatography B: Analytical Technologies in the Biomedical and Life Sciences	109874		24145015	In Vitro|Animal (all)|Animal (human health models)|Ecotoxicity (animal and plant)	N-Methyl-bis-heptafluorobutyramide|Heptafluorobutyramide	Profiling analysis of biogenic amines and their acidic metabolites in mouse brain tissue using gas chromatography-tandem mass spectrometry The profiling analysis of biogenic amines, including catecholamines and serotonin, and their metabolites in mouse brain tissue provides an important key to understanding their roles in the body and the possibility of simple and accurate diagnosis of neural dis…
0.4649604530226494	FALSE	FALSE	s137514	10536366	Uptake, distribution, and depuration of emerging per- and polyfluoroalkyl substances in mice: Role of gut microbiota	The bioaccumulation and fate in mammals of hexafluoropropylene oxide trimer acid (HFPO-TA) and hexafluoropropylene oxide dimer acid (HFPO-DA), as major alternatives for perfluorooctanoate (PFOA), have rarely been reported. In addition, the role of gut microbiota was greatly understudied. In this study, the uptake, distribution, and depuration of HFPO-TA, HFPO-DA, and PFOA were investigated by exp…	2022	Wen, Y.; Kong, Y.; Peng, Y.; Cui, X.	Science of the Total Environment	36039		36041619	In Vitro|Animal (all)|Environmental Fate (beta)|Animal (human health models)|Ecotoxicity (animal and plant)	Perfluorooctanoic acid|Perfluoro(2-methyl-3-oxahexanoyl) fluoride|Ammonium perfluoro-2-methyl-3-oxahexanoate|Methyl heptafluorobutyrate|Perfluoro-2,5-dimethyl-3,6-dioxanonanoic acid	Uptake, distribution, and depuration of emerging per- and polyfluoroalkyl substances in mice: Role of gut microbiota The bioaccumulation and fate in mammals of hexafluoropropylene oxide trimer acid (HFPO-TA) and hexafluoropropylene oxide dimer acid (HFPO-DA), as major alternatives for perfluorooctanoate (PFOA), have rarely been reported. In addition, the role of gut microbiota was greatly underst…
0.4614214111622237	FALSE	FALSE	s98844	5381342	Comprehensive profiling analysis of bioamines and their acidic metabolites in human urine by gas chromatography/mass spectrometry combined with selective derivatization	A comprehensive analytical method was developed for the profiling of biogenic amines in human urine using GC/MS in SIM mode. Biogenic amines and their acidic metabolites were converted into their volatile O-trimethylsilyl/N-heptafluorobutyryl (OTMS/-NHFBA) derivatives for GC/MS analysis. Dual hexamethyldisilazane (HMDS)/-N-methyl-bis-heptafluorobutyramide (MBHFBA) derivatizations have been shown …	2013	Park, N., aH; Hong, J.; Shin, H. J., u; Hong, J.	Journal of Chromatography A	109875		23890555	Human	N-Methyl-bis-heptafluorobutyramide|6_2 Fluorotelomer methacrylate|Heptafluorobutyramide	Comprehensive profiling analysis of bioamines and their acidic metabolites in human urine by gas chromatography/mass spectrometry combined with selective derivatization A comprehensive analytical method was developed for the profiling of biogenic amines in human urine using GC/MS in SIM mode. Biogenic amines and their acidic metabolites were converted into their volatile O-trimethylsilyl/N-heptaf…
0.4568501645460427	FALSE	FALSE	s106315	2150117	Perfluoroalkylated compounds induce cell death and formation of reactive oxygen species in cultured cerebellar granule cells	The present communication investigates the effects of different perfluoroalkylated compounds (PFCs) on formation of reactive oxygen species (ROS) and cell death in cultured cerebellar granule cells. This allows direct comparison with similar effects found for other environmental contaminants like polychlorinated biphenyls and brominated flame-retardants. The increase in ROS formation and cell dea…	2013	Reistad, T.; Fonnum, F.; Mariussen, E.	Toxicology Letters	92980		23340305	In Vitro|Human	Perfluorooctanesulfonate|Perfluorooctanesulfonic acid|Methyl heptafluorobutyrate|Perfluorooctanesulfonamide|Perfluorooctanoic acid|8_2 Fluorotelomer alcohol|Perfluorooctane	Perfluoroalkylated compounds induce cell death and formation of reactive oxygen species in cultured cerebellar granule cells The present communication investigates the effects of different perfluoroalkylated compounds (PFCs) on formation of reactive oxygen species (ROS) and cell death in cultured cerebellar granule cells. This allows direct comparison with similar effects found for other environm…
0.4502002655237724	FALSE	FALSE	s98764	9959636	Assessment of regional and temporal trends in per- and polyfluoroalkyl substances using the Oriental Magpie (Pica serica) in Korea	Per- and polyfluoroalkyl substances (PFASs) are used in industrial and commercial products due to their amphiphilic properties. Birds have been utilized as biomonitoring species due to their environmental pollutant vulnerability and wide distribution. The Oriental Magpie (Pica serica) is a representative residential species inhabiting terrestrial environments. In this study, we measured PFAS conc…	2021	Park, K.; Barghi, M.; Lim, J. E.; Ko, H. M.; Nam, H. Y.; Lee, S. I.; Moon, H. B.	Science of the Total Environment	150646		34171800	In Vitro|Animal (all)|Environmental Fate (beta)|Animal (human health models)|Ecotoxicity (animal and plant)	Perfluorotetradecanoic acid|Perfluorooctanesulfonic acid|Methyl heptafluorobutyrate|Perfluorotridecanoic acid|Perfluorodecanoic acid|Perfluoroundecanoic acid	Assessment of regional and temporal trends in per- and polyfluoroalkyl substances using the Oriental Magpie (Pica serica) in Korea Per- and polyfluoroalkyl substances (PFASs) are used in industrial and commercial products due to their amphiphilic properties. Birds have been utilized as biomonitoring species due to their environmental pollutant vulnerability and wide distribution. The Oriental Mag…
0.4493287619718938	FALSE	FALSE	s86394	2851201	In vitro evaluation of the effects of perfluorooctanesulfonic acid (PFOS) and perfluorooctanoic acid (PFOA) on IL-2 production in human T-cells	Perfluorinated compounds, such as perfluorooctane sulfonate (PFOS) and perfluorooctanoic acid (PFOA), have been shown to alter various immune functions suggesting they are immunotoxic. This study assessed the effects of PFOS and PFOA on interleukin (IL)-2 production in the human Jurkat T-cell line and PFOS in healthy human primary T cells. Jurkat cells were stimulated with phytohemagglutinin (PHA…	2015	Midgett, K.; Peden-Adams, M. M.; Gilkeson, G. S.; Kamen, D. L.	Journal of Applied Toxicology	95514		25056757	In Vitro|Human	Perfluorooctanoic acid|Perfluorooctane|Perfluorooctanesulfonic acid|Perfluorinated compounds|Methyl heptafluorobutyrate	In vitro evaluation of the effects of perfluorooctanesulfonic acid (PFOS) and perfluorooctanoic acid (PFOA) on IL-2 production in human T-cells Perfluorinated compounds, such as perfluorooctane sulfonate (PFOS) and perfluorooctanoic acid (PFOA), have been shown to alter various immune functions suggesting they are immunotoxic. This study assessed the effects of PFOS and PFOA on interleukin (IL)-2…
0.4490489933915967	FALSE	FALSE	s35476	10606085	A Large Skin Cancer Screening Quality Initiative: Description and First-Year Outcomes	<strong>IMPORTANCE: </strong>The lack of prospective randomized clinical trials demonstrating that full-body skin examination (FBSE) reduces melanoma morbidity or mortality has prompted an "I" rating from the United States Preventive Services Task Force for population-based skin cancer screening. More data on these screening programs are needed.<br /><br /><strong>OBJECTIVES: </strong>To describe…	2017	Ferris, L. K.; Saul, M. I.; Lin, Y.; Ding, F.; Weinstock, M. A.; Geller, A. C.; Yuan, J. M.; Neuren, E.; Maddukuri, S.; Solano, F. X.; Kirkwood, J. M.	JAMA Oncology	5232		28241191	Human|Epidemiologic Quantitative Analyses		A Large Skin Cancer Screening Quality Initiative: Description and First-Year Outcomes <strong>IMPORTANCE: </strong>The lack of prospective randomized clinical trials demonstrating that full-body skin examination (FBSE) reduces melanoma morbidity or mortality has prompted an "I" rating from the United States Preventive Services Task Force for population-based skin cancer screening. More data on th…
0.4463173835055592	FALSE	FALSE	s82661	10411479	Replacement per- and polyfluoroalkyl substances (PFAS) are potent modulators of lipogenic and drug metabolizing gene expression signatures in primary human hepatocytes	Per- and polyfluoroalkyl substances (PFAS) are a class of environmental toxicants, and some, such as perfluorooctanesulfonic acid (PFOS) and perfluorooctanoic acid (PFOA), have been associated with hepatic steatosis in rodents and monkeys. It was hypothesized that perfluorosulfonic acids (C4, 6, 8), perfluorocarboxylic acids (C4-14), perfluoro(2-methyl-3-oxahexanoic) acid (HFPO-DA), 1H, 1H, 2H, 2…	2022	Marques, E.; Pfohl, M.; Wei, W.; Tarantola, G.; Ford, L.; Amaeze, O.; Alesio, J.; Ryu, S.; Jia, X.; Zhu, H.; Bothun, G. D.; Slitt, A.	Toxicology and Applied Pharmacology	21370		35337807	In Vitro|Animal (all)|Animal (human health models)|Human|Ecotoxicity (animal and plant)	Perfluorooctanesulfonic acid|Methyl heptafluorobutyrate|Perfluorooctanoic acid|Perfluoro(2-methyl-3-oxahexanoyl) fluoride|Perfluoro-2-methyl-3-oxahexanoic acid|Ammonium perfluoro-2-methyl-3-oxahexanoate|6_2 Fluorotelomer sulfonic acid	Replacement per- and polyfluoroalkyl substances (PFAS) are potent modulators of lipogenic and drug metabolizing gene expression signatures in primary human hepatocytes Per- and polyfluoroalkyl substances (PFAS) are a class of environmental toxicants, and some, such as perfluorooctanesulfonic acid (PFOS) and perfluorooctanoic acid (PFOA), have been associated with hepatic steatosis in rodents and …
0.4449225704304122	FALSE	FALSE	s62424	2850228	Perfluorinated compounds in serum and urine samples from children aged 5-13 years in South Korea	Serum and urine samples from 120 children aged 5-13 years from Dae-gu, Korea, were analyzed for 16 perfluorinated compounds (PFCs). The total PFC concentrations in the serum were 4.26-29.70 ng/mL, and perfluorohexanesulfonate (PFHxS), perfluorooctanoic acid (PFOA), perfluorooctanesulfonate (PFOS, which was dominant overall, at 6.58 ng/mL), and perfluoroundecanoic acid (PFUndA) were detected in al…	2014	Kim, D. H.; Lee, M. Y.; Oh, J. E.	Environmental Pollution	95172		24952613	Human	Perfluorooctanesulfonate|Perfluorooctanoic acid|Perfluorooctanesulfonic acid|Perfluoropentanoic acid|Perfluorinated compounds|Methyl heptafluorobutyrate|Perfluoroundecanoic acid|Perfluorohexanesulfonic acid	Perfluorinated compounds in serum and urine samples from children aged 5-13 years in South Korea Serum and urine samples from 120 children aged 5-13 years from Dae-gu, Korea, were analyzed for 16 perfluorinated compounds (PFCs). The total PFC concentrations in the serum were 4.26-29.70 ng/mL, and perfluorohexanesulfonate (PFHxS), perfluorooctanoic acid (PFOA), perfluorooctanesulfonate (PFOS, whic…
0.4445195326776991	FALSE	FALSE	s143241	5080660	Factors associated with exposure of pregnant women to perfluoroalkyl acids in North China and health risk assessment	Perfluoroalkyl acids (PFAAs) have been frequently found in blood of pregnant women, but the predictors and potential health risk have not been well studied in China. We recruited 534 pregnant women in Tangshan City of Hebei Province in North China between 2013 and 2014 and measured five PFAAs in serum during their early term of pregnancy, including perfluorooctanoic acid (PFOA), perfluorooctane s…	2019	Yang, J.; Wang, H.; Du, H.; Xu, L.; Liu, S.; Yi, J.; Qian, X.; Chen, Y.; Jiang, Q.; He, G.	Science of the Total Environment	107237		30471604	Plant|Human|Ecotoxicity (animal and plant)	Perfluorooctanoic acid|Perfluorooctane|Perfluorooctanesulfonic acid|Perfluorononanoic acid|Methyl heptafluorobutyrate|Perfluoroundecanoic acid|Perfluorohexanesulfonic acid	Factors associated with exposure of pregnant women to perfluoroalkyl acids in North China and health risk assessment Perfluoroalkyl acids (PFAAs) have been frequently found in blood of pregnant women, but the predictors and potential health risk have not been well studied in China. We recruited 534 pregnant women in Tangshan City of Hebei Province in North China between 2013 and 2014 and measured…
0.4427757974464815	FALSE	FALSE	s106221	2919265	Spatial and temporal trends of perfluorinated compounds in Beluga Whales (Delphinapterus leucas) from Alaska	Wildlife from remote locations have been shown to bioaccumulate perfluorinated compounds (PFCs) in their tissues. Twelve PFCs, consisting of perfluorinated carboxylic (PFCA) and sulfonic (PFSA) acids as well as the perfluorooctane sulfonate (PFOS) precursor perfluorooctane sulfonamide (PFOSA), were measured in livers of 68 beluga whales (Delphinapterus leucas) collected from two subpopulations, C…	2011	Reiner, J. L.; O'Connell, S. G.; Moors, A. J.; Kucklick, J. R.; Becker, P. R.; Keller, J. M.	Environmental Science & Technology	95997		21309595	In Vitro|Animal (all)|Animal (human health models)|Ecotoxicity (animal and plant)	Perfluorotridecanoic acid|Perfluorooctane|Perfluorooctanesulfonic acid|Perfluorinated compounds|Perfluorononanoic acid|Methyl heptafluorobutyrate|Perfluorooctanesulfonamide|Perfluoroundecanoic acid|Perfluorohexanesulfonic acid	Spatial and temporal trends of perfluorinated compounds in Beluga Whales (Delphinapterus leucas) from Alaska Wildlife from remote locations have been shown to bioaccumulate perfluorinated compounds (PFCs) in their tissues. Twelve PFCs, consisting of perfluorinated carboxylic (PFCA) and sulfonic (PFSA) acids as well as the perfluorooctane sulfonate (PFOS) precursor perfluorooctane sulfonamide (PFO…
0.4416864049379095	FALSE	FALSE	s136015	6329317	PM2.5 induces EMT and promotes CSC properties by activating Notch pathway in vivo and vitro	Fine particulate matter (PM2.5) has been closely linked to increased morbidity and mortality of lung cancer worldwide. However, the role of PM2.5 in the etiology of lung cancer and the mechanism involved in PM2.5 induced lung cancer are largely unknown. In this study, we performed chronic exposure animal model to investigate the carcinogenetic mechanisms of PM2.5 by targeting the induction of epi…	2019	Wang, Y.; Zhong, Y.; Hou, T.; Liao, J.; Zhang, C.; Sun, C.; Wang, G.	Ecotoxicology and Environmental Safety	126523		31002970	In Vitro|Animal (all)|Animal (human health models)|Ecotoxicity (animal and plant)		PM2.5 induces EMT and promotes CSC properties by activating Notch pathway in vivo and vitro Fine particulate matter (PM2.5) has been closely linked to increased morbidity and mortality of lung cancer worldwide. However, the role of PM2.5 in the etiology of lung cancer and the mechanism involved in PM2.5 induced lung cancer are largely unknown. In this study, we performed chronic exposure animal m…
0.4304517338442861	FALSE	FALSE	s52316	10595370	Are anaesthetics toxic to the brain?	It has been assumed that anaesthetics have minimal or no persistent effects after emergence from anaesthesia. However, general anaesthetics act on multiple ion channels, receptors, and cell signalling systems in the central nervous system to produce anaesthesia, so it should come as no surprise that they also have non-anaesthetic actions that range from beneficial to detrimental. Accumulating evi…	2011	Hudson, A. E.; Hemmings, H. C.	British Journal of Anaesthesia	82706		21616941	In Vitro|Human|Epidemiologic Quantitative Analyses|Animal (all)|Animal (human health models)|Ecotoxicity (animal and plant)		Are anaesthetics toxic to the brain? It has been assumed that anaesthetics have minimal or no persistent effects after emergence from anaesthesia. However, general anaesthetics act on multiple ion channels, receptors, and cell signalling systems in the central nervous system to produce anaesthesia, so it should come as no surprise that they also have non-anaesthetic actions that range from benefi…
0.4279484834156392	FALSE	FALSE	s41156	2906765	Influence of carbon chain length on the hepatic effects of perfluorinated fatty acids. A 19F- and 31P-NMR investigation	Using nuclear magnetic resonance (NMR) spectroscopy, we investigated the importance of carbon chain length with regard to the hepatic effects associated with perfluoro-n-carboxylic acids. Male F-344 rats were administered a single intraperitoneal dose of either perfluoro-n-heptanoic acid (C7-PFA), perfluoro-n-nonanoic acid (C9-PFA), or perfluoro-n-undecanoic acid (C11-PFA). Data from previous stu…	1996	Goecke-Flora, C. M.; Reo, N. V.	Chemical Research in Toxicology	95820		8831811	Animal (all)|Animal (human health models)|Physical Chemistry (beta)|Ecotoxicity (animal and plant)	Methyl heptafluorobutyrate|Perfluoroheptanoic acid|Perfluorooctanoic acid|Perfluorononanoic acid|Perfluorodecanoic acid|Perfluoroundecanoic acid	Influence of carbon chain length on the hepatic effects of perfluorinated fatty acids. A 19F- and 31P-NMR investigation Using nuclear magnetic resonance (NMR) spectroscopy, we investigated the importance of carbon chain length with regard to the hepatic effects associated with perfluoro-n-carboxylic acids. Male F-344 rats were administered a single intraperitoneal dose of either perfluoro-n-hepta…
0.4275325565493496	FALSE	FALSE	s2739	7195654	Enflurane (ethrane)-a preliminary study in children	A clinical trial of enflurane with paediatric patients is reported and confirms that it is a satisfactory inhalational anaesthetic agent without serious adverse effects.	1975	Alexander, K. D.; Cole, W. H.; Havill, J. H.; Brown, T. C.	Anaesthesia and Intensive Care	144761		1211615	Human		Enflurane (ethrane)-a preliminary study in children A clinical trial of enflurane with paediatric patients is reported and confirms that it is a satisfactory inhalational anaesthetic agent without serious adverse effects.
0.4263650598029658	FALSE	FALSE	s70803	6318303	Gas-forming liposomes prepared using a liposomal magnetoporation method	In this study, we report a gas-forming drug carrier engineered using the liposomal magnetoporation method. The liposomes that were magnetoporated under a magnetic shear stress possessed an opened lipid bilayer hole. A photosensitizing model drug (chlorin e6: Ce6) and 1H-1H-2H-perfluoro-1-hexene (PFH, as a volatile gas-forming agent) were efficiently loaded into the opened holes of the magnetopora…	2017	Lee, J. M.; Kwag, D. S.; Youn, Y. S.; Lee, E. S.	Colloids and Surfaces B: Biointerfaces	122088		28431330	In Vitro	1H,1H,2H-Perfluoro-1-hexene|6_2 Fluorotelomer methacrylate	Gas-forming liposomes prepared using a liposomal magnetoporation method In this study, we report a gas-forming drug carrier engineered using the liposomal magnetoporation method. The liposomes that were magnetoporated under a magnetic shear stress possessed an opened lipid bilayer hole. A photosensitizing model drug (chlorin e6: Ce6) and 1H-1H-2H-perfluoro-1-hexene (PFH, as a volatile gas-forming…
0.4253733271682478	FALSE	FALSE	s108808	3857377	6:2 Fluorotelomer iodide in vitro metabolism by rat liver microsomes: comparison with [1,2-(14)C] 6:2 fluorotelomer alcohol	6:2 Fluorotelomer iodide [6:2 FTI, F(CF2)6CH2CH2I] is the industrial raw material used to manufacture 6:2 fluorotelomer alcohol [6:2 FTOH, F(CF2)6CH2CH2OH] and 6:2 FTOH-based products. During its manufacture and industrial use, workers may be exposed to via oral, dermal or inhalation of 6:2 FTI. Therefore it is useful to understand how 6:2 FTI may be metabolized and into what transformation produ…	2014	Ruan, T.; Sulecki, L. M.; Wolstenholme, B. W.; Jiang, G.; Wang, N.; Buck, R. C.	Chemosphere	99387		25048885	In Vitro|Animal (all)|Environmental Fate (beta)|Animal (human health models)|Human|Ecotoxicity (animal and plant)	2H,2H,3H,3H-Perfluorooctanoic acid|6_2 Fluorotelomer alcohol|Methyl heptafluorobutyrate|Perfluoroheptanoic acid|Perfluorohexanoic acid|Perfluoropentanoic acid|6_2 Fluorotelomer methacrylate|Perfluorobutanoic acid	6:2 Fluorotelomer iodide in vitro metabolism by rat liver microsomes: comparison with [1,2-(14)C] 6:2 fluorotelomer alcohol 6:2 Fluorotelomer iodide [6:2 FTI, F(CF2)6CH2CH2I] is the industrial raw material used to manufacture 6:2 fluorotelomer alcohol [6:2 FTOH, F(CF2)6CH2CH2OH] and 6:2 FTOH-based products. During its manufacture and industrial use, workers may be exposed to via oral, dermal or i…
0.4242722536097231	FALSE	FALSE	s39501	4366926	Perfluorinated alginate for cellular encapsulation	Molecules of pentadecafluorooctanoyl chloride (PFC) were grafted onto alginate (Alg) using a linear poly(ethylene glycol) linker and amide bonds. The resulting Alg-PFC material was characterized by proton nuclear magnetic resonance and infrared spectroscopies. The degree of PFC functionalization significantly influenced the physical and chemical properties of Alg-PFC, particularly when the result…	2012	GattÃ¡s-Asfura, K. M.; Fraker, C. A.; Stabler, C. L.	Journal of Biomedical Materials Research. Part A	103531		22544596	In Vitro	Pentadecafluorooctyl chloride	Perfluorinated alginate for cellular encapsulation Molecules of pentadecafluorooctanoyl chloride (PFC) were grafted onto alginate (Alg) using a linear poly(ethylene glycol) linker and amide bonds. The resulting Alg-PFC material was characterized by proton nuclear magnetic resonance and infrared spectroscopies. The degree of PFC functionalization significantly influenced the physical and chemical …
0.4214954778114348	FALSE	FALSE	s58296	6324306	Characterizing biopersistence potential of the metabolite 5:3 fluorotelomer carboxylic acid after repeated oral exposure to the 6:2 fluorotelomer alcohol	Our previous report on pharmacokinetic (PK) evaluation of 6:2 fluorotelomer alcohol (6:2 FTOH) examined the biopersistence potential of its metabolites based on data published from single inhalation and occupational 6:2 FTOH exposure studies. We calculated internal exposure estimates of three key metabolites of 6:2 FTOH, of which 5:3 fluorotelomer carboxylic acid (5:3 acid) had the highest intern…	2020	Kabadi, S. V.; Fisher, J. W.; Doerge, D. R.; Mehta, D.; Aungst, J.; Rice, P.	Toxicology and Applied Pharmacology	123031		31923437	In Vitro|Epidemiologic Quantitative Analyses|Animal (all)|Animal (human health models)|Human|Ecotoxicity (animal and plant)	2H,2H,3H,3H-Perfluorooctanoic acid|6_2 Fluorotelomer alcohol|Methyl heptafluorobutyrate	Characterizing biopersistence potential of the metabolite 5:3 fluorotelomer carboxylic acid after repeated oral exposure to the 6:2 fluorotelomer alcohol Our previous report on pharmacokinetic (PK) evaluation of 6:2 fluorotelomer alcohol (6:2 FTOH) examined the biopersistence potential of its metabolites based on data published from single inhalation and occupational 6:2 FTOH exposure studies. We…
0.4208028161823873	FALSE	FALSE	s35531	10412811	Is Mixtures' Additivity Supported by Empirical Data? A Case Study of Developmental Toxicity of PFOS and 6:2 FTS in Wildtype Zebrafish Embryos	Per- and polyfluoroalkyl substances (PFASs) are a major priority for many federal and state regulatory agencies charged with monitoring levels of emerging contaminants in environmental media and setting health-protective benchmarks to guide risk assessments. While screening levels and toxicity reference values have been developed for numerous individual PFAS compounds, there remain important data…	2022	Fey, M. E.; Goodrum, P. E.; Razavi, N. R.; Whipps, C. M.; Fernando, S.; Anderson, J. K.	Toxics	21535		35893851	Animal (all)|Animal (human health models)|Ecotoxicity (animal and plant)	Perfluorooctanesulfonic acid|Methyl heptafluorobutyrate|6_2 Fluorotelomer sulfonic acid	Is Mixtures' Additivity Supported by Empirical Data? A Case Study of Developmental Toxicity of PFOS and 6:2 FTS in Wildtype Zebrafish Embryos Per- and polyfluoroalkyl substances (PFASs) are a major priority for many federal and state regulatory agencies charged with monitoring levels of emerging contaminants in environmental media and setting health-protective benchmarks to guide risk assessments…
0.4175635935961858	FALSE	FALSE	s96129	4057754	Metabolism in vivo and in vitro of the refrigerant substitute 1,1,1,2-tetrafluoro-2-chloroethane	The disposition and metabolism of 1,1,1,2-tetrafluoro-2-chloroethane (2837890) (HCFC-124) was examined in male Fischer-344-rats. Rats were exposed to 10,000 parts per million HCFC-124 for 2 hours and urine collected over the next 24 hour period. Liver microsomes were prepared and tested for the ability to biotransform HCFC-124 and for the inhibition of HCFC-124 metabolism by the addition of an an…	1991	Olson, M. J.; Johnson, J. T.; O'Gara, J. F.; Jr, Surbrook SE	Drug Metabolism and Disposition	101750		1686224	In Vitro|Animal (all)|Animal (human health models)|Ecotoxicity (animal and plant)	2-Chloro-1,1,1,2-tetrafluoroethane|Trifluoroacetic acid|Methyl heptafluorobutyrate	Metabolism in vivo and in vitro of the refrigerant substitute 1,1,1,2-tetrafluoro-2-chloroethane The disposition and metabolism of 1,1,1,2-tetrafluoro-2-chloroethane (2837890) (HCFC-124) was examined in male Fischer-344-rats. Rats were exposed to 10,000 parts per million HCFC-124 for 2 hours and urine collected over the next 24 hour period. Liver microsomes were prepared and tested for the abilit…
0.4168451749577988	FALSE	FALSE	s17979	5084979	Cycling ability of gamma-butyrolactone-ethylene carbonate based electrolytes	The cycling ability of a carbon electrode in ÃŽ3-butyrolactone (BL)-ethylene carbonate (EC) based mixtures has been investigated in the presence of lithium hexafluorophosphate (LiPF6), lithium perchlorate (LiClO4), lithium hexafluoroarsenate (LiAsF6), lithium bis(trifluoromethylsulfone)imide (LiTFSI), and lithium tetrafluoroborate (LiBF4). LiBF4 is the only salt, which permits full charge-dischar…	2003	Chagnes, A.; Carre, B.; Willmann, P.; Dedryvere, R.; Gonbeau, D.; Lemordant, D.	Journal of Electrochemical Society	108042			In Vitro	Perfluorooctanesulfonate|Tetraethylammonium perfluorooctanesulfonate|6_2 Fluorotelomer methacrylate	Cycling ability of gamma-butyrolactone-ethylene carbonate based electrolytes The cycling ability of a carbon electrode in ÃŽ3-butyrolactone (BL)-ethylene carbonate (EC) based mixtures has been investigated in the presence of lithium hexafluorophosphate (LiPF6), lithium perchlorate (LiClO4), lithium hexafluoroarsenate (LiAsF6), lithium bis(trifluoromethylsulfone)imide (LiTFSI), and lithium tetrafl…
0.4168451749577988	FALSE	FALSE	s90064	3860202	New shear apparatus for in situ small-angle x-ray scattering experiments	Small-angle scattering is a powerful tool for the investigation of micellar solutions. By applying a shear flow, increased information can be obtained. A new parallel disks shear apparatus for in situ detection of the sheared state by means of small-angle x-ray scattering is described. The steady shear rate Gamma may be changed from 0.25 to 200 s(-1). If needed transient shear rates Gamma having …	1999	Munch, C.; Kalus, J.	Review of Scientific Instruments	100392			In Vitro	Perfluorooctanesulfonate|Tetraethylammonium perfluorooctanesulfonate|6_2 Fluorotelomer methacrylate	New shear apparatus for in situ small-angle x-ray scattering experiments Small-angle scattering is a powerful tool for the investigation of micellar solutions. By applying a shear flow, increased information can be obtained. A new parallel disks shear apparatus for in situ detection of the sheared state by means of small-angle x-ray scattering is described. The steady shear rate Gamma may be chan…
0.4138877120342922	FALSE	FALSE	s79483	10410704	Environmental exposure to legacy poly/perfluoroalkyl substances, emerging alternatives and isomers and semen quality in men: A mixture analysis	<strong>BACKGROUND/OBJECTIVES: </strong>Multiple studies have examined the relationship between PFAS and semen quality, but none has explored the associations of PFAS mixture that includes emerging alternatives and branched isomers.<br /><br /><strong>METHODS: </strong>22 PFAS, including 10 linear legacy PFAS, 7 branched isomers, 3 short chain alternatives and 2 components of F53B [e.g., 6:2 chlo…	2022	Luo, K.; Huang, W.; Zhang, Q.; Liu, X.; Nian, M.; Wei, M.; Wang, Y.; Chen, D.; Chen, X.; Zhang, J.; Cohort, Shanghai Birth	Science of the Total Environment	21324		35421474	Human	Methyl heptafluorobutyrate|Perfluorobutanesulfonate|Perfluoroheptanesulfonic acid|Perfluorohexanesulfonic acid|Perfluorobutanesulfonic acid	Environmental exposure to legacy poly/perfluoroalkyl substances, emerging alternatives and isomers and semen quality in men: A mixture analysis <strong>BACKGROUND/OBJECTIVES: </strong>Multiple studies have examined the relationship between PFAS and semen quality, but none has explored the associations of PFAS mixture that includes emerging alternatives and branched isomers.<br /><br /><strong>MET…
0.4112566449598991	FALSE	FALSE	s21277	7048851	IL2/IL-4, OX40L and FDC-like cell line support the in vitro tumor cell growth of adult T-cell leukemia/lymphoma	T-cell leukemia/lymphoma (ATLL) is a peripheral T-cell neoplasm with an extremely poor prognosis. Maintaining ATLL cells in vitro is difficult and little is known about how they maintain themselves or grow in patients. Elucidating the interaction between ATLL cells and surrounding host factors might therefore provide important insights into pathophysiology. We cultured primary ATLL cells in vario…	2014	Chihara, D., ai; Kagami, Y.; Kato, H.; Yoshida, N.; Kiyono, T.; Okada, Y.; Kinoshita, T.; Seto, M.	Leukemia Research	137796		24679586	In Vitro|Human	6_2 Fluorotelomer methacrylate	IL2/IL-4, OX40L and FDC-like cell line support the in vitro tumor cell growth of adult T-cell leukemia/lymphoma T-cell leukemia/lymphoma (ATLL) is a peripheral T-cell neoplasm with an extremely poor prognosis. Maintaining ATLL cells in vitro is difficult and little is known about how they maintain themselves or grow in patients. Elucidating the interaction between ATLL cells and surrounding host …
0.4095552934981164	FALSE	FALSE	s142593	5381561	Accumulation of perfluoroalkyl substances in lysimeter-grown rice in Japan using tap water and simulated contaminated water	Perfluoroalkyl substances (PFASs) are a group of contaminants of concern in agricultural crops, but little is known of their accumulation or behavior in grains. We grew Japanese rice (Oryza sativa subsp. indica) in lysimeters irrigated with tap water or tap water plus simulated contaminated water for 2 years, then analyzed the roots, straw, unhulled rice, white rice, bran, soil, and water for PFA…	2019	Yamazaki, E.; Taniyasu, S.; Noborio, K.; Eun, H.; Thaker, P.; Kumar, N. J. I.; Wang, X.; Yamashita, N.	Chemosphere	109965		31151010	Plant|Animal (all)|Environmental Fate (beta)|Animal (human health models)|Ecotoxicity (animal and plant)	Perfluorooctanesulfonic acid|Methyl heptafluorobutyrate|Perfluoroheptanoic acid|Perfluorooctanesulfonamide|N-Ethylperfluorooctanesulfonamide|Perfluorohexanoic acid|Perfluorooctanoic acid|Perfluoropentanoic acid|Perfluorononanoic acid|Perfluorodecanoic acid|Perfluorobutanoic acid	Accumulation of perfluoroalkyl substances in lysimeter-grown rice in Japan using tap water and simulated contaminated water Perfluoroalkyl substances (PFASs) are a group of contaminants of concern in agricultural crops, but little is known of their accumulation or behavior in grains. We grew Japanese rice (Oryza sativa subsp. indica) in lysimeters irrigated with tap water or tap water plus simula…
0.4079655007248798	FALSE	FALSE	s125330	10415414	Leydig cell function in adult male rats is disrupted by perfluorotetradecanoic acid through increasing oxidative stress and apoptosis	Perfluorotetradecanoic acid (PFTeDA) is a long-chain perfluoroalkyl compound with increased applications. Its effect on Leydig cell function and its underlying mechanism remain unclear. Male Sprague-Dawley rats (60 days old) were gavaged with PFTeDA at doses of 0, 1, 5, and 10 mg/kg/day from 60 to 87 days after birth. PFTeDA significantly reduced serum testosterone levels at 1 mg/kg and higher do…	2022	Tang, Y.; Ying, Y.; Zou, C.; Yan, H.; Wang, Y.; Li, H.; Li, X.; Xu, Z.; Lv, J.; Ge, R. S.	Environmental Toxicology	21808		35385208	In Vitro|Human|Animal (all)|Animal (human health models)|Ecotoxicity (animal and plant)	Perfluorotetradecanoic acid|Methyl heptafluorobutyrate	Leydig cell function in adult male rats is disrupted by perfluorotetradecanoic acid through increasing oxidative stress and apoptosis Perfluorotetradecanoic acid (PFTeDA) is a long-chain perfluoroalkyl compound with increased applications. Its effect on Leydig cell function and its underlying mechanism remain unclear. Male Sprague-Dawley rats (60 days old) were gavaged with PFTeDA at doses of 0, …
0.4075167285961621	FALSE	FALSE	s75118	5916987	Multiplexed imaging of therapeutic cells with multispectrally encoded magnetofluorescent nanocomposite emulsions	Here, we describe the fabrication of multispectrally encoded nanoprobes, perfluorocarbon (PFC)/quantum dots (QDs) nanocomposite emulsions, which could provide both multispectral MR and multicolor optical imaging modalities. Our strategy exploited the combination of the multispectral MR properties of four different PFC materials and the multicolor emission properties of three different colored CdS…	2009	Lim, Y. T.; Noh, Y. W.; Cho, J. H.; Han, J. H.; Choi, B. S.; Kwon, J.; Hong, K. S.; Gokarna, A.; Cho, Y. H.; Chung, B. H.	Journal of the American Chemical Society	119399		19894710	In Vitro	2-(Perfluorohexyl)ethanethiol	Multiplexed imaging of therapeutic cells with multispectrally encoded magnetofluorescent nanocomposite emulsions Here, we describe the fabrication of multispectrally encoded nanoprobes, perfluorocarbon (PFC)/quantum dots (QDs) nanocomposite emulsions, which could provide both multispectral MR and multicolor optical imaging modalities. Our strategy exploited the combination of the multispectral MR…
0.4041428531944721	FALSE	FALSE	s136880	5920642	Particle size analysis of perfluorocarbon emulsions in a complex whole blood matrix by sedimentation field-flow fractionation	The goal of this study was to show that sedimentation field-flow fractionation (SdFFF) could be used to study changes in the particle size distribution of perfluorocarbon (PFC) emulsion droplets in ex vivo whole blood samples. A PFC emulsion containing 40% w/v perfluorooctyl bromide (PFOB), 20% w/v perfluorodecyl bromide (PFDB), and 6% w/v egg yolk phospholipid (EYP) was manufactured by high pres…	2004	Weers, J. G.; Arlauskas, R. A.	Colloids and Surfaces B: Biointerfaces	120410			In Vitro|Animal (all)|Animal (human health models)|Ecotoxicity (animal and plant)	Perflubrodec|6_2 Fluorotelomer methacrylate	Particle size analysis of perfluorocarbon emulsions in a complex whole blood matrix by sedimentation field-flow fractionation The goal of this study was to show that sedimentation field-flow fractionation (SdFFF) could be used to study changes in the particle size distribution of perfluorocarbon (PFC) emulsion droplets in ex vivo whole blood samples. A PFC emulsion containing 40% w/v perfluorooct…
0.4035634322099534	FALSE	FALSE	s42902	5381762	Gelation of fluorinated liquids by non-fluorinated low-molecular-mass molecules	A family of tetrahydroxy diesters has been synthesised and observed to gel a range of fluorinated solvents and their mixtures; the phase behaviour and gel microstructure are reported for a homologous family of these diesters in blends of 1H,1H-heptafluorobutanol (HFB) and 2H,3H-perfluoropentane (HPFP).	2005	Griffiths, P. C.; CÃ´te, M.; James, R.; Rogueda, P. G.; Morgan, I. R.; Knight, D. W.	Chemical Communications	110161		16075098	Human	Heptafluorobutanol|2H,3H-Decafluoropentane	Gelation of fluorinated liquids by non-fluorinated low-molecular-mass molecules A family of tetrahydroxy diesters has been synthesised and observed to gel a range of fluorinated solvents and their mixtures; the phase behaviour and gel microstructure are reported for a homologous family of these diesters in blends of 1H,1H-heptafluorobutanol (HFB) and 2H,3H-perfluoropentane (HPFP).
0.4031393044885525	FALSE	FALSE	s41104	6988531	Human biomonitoring of per- and polyfluoroalkyl substances in German blood plasma samples from 1982 to 2019	The findings of per- and polyfluoroalkyl substances (PFAS) in humans and the environment all over the world have raised concerns and public awareness for this group of man-made chemicals. In the last three decades, this led to different regulatory restrictions for specific PFAS as well as shifts in the production and usage of these substances. In this study, we analyzed the PFAS levels of 100 hum…	2020	GÃ¶ckener, B.; Weber, T.; RÃ¼del, H.; BÃ¼cking, M.; Kolossa-Gehring, M.	Environment International	132466		32949877	Human	8_2 Fluorotelomer sulfonic acid|Perfluorooctanoic acid|Perfluorooctane|Perfluorooctanesulfonic acid|Perfluorononanoic acid|Ammonium perfluoro-2-methyl-3-oxahexanoate|Methyl heptafluorobutyrate|Perfluorohexanesulfonic acid	Human biomonitoring of per- and polyfluoroalkyl substances in German blood plasma samples from 1982 to 2019 The findings of per- and polyfluoroalkyl substances (PFAS) in humans and the environment all over the world have raised concerns and public awareness for this group of man-made chemicals. In the last three decades, this led to different regulatory restrictions for specific PFAS as well as s…
0.402381	FALSE	FALSE	s150812	6316213	Insights into uptake, translocation, and transformation mechanisms of perfluorophosphinates and perfluorophosphonates in wheat (Triticum aestivum L.)	As emerging alternatives of legacy perfluoroalkyl substances, perfluorophosphinates (PFPiAs) and perfluorophosphonates (PFPAs) are widely applied in industrial and agricultural fields and are supposed to be large partitioned to soil and highly persistent. It is of particular interest to understand their transfer from roots to shoots and transformation in plants, such as wheat. The results of hydr…	2020	Zhou, J.; Yang, Z.; Liu, Q.; Liu, Y.; Liu, M.; Wang, T.; Zhu, L.	Environmental Science & Technology	121682		31795634	Plant|Human|Physical Chemistry (beta)|Environmental Fate (beta)|Ecotoxicity (animal and plant)	Perfluorooctane|Methyl heptafluorobutyrate|1H-Perfluorohexane	Insights into uptake, translocation, and transformation mechanisms of perfluorophosphinates and perfluorophosphonates in wheat (Triticum aestivum L.) As emerging alternatives of legacy perfluoroalkyl substances, perfluorophosphinates (PFPiAs) and perfluorophosphonates (PFPAs) are widely applied in industrial and agricultural fields and are supposed to be large partitioned to soil and highly persi…
0.401929	FALSE	FALSE	s119937	6316190	Fluorine Mass Balance and Suspect Screening in Marine Mammals from the Northern Hemisphere	There is increasing evidence that the ~20 routinely monitored per- and polyfluoroalkyl substances (PFASs) account for only a fraction of extractable organofluorine (EOF) occurring in the environment. To assess whether PFAS exposure is being underestimated in marine mammals from the Northern Hemisphere, we performed a fluorine mass balance on liver tissues from 11 different species using a combina…	2020	Spaan, K. M.; van Noordenburg, C.; Plassmann, M. M.; Schultes, L.; Shaw, S.; Berger, M. L.; Heide-JÃ¸rgensen, M. P.; Rosing-Asvid, A.; Granquist, S. M.; Dietz, R.; Sonne, C.; Riget, F.; Roos, A. M.; Benskin, J. P.	Environmental Science & Technology	121660		32160740	In Vitro|Animal (all)|Ecotoxicity (animal and plant)	Perfluorooctane|Perfluorooctanesulfonic acid|Methyl heptafluorobutyrate|3-Perfluoroheptylpropanoic acid	Fluorine Mass Balance and Suspect Screening in Marine Mammals from the Northern Hemisphere There is increasing evidence that the ~20 routinely monitored per- and polyfluoroalkyl substances (PFASs) account for only a fraction of extractable organofluorine (EOF) occurring in the environment. To assess whether PFAS exposure is being underestimated in marine mammals from the Northern Hemisphere, we p…
0.4014418706737936	FALSE	FALSE	s38268	6356901	Evaluation of developmental toxicity, developmental neurotoxicity, and tissue dose in zebrafish exposed to GenX and other PFAS	<strong>BACKGROUND: </strong>Per- and polyfluoroalkyl substances (PFAS) are a diverse class of industrial chemicals with widespread environmental occurrence. Exposure to long-chain PFAS is associated with developmental toxicity, prompting their replacement with short-chain and fluoroether compounds. There is growing public concern over the safety of replacement PFAS.<br /><br /><strong>OBJECTIVE:…	2020	Gaballah, S.; Swank, A.; Sobus, J. R.; Howey, X. M.; Schmid, J.; Catron, T.; Mccord, J.; Hines, E.; Strynar, M.; Tal, T.	Environmental Health Perspectives	127000		32271623	In Vitro|Animal (all)|Environmental Fate (beta)|Animal (human health models)|Human|Ecotoxicity (animal and plant)	Perfluorooctanesulfonic acid|Methyl heptafluorobutyrate|Perfluorohexanesulfonic acid|Perfluorohexanoic acid|Perfluorooctanoic acid|Perfluoro-2-methyl-3-oxahexanoic acid|Ammonium perfluoro-2-methyl-3-oxahexanoate|Perfluoroheptanesulfonic acid|Perfluorobutanesulfonic acid	Evaluation of developmental toxicity, developmental neurotoxicity, and tissue dose in zebrafish exposed to GenX and other PFAS <strong>BACKGROUND: </strong>Per- and polyfluoroalkyl substances (PFAS) are a diverse class of industrial chemicals with widespread environmental occurrence. Exposure to long-chain PFAS is associated with developmental toxicity, prompting their replacement with short-chai…
0.4010541021816037	FALSE	FALSE	s140929	5381286	Comparative in Vitro and in Vivo Evaluation of the Estrogenic Effect of Hexafluoropropylene Oxide Homologues	As alternatives to perfluorooctanoic acid (PFOA), hexafluoropropylene oxide (HFPO) homologues, including hexafluoropropylene oxide dimer acid (HFPO-DA), hexafluoropropylene oxide trimer acid (HFPO-TA), and hexafluoropropylene oxide tetramer acid (HFPO-TeA), have been used in the fluoropolymer industry for a long period of time. These compounds have attracted widespread attention in recent years d…	2019	Xin, Y.; Ren, X. M.; Wan, B.; Guo, L. H.	Environmental Science & Technology	109838		31251593	In Vitro|Animal (all)|Environmental Fate (beta)|Animal (human health models)|Ecotoxicity (animal and plant)	Perfluorooctanoic acid|Perfluoro(2-methyl-3-oxahexanoyl) fluoride|Ammonium perfluoro-2-methyl-3-oxahexanoate|Methyl heptafluorobutyrate|Perfluoro-2,5-dimethyl-3,6-dioxanonanoic acid	Comparative in Vitro and in Vivo Evaluation of the Estrogenic Effect of Hexafluoropropylene Oxide Homologues As alternatives to perfluorooctanoic acid (PFOA), hexafluoropropylene oxide (HFPO) homologues, including hexafluoropropylene oxide dimer acid (HFPO-DA), hexafluoropropylene oxide trimer acid (HFPO-TA), and hexafluoropropylene oxide tetramer acid (HFPO-TeA), have been used in the fluoropoly…
0.4008331957559385	FALSE	FALSE	s140855	9960711	Exposure to hexafluoropropylene oxide dimer acid (HFPO-DA) disturbs the gut barrier function and gut microbiota in mice	Hexafluoropropylene oxide dimer acid (HFPO-DA) is the substitute for perfluoro octanoic acid (PFOA), and recently it has been detected in environmental water samples worldwide and has multiple toxicities. However, whether it will affect the intestines and gut microbiota remains unclear. In this study, in order to evaluate the gut toxicity of HFPO-DA in mammals, male mice were orally exposed to 0,…	2021	Xie, X.; Zhou, J.; Hu, L.; Shu, R.; Zhang, M.; Xiong, Z.; Wu, F.; Fu, Z.	Environmental Pollution	150887		34416495	Human|Animal (all)|Animal (human health models)|Ecotoxicity (animal and plant)	Perfluorooctanoic acid|Perfluoro(2-methyl-3-oxahexanoyl) fluoride|Ammonium perfluoro-2-methyl-3-oxahexanoate|Methyl heptafluorobutyrate	Exposure to hexafluoropropylene oxide dimer acid (HFPO-DA) disturbs the gut barrier function and gut microbiota in mice Hexafluoropropylene oxide dimer acid (HFPO-DA) is the substitute for perfluoro octanoic acid (PFOA), and recently it has been detected in environmental water samples worldwide and has multiple toxicities. However, whether it will affect the intestines and gut microbiota remains …
0.3998536355830103	FALSE	FALSE	s58329	9952258	Novel and legacy per- and polyfluoroalkyl substances (PFAS) in freshwater sporting fish from background and firefighting foam impacted ecosystems in Eastern Canada	Emerging PFAS were recently reported at sites impacted by aqueous film-forming foams (AFFFs) and near major manufacturing centers; however, few studies have evaluated whether these can occur far from release sites. Here, newly identified PFAS were investigated in wild sporting fish from boreal freshwater ecosystems (background sites, 2013-2014 summer seasons), compared to fish impacted by a major…	2021	KaborÃ©, H. A.; Goeury, K.; Desrosiers, M.; Vo Duy, S.; Liu, J.; Cabana, G.; Munoz, G.; SauvÃ©, S.	Science of the Total Environment	150435		34762942	Animal (all)|Animal (human health models)|Ecotoxicity (animal and plant)	Perfluorooctane|Perfluorooctanesulfonic acid|Methyl heptafluorobutyrate|3-Perfluoroheptylpropanoic acid	Novel and legacy per- and polyfluoroalkyl substances (PFAS) in freshwater sporting fish from background and firefighting foam impacted ecosystems in Eastern Canada Emerging PFAS were recently reported at sites impacted by aqueous film-forming foams (AFFFs) and near major manufacturing centers; however, few studies have evaluated whether these can occur far from release sites. Here, newly identifi…
0.3944117656794265	FALSE	FALSE	s79229	1291067	Interactions of fluorochemicals with rat liver fatty acid-binding protein	Liver-fatty acid binding protein (L-FABP) is an abundant intracellular lipid-carrier protein. The hypothesis that perfluorooctanesulfonate (PFOS), perfluorooctanoate (PFOA), and certain related perfluorooctanesulfonamide-based fluorochemicals (PFOSAs) can interfere with the binding affinity of L-FABP for fatty acids was tested. The relative effectiveness of PFOA, PFOS, N-ethylperfluorooctanesulfo…	2002	Luebker, D. J.; Hansen, K. J.; Bass, N. M.; Butenhoff, J. L.; Seacat, A. M.	Toxicology	90155		12093614	In Vitro|Animal (all)|Animal (human health models)|Ecotoxicity (animal and plant)	Perfluorooctanesulfonate|Perfluorooctanoic acid|Perfluorooctanesulfonic acid|Methyl heptafluorobutyrate|Perfluorooctanesulfonamide|N-Ethylperfluorooctanesulfonamide|N-Ethyl-N-(2-hydroxyethyl)perfluorooctanesulfonamide	Interactions of fluorochemicals with rat liver fatty acid-binding protein Liver-fatty acid binding protein (L-FABP) is an abundant intracellular lipid-carrier protein. The hypothesis that perfluorooctanesulfonate (PFOS), perfluorooctanoate (PFOA), and certain related perfluorooctanesulfonamide-based fluorochemicals (PFOSAs) can interfere with the binding affinity of L-FABP for fatty acids was tes…
0.3923893139621167	FALSE	FALSE	s44647	5381350	Enantiotropic phase transition and twinning in 2,2,3,3,4,4-hexafluoropentane-1,5-diol	Four crystal structure determinations of 2,2,3,3,4,4-hexafluoropentane-1,5-diol (HFPD), C5H6F6O2, were conducted on a single specimen by varying the temperature. Two polymorphs of HFPD were found to be enantiotropically related as phases (I) and (II), both in the space group P1. These structures contain closely related R(4)(4)(20) sheets. A structure determination was completed on form (Ia) at 28…	2009	Ha, J. M.; Young, V.	Acta Crystallographica. Section C: Crystal Structure Communications	109883		19652321	Human	Hexafluoroamylene glycol	Enantiotropic phase transition and twinning in 2,2,3,3,4,4-hexafluoropentane-1,5-diol Four crystal structure determinations of 2,2,3,3,4,4-hexafluoropentane-1,5-diol (HFPD), C5H6F6O2, were conducted on a single specimen by varying the temperature. Two polymorphs of HFPD were found to be enantiotropically related as phases (I) and (II), both in the space group P1. These structures contain closely …
0.3882067326509844	FALSE	FALSE	s121673	10412772	Co-exposure to perfluoroalkyl acids and heavy metals mixtures associated with impaired kidney function in adults: A community-based population study in China	<strong>BACKGROUND: </strong>Previous studies have separately linked either perfluoroalkyl acid (PFAA) or heavy metal exposure with kidney dysfunction. However, the relationships of co-exposure to PFAAs and heavy metals with kidney function are still unclear.<br /><br /><strong>OBJECTIVES: </strong>To explore the associations between exposure to PFAAs and heavy metals mixtures and kidney function…	2022	Su, F.; Zeeshan, M.; Xiong, L. H.; Lv, J. Y.; Wu, Y.; Tang, X. J.; Zhou, Y.; Ou, Y. Q.; Huang, W. Z.; Feng, W. R.; Zeng, X. W.; Dong, G. H.	Science of the Total Environment	21520		35643130	Human|Ecotoxicity (animal and plant)	Methyl heptafluorobutyrate|Perfluoroheptanesulfonic acid	Co-exposure to perfluoroalkyl acids and heavy metals mixtures associated with impaired kidney function in adults: A community-based population study in China <strong>BACKGROUND: </strong>Previous studies have separately linked either perfluoroalkyl acid (PFAA) or heavy metal exposure with kidney dysfunction. However, the relationships of co-exposure to PFAAs and heavy metals with kidney function …
0.385891	FALSE	FALSE	s147827	3859253	Uptake, Translocation, and Metabolism of 8:2 Fluorotelomer Alcohol in Soybean (Glycine max L. Merrill)	Biotransformation of fluorotelomer alcohols (FTOHs) is widely considered as an additional source of perfluorocarboxylic acids (PFCAs) in environmental biota. Compared with the extensive studies conducted in animals and microbes, biotransformation pathways of FTOHs in plants are still unclear. In this study, a hydroponic experiment was conducted to investigate the uptake, translocation and metabol…	2016	Zhang, H.; Wen, B.; Hu, X.; Wu, Y.; Pan, Y.; Huang, H.; Liu, L.; Zhang, S.	Environmental Science & Technology	100002		27993068	In Vitro|Plant|Animal (all)|Environmental Fate (beta)|Animal (human health models)|Human|Ecotoxicity (animal and plant)	Methyl heptafluorobutyrate|Perfluorooctanoyl fluoride|Perfluoroheptanoic acid|Perfluorohexanoic acid|Perfluorooctanoic acid|8_2 Fluorotelomer alcohol|3-Perfluoroheptylpropanoic acid	Uptake, Translocation, and Metabolism of 8:2 Fluorotelomer Alcohol in Soybean (Glycine max L. Merrill) Biotransformation of fluorotelomer alcohols (FTOHs) is widely considered as an additional source of perfluorocarboxylic acids (PFCAs) in environmental biota. Compared with the extensive studies conducted in animals and microbes, biotransformation pathways of FTOHs in plants are still unclear. In…
0.3850497140168224	FALSE	FALSE	s135790	10568139	Comparison of developmental toxicity induced by PFOA, HFPO-DA, and HFPO-TA in zebrafish embryos	Hexafluoropropylene oxide dimer acids (HFPO-DA) and hexafluoropropylene oxide trimer acids (HFPO-TA) are alternatives to perfluorooctanoic acid (PFOA). However, little information on the comparison of their toxicities is available. Here, zebrafish embryos were exposed to PFOA, HFPO-DA, and HFPO-TA with exposure concentrations of 5 and 500 Î¼g/L. Behavioral abnormal, enzyme activities and gene exp…	2022	Wang, Y.; Jiang, S.; Wang, B.; Chen, X.; Lu, G.	Chemosphere	57117		36309054	Animal (all)|Animal (human health models)|Ecotoxicity (animal and plant)	Methyl heptafluorobutyrate|Perfluoro-2,5-dimethyl-3,6-dioxanonanoic acid|Perfluorooctanoic acid|Perfluoro(2-methyl-3-oxahexanoyl) fluoride|Ammonium perfluoro-2-methyl-3-oxahexanoate	Comparison of developmental toxicity induced by PFOA, HFPO-DA, and HFPO-TA in zebrafish embryos Hexafluoropropylene oxide dimer acids (HFPO-DA) and hexafluoropropylene oxide trimer acids (HFPO-TA) are alternatives to perfluorooctanoic acid (PFOA). However, little information on the comparison of their toxicities is available. Here, zebrafish embryos were exposed to PFOA, HFPO-DA, and HFPO-TA with…
0.3847710218242889	FALSE	FALSE	s104518	10538274	Comparison Between Ultrasound Guided Transversalis Fascia Plane and Transversus Abdominis Plane Block on Postoperative Pain in Patients Undergoing Elective Cesarean Section: A Randomized Clinical Trial		2018	Rahimzadeh, P.; Reza Faiz, S. H.; Imani, F.; Jahromi, M. R.	Iranian Red Crescent Medical Journal	37900			Human		Comparison Between Ultrasound Guided Transversalis Fascia Plane and Transversus Abdominis Plane Block on Postoperative Pain in Patients Undergoing Elective Cesarean Section: A Randomized Clinical Trial
0.3845732090287657	FALSE	FALSE	s26434	3856458	An ultra-sensitive method for the analysis of perfluorinated alkyl acids in drinking water using a column switching high-performance liquid chromatography tandem mass spectrometry	In epidemiological research, it has become increasingly important to assess subjects' exposure to different classes of chemicals in multiple environmental media. It is a common practice to aliquot limited volumes of samples into smaller quantities for specific trace level chemical analyses. A novel method was developed for the determination of 14 perfluorinated alkyl acids (PFAAs) in small volume…	2017	Dasu, K.; Nakayama, S. F.; Yoshikane, M.; Mills, M. A.; Wright, J. M.; Ehrlich, S.	Journal of Chromatography A	99247		28336137	Environmental Fate (beta)|Human|Ecotoxicity (animal and plant)	Perfluorooctanesulfonic acid|Methyl heptafluorobutyrate|Perfluoroheptanoic acid|Perfluorohexanesulfonic acid|Perfluorooctanoic acid|Perfluorobutanesulfonic acid	An ultra-sensitive method for the analysis of perfluorinated alkyl acids in drinking water using a column switching high-performance liquid chromatography tandem mass spectrometry In epidemiological research, it has become increasingly important to assess subjects' exposure to different classes of chemicals in multiple environmental media. It is a common practice to aliquot limited volumes of sam…
0.3812007848291989	FALSE	FALSE	s113690	3858421	[Effect of food deprivation, phenobarbital and perfluorobutyric acid on the content of nucleic acids, spermidine and spermine in the mouse liver]		1969	Seiler, N.; Werner, G.; Fischer, H. A.	Naunyn-Schmiedebergs Archiv fÃ¼r Experimentelle Pathologie und Pharmakologie	99596		5804274	Animal (human health models)|Ecotoxicity (animal and plant)|Animal (all)	Perfluorobutanoic acid|Methyl heptafluorobutyrate	[Effect of food deprivation, phenobarbital and perfluorobutyric acid on the content of nucleic acids, spermidine and spermine in the mouse liver]
0.3789661207114022	FALSE	FALSE	s90178	5408886	Sensitive, robust and automated protein analysis of cell differentiation and of primary human blood cells by intact cell MALDI mass spectrometry biotyping	Intact cell mass spectrometry biotyping, a collection of methods for classification of cells based on mass spectrometric fingerprints, is an established method in clinical and environmental microbiology. It has recently also been applied to the investigation of mammalian cells including primary blood cells and cultured cells. However, few automated procedures suitable for higher throughput and li…	2012	Munteanu, B.; von Reitzenstein, C.; Haensch, G. M.; Meyer, B.; Hopf, C.	Analytical and Bioanalytical Chemistry	114659		22955673	In Vitro|Ecotoxicity (animal and plant)|Human|Animal (all)	Trifluoroacetic acid|Methyl heptafluorobutyrate	Sensitive, robust and automated protein analysis of cell differentiation and of primary human blood cells by intact cell MALDI mass spectrometry biotyping Intact cell mass spectrometry biotyping, a collection of methods for classification of cells based on mass spectrometric fingerprints, is an established method in clinical and environmental microbiology. It has recently also been applied to the…
0.3774784435073322	FALSE	FALSE	s141634	9960715	Hexafluoropropylene oxide dimer acid (HFPO-DA) induced developmental cardiotoxicity and hepatotoxicity in hatchling chickens: Roles of peroxisome proliferator activated receptor alpha	Hexafluoropropylene oxide dimer acid (HFPO-DA) is a perfluorooctanoic acid (PFOA) substitute. In the current study, potential developmental cardiotoxicity and hepatotoxicity following HFPO-DA exposure in chicken embryo has been investigated, focusing on the roles of peroxisome proliferator activated receptor alpha (PPARÎ±), the major molecular target in PFOA-induced toxicities. HFPO-DA was expose…	2021	Xu, X.; Ni, H.; Guo, Y.; Lin, Y.; Ji, J.; Jin, C.; Yuan, F.; Feng, M.; Ji, N.; Zheng, Y.; Jiang, Q.	Environmental Pollution	150891		34500398	In Vitro|Animal (all)|Animal (human health models)|Ecotoxicity (animal and plant)	Perfluorooctanoic acid|Perfluoro(2-methyl-3-oxahexanoyl) fluoride|Ammonium perfluoro-2-methyl-3-oxahexanoate|Methyl heptafluorobutyrate	Hexafluoropropylene oxide dimer acid (HFPO-DA) induced developmental cardiotoxicity and hepatotoxicity in hatchling chickens: Roles of peroxisome proliferator activated receptor alpha Hexafluoropropylene oxide dimer acid (HFPO-DA) is a perfluorooctanoic acid (PFOA) substitute. In the current study, potential developmental cardiotoxicity and hepatotoxicity following HFPO-DA exposure in chicken emb…
0.3769944912289175	FALSE	FALSE	s33606	10410649	In vitro activity of a panel of per- and polyfluoroalkyl substances (PFAS), fatty acids, and pharmaceuticals in peroxisome proliferator-activated receptor (PPAR) alpha, PPAR gamma, and estrogen receptor assays	Data demonstrate numerous per- and polyfluoroalkyl substances (PFAS) activate peroxisome proliferator-activated receptor alpha (PPARÎ±), however, additional work is needed to characterize PFAS activity on PPAR gamma (PPARÎ³) and other nuclear receptors. We utilized in vitro assays with either human or rat PPARÎ± or PPARÎ³ ligand binding domains to evaluate 16 PFAS (HFPO-DA, HFPO-DA-AS, NBP2, PFMO…	2022	Evans, N.; Conley, J. M.; Cardon, M.; Hartig, P.; Medlock-Kakaley, E.; Gray, L. E.	Toxicology and Applied Pharmacology	21287		35752307	In Vitro|Animal (all)|Animal (human health models)|Human|Ecotoxicity (animal and plant)	6_2 Fluorotelomer alcohol|Perfluorooctanesulfonic acid|Methyl heptafluorobutyrate|Perfluorooctanesulfonamide|Perfluorohexanesulfonic acid|Perfluorohexanoic acid|Perfluorooctanoic acid|8_2 Fluorotelomer alcohol|Perfluoro(2-methyl-3-oxahexanoyl) fluoride|Perfluorononanoic acid|Ammonium perfluoro-2-methyl-3-oxahexanoate|Perfluorodecanoic acid|Perfluorobutanesulfonic acid	In vitro activity of a panel of per- and polyfluoroalkyl substances (PFAS), fatty acids, and pharmaceuticals in peroxisome proliferator-activated receptor (PPAR) alpha, PPAR gamma, and estrogen receptor assays Data demonstrate numerous per- and polyfluoroalkyl substances (PFAS) activate peroxisome proliferator-activated receptor alpha (PPARÎ±), however, additional work is needed to characterize P…
0.3757267422179586	FALSE	FALSE	s70480	1274414	Biodegradation of polyfluoroalkyl phosphates as a source of perfluorinated acids to the environment	Wastewater treatment plants (WWTPs) have been identified as a major source of perfluorocarboxylates (PFCAs) to aqueous environments. The observed increase in PFCA mass flows from WWTP influent to effluent suggests the biodegradation of commercial fluorinated materials within the WWTP. Commercial fluorinated surfactants are used as greaseproofing agents in food-contact paper products as well as le…	2010	Lee, H.; D'eon, J.; Mabury, S. A.	Environmental Science & Technology	89858		20355697	Plant|Animal (all)|Environmental Fate (beta)|Animal (human health models)|Ecotoxicity (animal and plant)	6_2 Fluorotelomer phosphate monoester	Biodegradation of polyfluoroalkyl phosphates as a source of perfluorinated acids to the environment Wastewater treatment plants (WWTPs) have been identified as a major source of perfluorocarboxylates (PFCAs) to aqueous environments. The observed increase in PFCA mass flows from WWTP influent to effluent suggests the biodegradation of commercial fluorinated materials within the WWTP. Commercial fl…
0.374089	FALSE	FALSE	s13716	7049872	Clinical impact of patient adherence to a fixed-dose combination of olmesartan, amlodipine and hydrochlorothiazide	Recent findings from randomized clinical trials indicate an improved patient adherence and blood pressure (BP) control by using fixed-dose combinations (FDCs) in the treatment of hypertension. The aim of the present study was to verify those data in a large real-world sample of hypertensive patients and to cross-check adherence evaluation performed by physicians and patients self-assessment.	2014	Bramlage, P.; Ketelhut, R.; Fronk, E. M.; Wolf, W. P.; Smolnik, R.; Zemmrich, C.; Schmieder, R. E.	Clinical Drug Investigation	137924		24719291	Human		Clinical impact of patient adherence to a fixed-dose combination of olmesartan, amlodipine and hydrochlorothiazide Recent findings from randomized clinical trials indicate an improved patient adherence and blood pressure (BP) control by using fixed-dose combinations (FDCs) in the treatment of hypertension. The aim of the present study was to verify those data in a large real-world sample of hyper…
0.3702684812372592	FALSE	FALSE	s47905	10412845	Evaluation of Transcriptomic Responses in Livers of Mice Exposed to the Short-Chain PFAS Compound HFPO-DA	HFPO-DA (ammonium 2,3,3,3-tetrafluoro-2-(heptafluoropropoxy)-propanoate; CASRN 62037-80-3) is a component of the GenX technology platform used as a polymerization aid in the manufacture of some types of fluoropolymers. The liver is the primary target of toxicity for HFPO-DA in rodents and previous examination of hepatic transcriptomic responses in mice following oral exposure to HFPO-DA for 90 da…	2022	Heintz, M. M.; Chappell, G. A.; Thompson, C. M.; Haws, L. C.	Frontiers in Toxicology	21549		35832492	In Vitro|Animal (all)|Animal (human health models)|Ecotoxicity (animal and plant)	Perfluoro(2-methyl-3-oxahexanoyl) fluoride|Ammonium perfluoro-2-methyl-3-oxahexanoate|Methyl heptafluorobutyrate	Evaluation of Transcriptomic Responses in Livers of Mice Exposed to the Short-Chain PFAS Compound HFPO-DA HFPO-DA (ammonium 2,3,3,3-tetrafluoro-2-(heptafluoropropoxy)-propanoate; CASRN 62037-80-3) is a component of the GenX technology platform used as a polymerization aid in the manufacture of some types of fluoropolymers. The liver is the primary target of toxicity for HFPO-DA in rodents and pre…
0.3635475054925618	FALSE	FALSE	s124455	2850315	Miscibility and multilayer formation of fluoroalkane-Î±,Ï‰-diol mixtures at the air/water interface	The surface tension Î³ of the aqueous solution of 1H,1H,6H,6H-perfluorohexane-1,6-diol (FC6diol) and 1H,1H,8H,8H-perfluorooctane-1,8-diol (FC8diol) mixtures was measured as a function of total molality m and composition of FC8diol in the mixture X2 at 293.15 K under atmospheric pressure. The Î³ vs m curves except at X2 = 0 and 0.05 have a distinct break point due to a phase transition in the adso…	2011	Takiue, T.; Nakamura, F.; Sakamoto, H.; Matsubara, H.; Aratono, M.	Journal of Physical Chemistry B	95222		21192649	Human|Physical Chemistry (beta)	8_2 Fluorotelomer alcohol|Perfluorooctane|1H,1H,8H,8H-Perfluorooctane-1,8-diol	Miscibility and multilayer formation of fluoroalkane-Î±,Ï‰-diol mixtures at the air/water interface The surface tension Î³ of the aqueous solution of 1H,1H,6H,6H-perfluorohexane-1,6-diol (FC6diol) and 1H,1H,8H,8H-perfluorooctane-1,8-diol (FC8diol) mixtures was measured as a function of total molality m and composition of FC8diol in the mixture X2 at 293.15 K under atmospheric pressure. The Î³ vs …
0.3627856898060717	FALSE	FALSE	s78311	7040712	The Clinical Implications of Triple Therapy in Fixed-Dose Combination in COPD: From the Trial to the Patient	The emergence of a fixed-dose combination (FDC) of a long-acting Î²2-agonists (LABAS), a long-acting anticholinergic agent (LAMA), and an inhaled corticosteroid (ICS) in a single inhalation device has changed the approach to inhaled therapy. Although clinical trials describe the efficacy and safety of these FDCs, their use in daily clinical practice can present challenges for the clinician in two…	2020	LÃ³pez-Campos, J. L.; Carrasco-HernÃ¡ndez, L.; RomÃ¡n RodrÃ­guez, L.; Quintana-Gallego, E.; Carmona Bernal, C.; AlcÃ¡zar Navarrete, B.	Archivos de BronconeumologÃ­a	136254		31983474	Human		The Clinical Implications of Triple Therapy in Fixed-Dose Combination in COPD: From the Trial to the Patient The emergence of a fixed-dose combination (FDC) of a long-acting Î²2-agonists (LABAS), a long-acting anticholinergic agent (LAMA), and an inhaled corticosteroid (ICS) in a single inhalation device has changed the approach to inhaled therapy. Although clinical trials describe the efficacy a…
0.3627658860502894	FALSE	FALSE	s111285	7029326	[Short term olfactory memory and olfactory function after inhalation anesthetic agents: a randomized clinical trial]	This clinical trial aimed to evaluate the effects of two different inhalation anesthetic agents on postoperative olfactory memory and olfactory function in patients who underwent micro laryngeal surgery.	2020	Sari, H.; Atar, Y.; Mingir, T.; Kumral, T. L.; Akgun, M. F.; Ahmed, E. A.; Aydogdu, I.; Salturk, Z.; Berkiten, G.; Uyar, Y.	Revista Brasileira de Anestesiologia	135111		32173063	Human		[Short term olfactory memory and olfactory function after inhalation anesthetic agents: a randomized clinical trial] This clinical trial aimed to evaluate the effects of two different inhalation anesthetic agents on postoperative olfactory memory and olfactory function in patients who underwent micro laryngeal surgery.
0.3618278551945673	FALSE	FALSE	s24775	5387182	Effect of long- and short-chain perfluorinated compounds on cultured thyroid cells viability and response to TSH	<strong>PURPOSE: </strong>Perfluorinated chemicals are widespread pollutants persistent in the environment with links to some major health issues. The two main compounds, perfluoro-octanoic acid (PFOA) and perfluoro-alkyl sulphonate (PFOS), were recently classified as carcinogenetic and thus their use has been restricted. Short-chain PFCs were recently developed as an alternative, but no data reg…	2019	Croce, L.; Coperchini, F.; Tonacchera, M.; Imbriani, M.; Rotondi, M.; Chiovato, L.	Journal of Endocrinological Investigation	110703		31102255	In Vitro|Animal (all)|Animal (human health models)|Ecotoxicity (animal and plant)	Perfluoropropanoic acid|Perfluorooctanesulfonic acid|Methyl heptafluorobutyrate|Pentafluoropropanoic anhydride|Perfluorooctanoic acid|Perfluoropentanoic acid|Perfluorinated compounds|Perfluorobutanesulfonic acid|Perfluorobutanoic acid	Effect of long- and short-chain perfluorinated compounds on cultured thyroid cells viability and response to TSH <strong>PURPOSE: </strong>Perfluorinated chemicals are widespread pollutants persistent in the environment with links to some major health issues. The two main compounds, perfluoro-octanoic acid (PFOA) and perfluoro-alkyl sulphonate (PFOS), were recently classified as carcinogenetic an…
0.3614734110590042	FALSE	FALSE	s76048	5381559	Spatial Distribution of Perfluorinated Compounds in Atmosphere of the Pearl River Delta, China	Perfluorinated compounds (PFCs) are of special concern due to their environmental persistence and biotoxicity. In the present study, spatial distribution of PFCs in atmosphere of the Pearl River Delta (PRD) of Southern China was investigated from November 2013 to January 2014. Forty-two air samples were collected using passive air samplers to determine the 13 target analytes, including perfluoroa…	2019	Liu, B.; Xie, L.; Zhang, H.; Li, J.; Wang, X.; Dong, W.	Archives of Environmental Contamination and Toxicology	109963		31102029	Human|Physical Chemistry (beta)|Environmental Fate (beta)	Perfluorooctanoic acid|Perfluorooctane|Perfluorooctanesulfonic acid|Perfluoropentanoic acid|Perfluorinated compounds|Methyl heptafluorobutyrate|Perfluoroheptanoic acid	Spatial Distribution of Perfluorinated Compounds in Atmosphere of the Pearl River Delta, China Perfluorinated compounds (PFCs) are of special concern due to their environmental persistence and biotoxicity. In the present study, spatial distribution of PFCs in atmosphere of the Pearl River Delta (PRD) of Southern China was investigated from November 2013 to January 2014. Forty-two air samples were…
0.3613261957708414	FALSE	FALSE	s112776	2919442	The cellular effects of a unique pesticide sulfluramid (N-ethylperfluorooctane sulphonamide) on rabbit renal proximal tubules	The cellular effects of sulfluramid (N-ethylperfluorooctane sulphonamide, NEPFOS) and its major metabolite perfluorooctane sulphonamide (PFOS) were examined using a suspension of rabbit renal proximal tubules as a model. NEPFOS and PFOS were potent stimulators of proximal tubule basal oxygen consumption (QO(2)), with initial effects exhibited at 5-10 mum and maximal effects at 50-200 mum. The inc…	1990	Schnellmann, R. G.	Toxicology In Vitro	96148		20702287	Animal (all)|Animal (human health models)|Ecotoxicity (animal and plant)	Perfluorooctane|Perfluorooctanesulfonic acid|N-Ethylperfluorooctanesulfonamide	The cellular effects of a unique pesticide sulfluramid (N-ethylperfluorooctane sulphonamide) on rabbit renal proximal tubules The cellular effects of sulfluramid (N-ethylperfluorooctane sulphonamide, NEPFOS) and its major metabolite perfluorooctane sulphonamide (PFOS) were examined using a suspension of rabbit renal proximal tubules as a model. NEPFOS and PFOS were potent stimulators of proximal …
0.3580453630633194	FALSE	FALSE	s74591	10568140	Profiling biotoxicities of hexafluoropropylene oxide trimer acid with human embryonic stem cell-based assays	Hexafluoropropylene oxide trimer acid (HFPO-TA), an emerging replacement of perfluorooctanoic acid (PFOA), has recently been reported to be a potential environmental contaminant. Due to the similar structure to PFOA, HFPO-TA may cause comparable adverse effects on human health. Therefore, evaluating the toxic profiles of HFPO-TA has become an urgent task. In this study, we investigated the cytoto…	2022	Liang, S.; Liang, G.; Zhang, Y.; Zhang, X.; Zhong, L.	Journal of Environmental Sciences	57118		35219423	In Vitro|Human	Perfluorooctanoic acid|Methyl heptafluorobutyrate|Perfluoro-2,5-dimethyl-3,6-dioxanonanoic acid	Profiling biotoxicities of hexafluoropropylene oxide trimer acid with human embryonic stem cell-based assays Hexafluoropropylene oxide trimer acid (HFPO-TA), an emerging replacement of perfluorooctanoic acid (PFOA), has recently been reported to be a potential environmental contaminant. Due to the similar structure to PFOA, HFPO-TA may cause comparable adverse effects on human health. Therefore, …
0.3571448993959126	FALSE	FALSE	s42491	3749274	Changing Interpretation of Human Health Risks from Perfluorinated Compounds		2014	Grandjean, P.; Clapp, R.	Public Health Reports	98812		25364048	Human	Perfluorinated compounds	Changing Interpretation of Human Health Risks from Perfluorinated Compounds
0.3555404037214302	FALSE	FALSE	s143695	10618029	Grain-Boundaries-Engineering via Laser Manufactured La-Doped BaSnO3 Nanocrystals with Tailored Surface States Enabling Perovskite Solar Cells with Efficiency of 23.74%	Grain boundaries (GBs) engineering of hybrid perovskite films is of significance for accessing high performance perovskite solar cells (PSCs), owing to the abundant defect states existed therein originating from the low temperature film processing. Nanocrystals embedding at GBs has shown profound advantages in carrier dynamics modulation, while the surface defects on nanocrystals in turn lead usu…	2022	Yang, X.; Zhao, W.; Li, M.; Ye, L.; Guo, P.; Xu, Y.; Guo, H.; Yu, H.; Ye, Q.; Wang, H.; Harvey, D.; Shchukin, D.; Feng, M.; Sum, T. C.; Wang, H.	Advanced Functional Materials	15243			In Vitro	1H,1H-Perfluorooctylamine	Grain-Boundaries-Engineering via Laser Manufactured La-Doped BaSnO3 Nanocrystals with Tailored Surface States Enabling Perovskite Solar Cells with Efficiency of 23.74% Grain boundaries (GBs) engineering of hybrid perovskite films is of significance for accessing high performance perovskite solar cells (PSCs), owing to the abundant defect states existed therein originating from the low temperature…
0.3555403729475077	FALSE	FALSE	s102680	1135827	Carbon dioxide vent for direct methanol fuel cells	Passive, stand-alone, direct methanol fuel cells require a pressure management system that releases CO sub(2 produced in the anode chamber. However, this must be done without allowing the methanol fuel to escape. In this paper, two siloxane membranes are investigated and shown to selectively vent CO) sub(2) from the anode chamber. The addition of hydrophobic additives, 1,6-divinylperfluorohexane …	2008	Prakash, S.; Mustain, W.; Kohl, P. A.	Journal of Power Sources	88923			In Vitro	1,6-Divinylperfluorohexane	Carbon dioxide vent for direct methanol fuel cells Passive, stand-alone, direct methanol fuel cells require a pressure management system that releases CO sub(2 produced in the anode chamber. However, this must be done without allowing the methanol fuel to escape. In this paper, two siloxane membranes are investigated and shown to selectively vent CO) sub(2) from the anode chamber. The addition of…
0.355459	FALSE	FALSE	s76056	5918615	Perfluorinated Compounds (PFCs) in Soil of the Pearl River Delta, China: Spatial Distribution, Sources, and Ecological Risk Assessment	This study investigated the levels, spatial distribution, sources, and ecological risks of 16 perfluorinated compounds (PFCs) in 68 surface soil samples (0-20 cm) from 7 cities in the Pearl River Delta (PRD), China. Sixteen target PFCs, including perfluoroalkyl carboxylic acids (PFCAs, C5-C14, C16, and C18) and perfluoroalkyl sulfonic acids (PFSAs, C4, C6, C8, and C10), were analyzed by high-perf…	2019	Liu, B.; Zhang, H.; Yu, Y.; Xie, L.; Li, J.; Wang, X.; Dong, W.	Archives of Environmental Contamination and Toxicology	120206		31655873	Plant|Animal (all)|Environmental Fate (beta)|Animal (human health models)|Ecotoxicity (animal and plant)	Perfluorooctanesulfonic acid|Methyl heptafluorobutyrate|Perfluorohexanoic acid|Perfluorooctanoic acid|Perfluorooctane|Perfluoropentanoic acid|Perfluorinated compounds|Perfluorodecanoic acid|Perfluoroundecanoic acid	Perfluorinated Compounds (PFCs) in Soil of the Pearl River Delta, China: Spatial Distribution, Sources, and Ecological Risk Assessment This study investigated the levels, spatial distribution, sources, and ecological risks of 16 perfluorinated compounds (PFCs) in 68 surface soil samples (0-20 cm) from 7 cities in the Pearl River Delta (PRD), China. Sixteen target PFCs, including perfluoroalkyl ca…
0.3537495156658746	FALSE	FALSE	s122537	10607606	Hexafluoropropylene oxide trimer acid (HFPO-TA) disturbs embryonic liver and biliary system development in zebrafish	Hexafluoropropylene oxide trimer acid (HFPO-TA), a novel alternative to perfluorooctanoic acid (PFOA), has emerged as a potential environmental pollutant. Here, to investigate the toxic effects of HFPO-TA on liver and biliary system development, zebrafish embryos were exposed to 0, 50, 100, or 200 mg/L HFPO-TA from 6 to 120 h post-fertilization (hpf). Results showed that the 50 % lethal concentra…	2022	Sun, S.; Li, X.; Zhang, L.; Zhong, Z.; Chen, C.; Zuo, Y.; Chen, Y.; Hu, H.; Liu, F.; Xiong, G.; Lu, H.; Chen, J.; Dai, J.	Science of the Total Environment	6250		36372181	Animal (all)|Animal (human health models)|Ecotoxicity (animal and plant)	Perfluorooctanoic acid|Methyl heptafluorobutyrate|Perfluoro-2,5-dimethyl-3,6-dioxanonanoic acid	Hexafluoropropylene oxide trimer acid (HFPO-TA) disturbs embryonic liver and biliary system development in zebrafish Hexafluoropropylene oxide trimer acid (HFPO-TA), a novel alternative to perfluorooctanoic acid (PFOA), has emerged as a potential environmental pollutant. Here, to investigate the toxic effects of HFPO-TA on liver and biliary system development, zebrafish embryos were exposed to 0,…
0.3535501553074687	FALSE	FALSE	s85360	5413117	Comparison of different inhalational perfluorocarbons in a rabbit model of acute lung injury	The purpose of this study was to investigate the influence of different inhaled perfluorocarbons (PFC) upon pulmonary mechanics and gas exchange in a saline lavage model of acute lung injury. A randomized, controlled animal trial was conducted at the university hospital laboratory. Pulmonary gas exchange (pGE), static compliance (Cst), and basic hemodynamics (heart rate [HR], arterial [AP] and ce…	2005	Meinhardt, J. P.; Schmittner, M.; Herrmann, P.; Mailer, M.; Quintel, M.	ASAIO Journal	116911		15745141	Animal (human health models)|Ecotoxicity (animal and plant)|Animal (all)	Perfluorooctane|Perfluoro-1,3,5-trimethylcyclohexane	Comparison of different inhalational perfluorocarbons in a rabbit model of acute lung injury The purpose of this study was to investigate the influence of different inhaled perfluorocarbons (PFC) upon pulmonary mechanics and gas exchange in a saline lavage model of acute lung injury. A randomized, controlled animal trial was conducted at the university hospital laboratory. Pulmonary gas exchange …
0.3535139918494453	FALSE	FALSE	s62735	7026252	Thyroid disrupting effects of perfluoroundecanoic acid and perfluorotridecanoic acid in zebrafish (Danio rerio) and rat pituitary (GH3) cell line	Due to global restriction on perfluorooctanesulfonic acid (PFOS) and perfluorooctanoic acid (PFOA), the use of long-chain perfluoroalkyl substances (PFASs, C > 8) and their environmental occurrences have increased. PFOS and PFOA have been known for thyroid disruption, however, knowledge is still limited on thyroid disrupting effects of long-chain PFASs (C > 10). In this study, two long-chain perf…	2021	Kim, J.; Lee, G.; Lee, Y. M.; Zoh, K. D.; Choi, K.	Chemosphere	134961		33182161	In Vitro|Animal (all)|Animal (human health models)|Ecotoxicity (animal and plant)	Perfluorooctanoic acid|Perfluorotridecanoic acid|Perfluorooctanesulfonic acid|Methyl heptafluorobutyrate|Perfluoroundecanoic acid|6_2 Fluorotelomer methacrylate	Thyroid disrupting effects of perfluoroundecanoic acid and perfluorotridecanoic acid in zebrafish (Danio rerio) and rat pituitary (GH3) cell line Due to global restriction on perfluorooctanesulfonic acid (PFOS) and perfluorooctanoic acid (PFOA), the use of long-chain perfluoroalkyl substances (PFASs, C > 8) and their environmental occurrences have increased. PFOS and PFOA have been known for thyr…
0.3502034902450566	FALSE	FALSE	s82236	2952988	Estrogen-like properties of fluorotelomer alcohols as revealed by mcf-7 breast cancer cell proliferation	We investigated estrogen-like properties of five perfluorinated compounds using a combination of three in vitro assays. By means of an E-screen assay, we detected the proliferation-promoting capacity of the fluorotelomer alcohols 1H,1H,2H,2H-perfluorooctan-1-ol (6:2 FTOH) and 1H,1H,2H,2H-perfluoro-decan-1-ol (8:2 FTOH). The more widely environmentally distributed compounds perfluoro-1-octane sulf…	2006	Maras, M.; Vanparys, C.; Muylle, F.; Robbens, J.; Berger, U.; Barber, J. L.; Blust, R.; De Coen, W.	Environmental Health Perspectives	96197		16393665	In Vitro	6_2 Fluorotelomer alcohol|Methyl heptafluorobutyrate|Perfluorooctanoic acid|8_2 Fluorotelomer alcohol|Perfluorinated compounds|Perfluorononanoic acid	Estrogen-like properties of fluorotelomer alcohols as revealed by mcf-7 breast cancer cell proliferation We investigated estrogen-like properties of five perfluorinated compounds using a combination of three in vitro assays. By means of an E-screen assay, we detected the proliferation-promoting capacity of the fluorotelomer alcohols 1H,1H,2H,2H-perfluorooctan-1-ol (6:2 FTOH) and 1H,1H,2H,2H-perfl…
0.3494768284065324	FALSE	FALSE	s103511	10605174	Per- and polyfluoroalkyl substances activate UPR pathway, induce steatosis and fibrosis in liver cells	Per- and polyfluoroalkyl substances (PFAS), which include perfluorooctanoic acid (PFOA), heptafluorobutyric acid (HFBA), and perfluorotetradecanoic acid (PFTA), are commonly occurring organic pollutants. Exposure to PFAS affects the immune system, thyroid and kidney function, lipid metabolism, and insulin signaling and is also involved in the development of fatty liver disease and cancer. The mol…	2022	Qi, Q.; Niture, S.; Gadi, S.; Arthur, E.; Moore, J.; Levine, K. E.; Kumar, D.	Environmental Toxicology	4657		36251517	In Vitro	Perfluorotetradecanoic acid|Methyl heptafluorobutyrate|Perfluorooctanoic acid|Perfluorobutanoic acid	Per- and polyfluoroalkyl substances activate UPR pathway, induce steatosis and fibrosis in liver cells Per- and polyfluoroalkyl substances (PFAS), which include perfluorooctanoic acid (PFOA), heptafluorobutyric acid (HFBA), and perfluorotetradecanoic acid (PFTA), are commonly occurring organic pollutants. Exposure to PFAS affects the immune system, thyroid and kidney function, lipid metabolism, a…
0.3491444029064019	FALSE	FALSE	s58295	4238377	Internal exposure-based pharmacokinetic evaluation of potential for biopersistence of 6:2 fluorotelomer alcohol (FTOH) and its metabolites	Polyfluorinated compounds (PFCs) are authorized for use as greaseproofing agents in food contact paper. As C8-PFCs (8-carbons) are known to accumulate in tissues, shorter-chain C6-PFCs (6-carbons) have replaced C8-PFCs in many food contact applications. However, the potential of C6-PFCs for human biopersistence has not been fully evaluated. For the first time, we provide internal exposure estimat…	2018	Kabadi, S. V.; Fisher, J.; Aungst, J.; Rice, P.	Food and Chemical Toxicology	102464		29331735	In Vitro|Human|Animal (all)|Animal (human health models)|Ecotoxicity (animal and plant)	2H,2H,3H,3H-Perfluorooctanoic acid|6_2 Fluorotelomer alcohol|Methyl heptafluorobutyrate|Perfluoroheptanoic acid|Perfluorohexanoic acid	Internal exposure-based pharmacokinetic evaluation of potential for biopersistence of 6:2 fluorotelomer alcohol (FTOH) and its metabolites Polyfluorinated compounds (PFCs) are authorized for use as greaseproofing agents in food contact paper. As C8-PFCs (8-carbons) are known to accumulate in tissues, shorter-chain C6-PFCs (6-carbons) have replaced C8-PFCs in many food contact applications. Howeve…
0.3479640670907613	FALSE	FALSE	s24287	5080639	Higher plasma oxidative damage and lower plasma antioxidant defences in an Arctic seabird exposed to longer perfluoroalkyl acids	Perfluoroalkyl and polyfluoroalkyl substances (PFASs) may cause detrimental effects on physiological function and reproduction of Arctic animals. However, there is a paucity of information on the link between PFASs and oxidative stress, which can have potential detrimental effects on key fitness traits, such as cellular homeostasis or reproduction. We have examined the correlations between multip…	2019	Costantini, D.; BlÃ©vin, P.; Herzke, D.; Moe, B.; Gabrielsen, G. W.; Bustnes, J. O.; Chastel, O.	Environmental Research	107216		30366280	Animal (all)|Animal (human health models)|Ecotoxicity (animal and plant)	Perfluorotetradecanoic acid|Perfluorotridecanoic acid|Perfluorooctanesulfonic acid|Methyl heptafluorobutyrate|Perfluoroundecanoic acid	Higher plasma oxidative damage and lower plasma antioxidant defences in an Arctic seabird exposed to longer perfluoroalkyl acids Perfluoroalkyl and polyfluoroalkyl substances (PFASs) may cause detrimental effects on physiological function and reproduction of Arctic animals. However, there is a paucity of information on the link between PFASs and oxidative stress, which can have potential detrimen…
0.3465098657214346	FALSE	FALSE	s140854	10568141	Oral exposure to a hexafluoropropylene oxide trimer acid (HFPO-TA) disrupts mitochondrial function and biogenesis in mice	Hexafluoropropylene oxide trimer acid (HFPO-TA) is reported to have hepatotoxicity, lipotoxicity, and cytotoxicity. In this study, the toxicological effects of HFPO-TA on mitochondrial function and biogenesis were studied. Mice were exposed to drinking water which contained either 2, 20, or 200 Î¼g/L HFPO-TA. Results showed exposure to HFPO-TA induced disadvantageous physiological changes in mice…	2022	Xie, X.; Zhou, J.; Hu, L.; Shu, R.; Zhang, M.; Sun, L.; Wu, F.; Fu, Z.; Li, Z.	Journal of Hazardous Materials	57119		35158245	In Vitro|Animal (all)|Animal (human health models)|Ecotoxicity (animal and plant)	Methyl heptafluorobutyrate|Perfluoro-2,5-dimethyl-3,6-dioxanonanoic acid	Oral exposure to a hexafluoropropylene oxide trimer acid (HFPO-TA) disrupts mitochondrial function and biogenesis in mice Hexafluoropropylene oxide trimer acid (HFPO-TA) is reported to have hepatotoxicity, lipotoxicity, and cytotoxicity. In this study, the toxicological effects of HFPO-TA on mitochondrial function and biogenesis were studied. Mice were exposed to drinking water which contained ei…
0.3440646461184482	FALSE	FALSE	s31663	10494220	Semifluorinated Alkane Eye Drops in Chronic Ocular Graft-versus-Host Disease: A Prospective, Multicenter, Noninterventional Study	<strong>PURPOSE: </strong>Ocular graft-versus-host disease (oGvHD) following allogeneic hematopoietic stem cell transplantation develops as severe dry eye disease (DED) and is initially treated with lubricants, although no clinical trials are available using artificial tears in oGvHD. This trial was set up to test perfluorohexyloctane (NovaTearsÂ®) as nonpreserved layer-forming agent for the trea…	2020	Eberwein, P.; KrÃ¶sser, S.; Steven, P.	Ophthalmic Research	23162		31117087	In Vitro|Human		Semifluorinated Alkane Eye Drops in Chronic Ocular Graft-versus-Host Disease: A Prospective, Multicenter, Noninterventional Study <strong>PURPOSE: </strong>Ocular graft-versus-host disease (oGvHD) following allogeneic hematopoietic stem cell transplantation develops as severe dry eye disease (DED) and is initially treated with lubricants, although no clinical trials are available using artificial…
0.3438602755827298	FALSE	FALSE	s51290	10414524	Impact of a hexafluoropropylene oxide trimer acid (HFPO-TA) exposure on impairing the gut microbiota in mice	Hexafluoropropylene oxide trimer acid (HFPO-TA) has been used as an alternative of perfluorooctanoic acid (PFOA) in the fluoropolymer industry for several years. HFPO-TA is reported to have high capability of bioaccumulation, widespread environmental distribution, and multiple toxicities. However, its potential toxicity on the intestines and gut microbiota remains unknown. In the present study, m…	2022	Hu, L.; Sun, L.; Zhou, J.; Wu, F.; Fu, Z.; Xie, X.	Chemosphere	21732		35577126	Animal (all)|Environmental Fate (beta)|Animal (human health models)|Ecotoxicity (animal and plant)	Perfluorooctanoic acid|Methyl heptafluorobutyrate|Perfluoro-2,5-dimethyl-3,6-dioxanonanoic acid	Impact of a hexafluoropropylene oxide trimer acid (HFPO-TA) exposure on impairing the gut microbiota in mice Hexafluoropropylene oxide trimer acid (HFPO-TA) has been used as an alternative of perfluorooctanoic acid (PFOA) in the fluoropolymer industry for several years. HFPO-TA is reported to have high capability of bioaccumulation, widespread environmental distribution, and multiple toxicities. …
0.3433705335107456	FALSE	FALSE	s119044	10412650	Comparative cytotoxicity of seven per- and polyfluoroalkyl substances (PFAS) in six human cell lines	Human exposures to perfluoroalkyl and polyfluoroalkyl substances (PFAS) have been linked to several diseases associated with adverse health outcomes. Animal studies have been conducted, though these may not be sufficient due to the inherent differences in metabolic processes between humans and rodents. Acquiring relevant data on the health effects of short-chain PFAS can be achieved through metho…	2022	Solan, M. E.; Senthilkumar, S.; Aquino, G. V.; Bruce, E. D.; Lavado, R.	Toxicology	21476		35933025	In Vitro|Human|Animal (all)|Animal (human health models)|Ecotoxicity (animal and plant)		Comparative cytotoxicity of seven per- and polyfluoroalkyl substances (PFAS) in six human cell lines Human exposures to perfluoroalkyl and polyfluoroalkyl substances (PFAS) have been linked to several diseases associated with adverse health outcomes. Animal studies have been conducted, though these may not be sufficient due to the inherent differences in metabolic processes between humans and rod…
0.3426840357723456	FALSE	FALSE	s15604	1276144	Chronic dietary toxicity and carcinogenicity study with potassium perfluorooctanesulfonate in Sprague Dawley rats	To investigate toxicity and neoplastic potential from chronic exposure to perfluorooctanesulfonate (PFOS), a two-year toxicity and cancer bioassay was conducted with potassium PFOS (K+ PFOS) in male and female Sprague Dawley rats via dietary exposure at nominal K+ PFOS concentrations of 0, 0.5, 2, 5, and 20 Î¼g/g (ppm) diet for up to 104 weeks. Additional groups were fed 20 ppm for the first 52 w…	2012	Butenhoff, J. L.; Chang, S. C.; Olsen, G. W.; Thomford, P. J.	Toxicology	89908		22266392	In Vitro|Animal (all)|Animal (human health models)|Ecotoxicity (animal and plant)	Potassium perfluorooctanesulfonate|Perfluorooctanesulfonate|Perfluorooctanesulfonic acid|Methyl heptafluorobutyrate	Chronic dietary toxicity and carcinogenicity study with potassium perfluorooctanesulfonate in Sprague Dawley rats To investigate toxicity and neoplastic potential from chronic exposure to perfluorooctanesulfonate (PFOS), a two-year toxicity and cancer bioassay was conducted with potassium PFOS (K+ PFOS) in male and female Sprague Dawley rats via dietary exposure at nominal K+ PFOS concentrations …
0.342616	FALSE	FALSE	s75314	9795126	Per- and polyfluoroalkyl substances in the atmospheric total suspended particles in Karachi, Pakistan: Profiles, potential sources, and daily intake estimates	Per- and polyfluoroalkyl substances (PFAS) have received continuous attention; however, there is limited understanding of their sources in the atmosphere and related human exposure risks. This study measured PFAS in the atmospheric total suspended particles collected from Karachi, Pakistan, during the winter. Among the quantified PFAS, perfluorobutanoic acid (PFBA) showed the highest average conc…	2021	Lin, H.; Taniyasu, S.; Yamashita, N.; Khan, M. K.; Masood, S. S.; Saied, S.; Khwaja, H. A.	Chemosphere	150217		34606903	Environmental Fate (beta)|Human	Perfluorooctanesulfonic acid|Methyl heptafluorobutyrate|Perfluorooctanesulfonamide|N-Ethylperfluorooctanesulfonamide|Perfluorohexanoic acid|Perfluorooctanoic acid|Perfluorobutanoic acid	Per- and polyfluoroalkyl substances in the atmospheric total suspended particles in Karachi, Pakistan: Profiles, potential sources, and daily intake estimates Per- and polyfluoroalkyl substances (PFAS) have received continuous attention; however, there is limited understanding of their sources in the atmosphere and related human exposure risks. This study measured PFAS in the atmospheric total su…
0.3421128035681967	FALSE	FALSE	s41965	10607210	Dynamic Perfluorinated Gas MRI Shows Improved Lung Ventilation in People with Cystic Fibrosis after Elexacaftor/Tezacaftor/Ivacaftor: An Observational Study	The availability of highly effective CFTR modulators is revolutionizing the treatment of cystic fibrosis (CF) and drastically improving outcomes. MRI-based imaging modalities are now emerging as highly sensitive endpoints, particularly in the setting of mild lung disease. Adult CF patients were recruited from a single center prior to starting treatment with E/T/I. The following studies were obtai…	2022	Goralski, J. L.; Chung, S. H.; Ceppe, A. S.; Powell, M. Z.; Sakthivel, M.; Handly, B. D.; Lee, Y. Z.; Donaldson, S. H.	Journal of Clinical Medicine	5878		36294480	Human		Dynamic Perfluorinated Gas MRI Shows Improved Lung Ventilation in People with Cystic Fibrosis after Elexacaftor/Tezacaftor/Ivacaftor: An Observational Study The availability of highly effective CFTR modulators is revolutionizing the treatment of cystic fibrosis (CF) and drastically improving outcomes. MRI-based imaging modalities are now emerging as highly sensitive endpoints, particularly in the…
0.3420955096634077	FALSE	FALSE	s16944	5397823	Hypotensive anaesthesia and bleeding during endoscopic sinus surgery: an observational study	Significant bleeding during functional endoscopic naso-sinusal surgery (FESS) impairs recognition of anatomical references and may negatively affect surgical outcome. Through their hypotensive effect, adjuvant anaesthetic agents may influence intraoperative bleeding. The present study compared intraoperative bleeding in patients undergoing FESS administered a clonidine-based anaesthetic regimen a…	2014	CardesÃ­n, A.; Pontes, C.; Rosell, R.; Escamilla, Y.; Marco, J.; Escobar, M. J.; Bernal-Sprekelsen, M.	European Archives of Oto-Rhino-Laryngology	112534		24052249	Human		Hypotensive anaesthesia and bleeding during endoscopic sinus surgery: an observational study Significant bleeding during functional endoscopic naso-sinusal surgery (FESS) impairs recognition of anatomical references and may negatively affect surgical outcome. Through their hypotensive effect, adjuvant anaesthetic agents may influence intraoperative bleeding. The present study compared intraoperat…
0.3393389024978587	FALSE	FALSE	s28118	10545799	Preventative and Disease-Modifying Investigations for Osteoarthritis Management Are Significantly Under-represented in the Clinical Trial Pipeline: A 2020 Review	<strong>PURPOSE: </strong>To conduct a review of active United States-based clinical trials investigating preventative, symptom resolution, and disease-modifying therapies for osteoarthritis (OA).<br /><br /><strong>METHODS: </strong>We conducted a review of currently active clinical trials for OA using data obtained from the ClinicalTrials.gov database as of August 2020. The inclusion criteria w…	2021	Dephillipo, N. N.; Aman, Z. S.; Dekker, T. J.; Moatshe, G.; Chahla, J.; Laprade, R. F.		40921		33812028	Ecotoxicity (animal and plant)|Human		Preventative and Disease-Modifying Investigations for Osteoarthritis Management Are Significantly Under-represented in the Clinical Trial Pipeline: A 2020 Review <strong>PURPOSE: </strong>To conduct a review of active United States-based clinical trials investigating preventative, symptom resolution, and disease-modifying therapies for osteoarthritis (OA).<br /><br /><strong>METHODS: </strong>We …
0.3392616034685182	FALSE	FALSE	s115533	4199441	Cytotoxicity of novel fluorinated alternatives to long-chain perfluoroalkyl substances to human liver cell line and their binding capacity to human liver fatty acid binding protein	Although shorter chain homologues and other types of fluorinated chemicals are currently used as alternatives to long-chain perfluoroalkyl substances (PFASs), their safety information remains unclear and urgently needed. Here, the cytotoxicity of several fluorinated alternatives (i.e., 6:2 fluorotelomer carboxylic acid (6:2 FTCA), 6:2 fluorotelomer sulfonic acid (6:2 FTSA), 6:2 chlorinated polyfl…	2018	Sheng, N.; Cui, R.; Wang, J.; Guo, Y.; Wang, J.; Dai, J.	Archives of Toxicology	102286		28864880	In Vitro|Human|Ecotoxicity (animal and plant)	Perfluorooctanoic acid|Perfluorooctane|Perfluorooctanesulfonic acid|Perfluoro(2-methyl-3-oxahexanoyl) fluoride|Perfluoro-2-methyl-3-oxahexanoic acid|Ammonium perfluoro-2-methyl-3-oxahexanoate|Methyl heptafluorobutyrate|Perfluoro-2,5-dimethyl-3,6-dioxanonanoic acid|6_2 Fluorotelomer sulfonic acid	Cytotoxicity of novel fluorinated alternatives to long-chain perfluoroalkyl substances to human liver cell line and their binding capacity to human liver fatty acid binding protein Although shorter chain homologues and other types of fluorinated chemicals are currently used as alternatives to long-chain perfluoroalkyl substances (PFASs), their safety information remains unclear and urgently neede…
0.3391354234959292	FALSE	FALSE	s48119	3041990	Maternal distribution and fetal transfer of 8-2 fluorotelomer alcohol and its oxidation metabolites	Perfluorochemicals (PFCs) are used as polymerization intermediates and surfactants in the production of multiple commercial products. Human exposure is probable and potential exposure pathways are currently being elucidated. Recently it was shown that the 8:2 fluorotelomer alcohol (8-2 FTOH) is metabolized via alpha- and beta-oxidation pathways into perfluorononanoic acid (PFNA) and perfluoroocta…	2005	Henderson, W. M.; Weber, E. J.; Smith, M. A.	Birth Defects Research, Part A: Clinical and Molecular Teratology	96596			In Vitro|Animal (all)|Environmental Fate (beta)|Animal (human health models)|Human|Ecotoxicity (animal and plant)	Methyl heptafluorobutyrate|Perfluorooctanoic acid|8_2 Fluorotelomer alcohol|Perfluorononanoic acid	Maternal distribution and fetal transfer of 8-2 fluorotelomer alcohol and its oxidation metabolites Perfluorochemicals (PFCs) are used as polymerization intermediates and surfactants in the production of multiple commercial products. Human exposure is probable and potential exposure pathways are currently being elucidated. Recently it was shown that the 8:2 fluorotelomer alcohol (8-2 FTOH) is met…
0.3388985802886113	FALSE	FALSE	s46234	2850306	Odd-numbered perfluorocarboxylates predominate over perfluorooctanoic acid in serum samples from Japan, Korea and Vietnam	Perfluorooctanoic acid (PFOA) has recently attracted attention as a potential health risk following environmental contamination. However, information detailing exposure to perfluorinated carboxylic acids (PFCAs) other than PFOA is limited. We measured the concentrations of PFCAs (from perfluorohexanoic acid to perfluorotetradecanoic acid) in serum samples obtained from patients in Japan (Sendai, …	2011	Harada, K. H.; Hitomi, T.; Niisoe, T.; Takanaka, K.; Kamiyama, S.; Watanabe, T.; Moon, C. S.; Yang, H. R.; Hung, N. N.; Koizumi, A.	Environment International	95215		21600654	Human	Perfluorooctanoic acid|Perfluorotetradecanoic acid|Perfluorotridecanoic acid|Perfluorononanoic acid|Methyl heptafluorobutyrate|Perfluorodecanoic acid|Perfluoroundecanoic acid|Perfluorohexanoic acid	Odd-numbered perfluorocarboxylates predominate over perfluorooctanoic acid in serum samples from Japan, Korea and Vietnam Perfluorooctanoic acid (PFOA) has recently attracted attention as a potential health risk following environmental contamination. However, information detailing exposure to perfluorinated carboxylic acids (PFCAs) other than PFOA is limited. We measured the concentrations of PFC…
0.3388115772664422	FALSE	FALSE	s140295	5920629	Physicochemical and electrochemical properties of 1,1,2,2-tetrafluoroethyl-2,2,3,3-tetrafluoropropyl ether as a co-solvent for high-voltage lithium-ion electrolytes	Although high-voltage positive electrode materials for high energy density lithium-ion batteries have gained a great attention, the lack of compatible electrolytes with sufficiently high oxidative stability to deliver an excellent cycling ability restricts their practical application. Fluorinated solvents are considered as promising candidates for high-voltage electrolyte solvents. In this study,…	2019	Xia, L.; Lee, S.; Jiang, Y.; Li, S.; Liu, Z.; Yu, L.; Hu, D.; Wang, S.; Liu, Y.; Chen, G. Z.	ChemElectroChem	120397			In Vitro|Physical Chemistry (beta)	(2H-Perfluoroethyl)(1H,1H,3H-perfluoropropyl)ether|2,2,3,3-Tetrafluoropropyl ether	Physicochemical and electrochemical properties of 1,1,2,2-tetrafluoroethyl-2,2,3,3-tetrafluoropropyl ether as a co-solvent for high-voltage lithium-ion electrolytes Although high-voltage positive electrode materials for high energy density lithium-ion batteries have gained a great attention, the lack of compatible electrolytes with sufficiently high oxidative stability to deliver an excellent cyc…
0.3366004478633602	FALSE	FALSE	s32457	1401466	Hepatocellular hypertrophy and cell proliferation in Sprague-Dawley rats from dietary exposure to potassium perfluorooctanesulfonate results from increased expression of xenosensor nuclear receptors PPARÎ± and CAR/PXR	The present study investigated the potential role for activation of PPARÎ± and CAR/PXR by potassium PFOS (K+ PFOS) with respect to the etiology of hepatic hypertrophy and hepatocellular adenoma in rats. Male Sprague-Dawley rats were fed K+ PFOS (20 or 100 ppm) for either 1, 7, or 28 days. Wyeth 14,643 (Wy 14,643, 50 ppm) and phenobarbital (PB, 500 ppm) were the controls for PPARÎ± and CAR/PXR act…	2012	Elcombe, C. R.; Elcombe, B. M.; Foster, J. R.; Chang, S. C.; Ehresman, D. J.; Butenhoff, J. L.	Toxicology	90432		22245121	In Vitro|Animal (all)|Animal (human health models)|Human|Ecotoxicity (animal and plant)	Potassium perfluorooctanesulfonate|Perfluorooctanesulfonate|Perfluorooctanesulfonic acid|Methyl heptafluorobutyrate	Hepatocellular hypertrophy and cell proliferation in Sprague-Dawley rats from dietary exposure to potassium perfluorooctanesulfonate results from increased expression of xenosensor nuclear receptors PPARÎ± and CAR/PXR The present study investigated the potential role for activation of PPARÎ± and CAR/PXR by potassium PFOS (K+ PFOS) with respect to the etiology of hepatic hypertrophy and hepatocell…
0.3361050787470597	FALSE	FALSE	s15605	757873	Gestational and lactational exposure to potassium perfluorooctanesulfonate (K+PFOS) in rats: developmental neurotoxicity	Perfluorooctanesulfonate (PFOS), a persistent and bioaccumulative compound, is widely distributed in humans and wildlife. Exposure of the human fetus and neonate to PFOS can occur in utero and via the mother's milk, respectively. Developmental studies have been conducted with PFOS in the past, including some developmental neurotoxicity endpoints. The objective of this study was to evaluate the fu…	2009	Butenhoff, J. L.; Ehresman, D. J.; Chang, S. C.; Parker, G. A.; Stump, D. G.	Reproductive Toxicology	87566		19162172	In Vitro|Animal (all)|Animal (human health models)|Human|Ecotoxicity (animal and plant)	Potassium perfluorooctanesulfonate|Perfluorooctanesulfonate|Perfluorooctanesulfonic acid|Methyl heptafluorobutyrate	Gestational and lactational exposure to potassium perfluorooctanesulfonate (K+PFOS) in rats: developmental neurotoxicity Perfluorooctanesulfonate (PFOS), a persistent and bioaccumulative compound, is widely distributed in humans and wildlife. Exposure of the human fetus and neonate to PFOS can occur in utero and via the mother's milk, respectively. Developmental studies have been conducted with P…
0.3353312255095966	FALSE	FALSE	s70792	4238305	Correlation between mast cell-mediated allergic inflammation and length of perfluorinated compounds	Perfluorinated compounds (PFC) have widely been used in numerous applications including clothing, food packaging, and nonstick coating. With the widespread use of PFC, concerns regarding potential adverse health effects in humans and wildlife have increased. In spite of the known PFC-mediated immunotoxiciy, correlation with PFC and allergic inflammation still requires elucidation. The aim of this…	2018	Lee, J. K.; Kim, S. H.	Journal of Toxicology and Environmental Health, Part A: Current Issues	102424		29482476	In Vitro|Human	Perfluorinated compounds|Perfluorononanoic acid|Methyl heptafluorobutyrate|Perfluoroheptanoic acid|Perfluorodecanoic acid|Perfluoroundecanoic acid	Correlation between mast cell-mediated allergic inflammation and length of perfluorinated compounds Perfluorinated compounds (PFC) have widely been used in numerous applications including clothing, food packaging, and nonstick coating. With the widespread use of PFC, concerns regarding potential adverse health effects in humans and wildlife have increased. In spite of the known PFC-mediated immun…
0.3339978939175154	FALSE	FALSE	s144566	1796118	An analytical method for the determination of perfluorinated compounds in whole blood using acetonitrile and solid phase extraction methods	A method for the analysis of perfluorinated compounds (perfluoroalkyl sulfonates: C4, C6, C8, C10; perfluoroalkyl sulfinates: C6, C8, C10; perfluorooctanesulfonamide, N-ethyl perfluorooctanesulfonamide, N-ethyl perfluorooctanesulfonamidoacetate, perfluorocarboxylates: C4-C14; fluorotelomer carboxylate (7:3, 8:2) in whole blood using acetonitrile and OASIS WAX solid phase extraction (SPE) cartridg…	2009	Yeung, L. W.; Taniyasu, S.; Kannan, K.; Xu, D. Z.; Guruge, K. S.; Lam, P. K.; Yamashita, N.	Journal of Chromatography A	92018		19439311	Animal (all)|Animal (human health models)|Ecotoxicity (animal and plant)	Perfluorinated compounds|Methyl heptafluorobutyrate|Perfluorooctanesulfonamide|N-Ethylperfluorooctanesulfonamide	An analytical method for the determination of perfluorinated compounds in whole blood using acetonitrile and solid phase extraction methods A method for the analysis of perfluorinated compounds (perfluoroalkyl sulfonates: C4, C6, C8, C10; perfluoroalkyl sulfinates: C6, C8, C10; perfluorooctanesulfonamide, N-ethyl perfluorooctanesulfonamide, N-ethyl perfluorooctanesulfonamidoacetate, perfluorocarb…
0.3325685468693431	FALSE	FALSE	s7931	1289781	Perfluorinated compounds in urban river sediments from Guangzhou and Shanghai of China	Perfluorinated compounds (PFCs) have been determined in various matrices within China including water bodies, precipitations, biota and non-occupationally PFCs-exposed populations in recent years, yet little attention has been focused on the distributions of PFCs in urban river sediments from Chinese major metropolises such as Guangzhou and Shanghai so far. In this study, sediment samples of 0-2 …	2010	Bao, J.; Liu, W.; Liu, L.; Jin, Y.; Ran, X.; Zhang, Z.	Chemosphere	89992		20430414	Environmental Fate (beta)|Human	Perfluorotetradecanoic acid|Perfluorooctanesulfonic acid|Methyl heptafluorobutyrate|Perfluorohexanesulfonic acid|Perfluorooctanoic acid|Perfluorooctane|Perfluorinated compounds|Perfluorononanoic acid|Perfluorodecanoic acid|Perfluorobutanesulfonate|Perfluorobutanesulfonic acid	Perfluorinated compounds in urban river sediments from Guangzhou and Shanghai of China Perfluorinated compounds (PFCs) have been determined in various matrices within China including water bodies, precipitations, biota and non-occupationally PFCs-exposed populations in recent years, yet little attention has been focused on the distributions of PFCs in urban river sediments from Chinese major metr…
0.3324720888133074	FALSE	FALSE	s67119	1289800	Occurrence of perfluorosulfonates and other perfluorochemicals in dust from selected homes in the city of Ottawa, Canada	A series of perfluorinated compounds (PFCs) including perfluorooctane sulfonate (PFOS) and perfluorooctanoic acid (PFOA) have been recently measured in a variety of environmental samples and biological matrices. In order to better understand the human exposure routes of these chemicals, levels of PFOS, PFOA, perfluorobutane sulfonate (PFBS), perfluorohexane sulfonate (PFHS) and perfluorooctane su…	2005	Kubwabo, C.; Stewart, B.; Zhu, J.; Marro, L.	Journal of Environmental Monitoring	90010		16252056	Human	Perfluorooctanoic acid|Perfluorooctane|Perfluorooctanesulfonic acid|Perfluorinated compounds|Methyl heptafluorobutyrate|Perfluorooctanesulfonamide|Perfluorobutanesulfonate|Perfluorohexanesulfonic acid|Perfluorobutanesulfonic acid	Occurrence of perfluorosulfonates and other perfluorochemicals in dust from selected homes in the city of Ottawa, Canada A series of perfluorinated compounds (PFCs) including perfluorooctane sulfonate (PFOS) and perfluorooctanoic acid (PFOA) have been recently measured in a variety of environmental samples and biological matrices. In order to better understand the human exposure routes of these c…
0.3319518037101296	FALSE	FALSE	s15651	1276115	Biotransformation of the 8:2 fluorotelomer acrylate in rainbow trout. 1. In vivo dietary exposure	The bioaccumulation and biotransformation of the 8:2 fluorotelomer acrylate (C(8) F(17) CH(2) CH(2) OC(O)CH = CH(2) , 8:2 FTAc) was investigated in rainbow trout via dietary exposure. The 8:2 FTAc is a monomer used in the manufacture of fluorinated polymers and has been widely detected in the atmosphere. The parent 8:2 FTAc and suspected intermediate and terminal metabolites were monitored in liv…	2010	Butt, C. M.; Muir, D. C.; Mabury, S. A.	Environmental Toxicology and Chemistry	89886		20836063	In Vitro|Animal (all)|Environmental Fate (beta)|Animal (human health models)|Human|Ecotoxicity (animal and plant)	Methyl heptafluorobutyrate|Perfluorooctanoic acid|8_2 Fluorotelomer alcohol|8_2 Fluorotelomer acrylate|Perfluorononanoic acid|6_2 Fluorotelomer methacrylate|3-Perfluoroheptylpropanoic acid	Biotransformation of the 8:2 fluorotelomer acrylate in rainbow trout. 1. In vivo dietary exposure The bioaccumulation and biotransformation of the 8:2 fluorotelomer acrylate (C(8) F(17) CH(2) CH(2) OC(O)CH = CH(2) , 8:2 FTAc) was investigated in rainbow trout via dietary exposure. The 8:2 FTAc is a monomer used in the manufacture of fluorinated polymers and has been widely detected in the atmosph…
0.3281607467427962	FALSE	FALSE	s38973	3858329	Evaluation of volatile ion-pair reagents for the liquid chromatography-mass spectrometry analysis of polar compounds and its application to the determination of methadone in human plasma	A liquid chromatography method using volatile ion-pairing reagents and tandem mass spectrometry was developed to obviate observed matrix effect for ionizable polar compounds. The present study investigated the addition of volatile ion-pair reagents to the reconstitution solution instead of the mobile phase to enhance the efficiency of chromatographic separation and minimize the sensitivity loss d…	2006	Gao, S.; Bhoopathy, S.; Zhang, Z. P.; Wright, D. S.; Jenkins, R.; Karnes, H. T.	Journal of Pharmaceutical and Biomedical Analysis	99511		16029944	In Vitro|Human	Perfluorooctanoic acid|Perfluoropentanoic acid|Methyl heptafluorobutyrate|Perfluoroheptanoic acid|Perfluorobutanoic acid	Evaluation of volatile ion-pair reagents for the liquid chromatography-mass spectrometry analysis of polar compounds and its application to the determination of methadone in human plasma A liquid chromatography method using volatile ion-pairing reagents and tandem mass spectrometry was developed to obviate observed matrix effect for ionizable polar compounds. The present study investigated the ad…
0.326914	FALSE	FALSE	s78010	819884	Gas-uptake pharmacokinetics and metabolism of 2-chloro-1,1,1,2-tetrafluoroethane (HCFC-124) in the rat, mouse, and hamster	Gas-uptake pharmacokinetics and metabolism of the chlorofluorocarbon replacement 2-chloro-1,1,1,2-tetrafluoroethane (HCFC-124) were investigated in rats, mice, and hamsters. Species differences in the rate of uptake of HCFC-124 and urinary excretion of trifluoroacetic acid were observed. In rats and mice, the uptake of HCFC-124 was described by both saturable and first-order components, whereas i…	1995	Loizou, G. D.; Anders, M. W.	Drug Metabolism and Disposition	87643		7493556	Animal (all)|Animal (human health models)|Ecotoxicity (animal and plant)	2-Chloro-1,1,1,2-tetrafluoroethane|Trifluoroacetic acid|Methyl heptafluorobutyrate	Gas-uptake pharmacokinetics and metabolism of 2-chloro-1,1,1,2-tetrafluoroethane (HCFC-124) in the rat, mouse, and hamster Gas-uptake pharmacokinetics and metabolism of the chlorofluorocarbon replacement 2-chloro-1,1,1,2-tetrafluoroethane (HCFC-124) were investigated in rats, mice, and hamsters. Species differences in the rate of uptake of HCFC-124 and urinary excretion of trifluoroacetic acid we…
0.3260191831953559	FALSE	FALSE	s106824	10546147	Spatial distribution, compositional profile, sources, ecological and human health risks of legacy and emerging per- and polyfluoroalkyl substances (PFASs) in freshwater reservoirs of Punjab, Pakistan	Per- and polyfluoroalkyl substances (PFASs) are a large group of chemicals reported in global environment and are responsible for various adverse impacts on humans and environment. We report a comprehensive study on occurrence of PFASs, including legacy, substitute and emerging ones, from Pakistan. Surface water samples were collected from five ecologically important freshwater reservoirs in Paki…	2022	Riaz, R.; Junaid, M.; Rehman, M. Y. A.; Iqbal, T.; Khan, J. A.; Dong, Y.; Yue, L.; Chen, Y.; Xu, N.; Malik, R. N.	Science of the Total Environment	41258		36183770	Animal (all)|Environmental Fate (beta)|Animal (human health models)|Human|Ecotoxicity (animal and plant)	Perfluorooctanesulfonic acid|Methyl heptafluorobutyrate|Perfluorooctanoic acid|Perfluorooctane|Perfluorononanoic acid|6_2 Fluorotelomer sulfonic acid|Perfluorodecanoic acid|Perfluorobutanesulfonic acid	Spatial distribution, compositional profile, sources, ecological and human health risks of legacy and emerging per- and polyfluoroalkyl substances (PFASs) in freshwater reservoirs of Punjab, Pakistan Per- and polyfluoroalkyl substances (PFASs) are a large group of chemicals reported in global environment and are responsible for various adverse impacts on humans and environment. We report a compre…
0.324299	FALSE	FALSE	s76127	1276130	Waterborne exposure to fluorotelomer alcohol 6:2 FTOH alters plasma sex hormone and gene transcription in the hypothalamic-pituitary-gonadal (HPG) axis of zebrafish	Fluorotelomer alcohols (FTOHs) have shown estrogenic activity in vitro and in vivo, but the mechanism of this activity is not known. In this study, 18-week-old zebrafish (Danio rerio) were exposed to 0, 0.03, 0.3 and 3.0mg/l 1H,1H,2H,2H-perfluorooctan-1-ol (6:2 FTOH) for 7 days, and the effects on plasma sex hormone levels were measured followed by use of real-time PCR to examine selected gene ex…	2009	Liu, C.; Yu, L.; Deng, J.; Lam, P. K.; Wu, R. S.; Zhou, B.	Aquatic Toxicology	89896		19443055	In Vitro|Animal (all)|Animal (human health models)|Ecotoxicity (animal and plant)	6_2 Fluorotelomer alcohol	Waterborne exposure to fluorotelomer alcohol 6:2 FTOH alters plasma sex hormone and gene transcription in the hypothalamic-pituitary-gonadal (HPG) axis of zebrafish Fluorotelomer alcohols (FTOHs) have shown estrogenic activity in vitro and in vivo, but the mechanism of this activity is not known. In this study, 18-week-old zebrafish (Danio rerio) were exposed to 0, 0.03, 0.3 and 3.0mg/l 1H,1H,2H,…
0.3241643188258843	FALSE	FALSE	s122543	9962064	Transcriptome analysis of 3D primary mouse liver spheroids shows that long-term exposure to hexafluoropropylene oxide trimer acid disrupts hepatic bile acid metabolism	Hexafluoropropylene oxide trimer acid (HFPO-TA), an alternative to perfluorooctanoic acid (PFOA), has been detected in various environmental and human matrices. However, information regarding its toxicity remains limited. Here, we established a three-dimensional (3D) primary mouse liver spheroid model to compare the hepatotoxicity of HFPO-TA and PFOA. The 3D spheroids were repeatedly exposed to 2…	2021	Sun, S.; Wang, J.; Yao, J.; Guo, H.; Dai, J.	Science of the Total Environment	151114		34762948	Human|Animal (all)|Environmental Fate (beta)|Animal (human health models)|Ecotoxicity (animal and plant)	Perfluorooctanoic acid|Methyl heptafluorobutyrate|Perfluoro-2,5-dimethyl-3,6-dioxanonanoic acid	Transcriptome analysis of 3D primary mouse liver spheroids shows that long-term exposure to hexafluoropropylene oxide trimer acid disrupts hepatic bile acid metabolism Hexafluoropropylene oxide trimer acid (HFPO-TA), an alternative to perfluorooctanoic acid (PFOA), has been detected in various environmental and human matrices. However, information regarding its toxicity remains limited. Here, we …
0.3229637463884113	FALSE	FALSE	s25072	10412864	In vivo relative bioavailability of perfluorooctanoic acid (PFOA) and its alternative hexafluoropropylene oxide trimer acid (HFPO-TA): Influence of food and mechanisms exploration	The extensive use of perfluorooctanoic acid (PFOA), and its substitute hexafluoropropylene oxide trimer acid (HFPO-TA) has resulted in their frequent detection in environmental samples. However, little is known of their bioavailability via oral ingestion and the influence of food co-ingestion on absorption. Here, the relative bioavailability (RBA) of PFOA and HFPO-TA in soil was measured using an…	2022	Cui, X.; Gu, Q.; Juhasz, A.; Chen, Y.	Environment International	21560		35961272	Animal (all)|Environmental Fate (beta)|Animal (human health models)|Ecotoxicity (animal and plant)	Perfluorooctanoic acid|Methyl heptafluorobutyrate|Perfluoro-2,5-dimethyl-3,6-dioxanonanoic acid	In vivo relative bioavailability of perfluorooctanoic acid (PFOA) and its alternative hexafluoropropylene oxide trimer acid (HFPO-TA): Influence of food and mechanisms exploration The extensive use of perfluorooctanoic acid (PFOA), and its substitute hexafluoropropylene oxide trimer acid (HFPO-TA) has resulted in their frequent detection in environmental samples. However, little is known of their…
0.322771	FALSE	FALSE	s42734	6321168	Liquid ventilation	Liquid breathing has been proposed as a means of improving gas exchange in infants with acute respiratory failure since the 1970s. In addition, there are potential clinical applications of perfluorochemical (PFC) liquids that span many specialties in medicine. The ability to lower surface tension directed the initial clinical focus on neonatal therapy in the treatment of premature lung disease. T…	2000	Greenspan, J. S.; Wolfson, M. R.; Shaffer, T. H.	Seminars in Perinatology	122762		11153901	Human	Hexaflumuron	Liquid ventilation Liquid breathing has been proposed as a means of improving gas exchange in infants with acute respiratory failure since the 1970s. In addition, there are potential clinical applications of perfluorochemical (PFC) liquids that span many specialties in medicine. The ability to lower surface tension directed the initial clinical focus on neonatal therapy in the treatment of premat…
0.3219032904263283	FALSE	FALSE	s21724	5381848	Two-phase cooling using HFE-7100 for polymer electrolyte membrane fuel cell application	The aim of this paper is to investigate two-phase heat transfer of HFE-7100 in mini-channels and its cooling performance in order to determine its effectiveness for a fuel cell application. Firstly, characteristics of two-phase boiling heat transfer of HFE-7100 is analyzed. It is demonstrated that two-phase boiling heat transfer coefficient of HFE-7100 in mini-channels is strongly dependent on he…	2019	Choi, E., unJ; Park, J., inY; Kim, M., inSoo	Applied Thermal Engineering	110228			In Vitro	Perfluoroisobutyl methyl ether|HFE 7100|Perfluorobutyl methyl ether|6_2 Fluorotelomer methacrylate	Two-phase cooling using HFE-7100 for polymer electrolyte membrane fuel cell application The aim of this paper is to investigate two-phase heat transfer of HFE-7100 in mini-channels and its cooling performance in order to determine its effectiveness for a fuel cell application. Firstly, characteristics of two-phase boiling heat transfer of HFE-7100 is analyzed. It is demonstrated that two-phase bo…
0.3207594038959488	FALSE	FALSE	s97710	10620427	Comparison of COPD health care utilization and associated costs across patients treated with LAMA+LABA fixed-dose therapies	BACKGROUND: There is limited clinical trial and/or real-world evidence comparing differences among currently approved fixed-dose combination (FDC) long-acting muscarinic antagonist (LAMA)/long-acting beta2-agonist (LABA) treatments. OBJECTIVE: To compare chronic obstructive pulmonary disease (COPD)-related and all-cause health care resource utilization (HCRU) and costs between COPD patients initi…	2021	Palli, S. R.; Xie, B.; Chastek, B.; Elliott, C. A.; Bengtson, L. G. S.		16106		33764161	Human|Epidemiologic Quantitative Analyses		Comparison of COPD health care utilization and associated costs across patients treated with LAMA+LABA fixed-dose therapies BACKGROUND: There is limited clinical trial and/or real-world evidence comparing differences among currently approved fixed-dose combination (FDC) long-acting muscarinic antagonist (LAMA)/long-acting beta2-agonist (LABA) treatments. OBJECTIVE: To compare chronic obstructive …
0.318104	FALSE	FALSE	s35125	10536359	Physiological and transcriptomic effects of hexafluoropropylene oxide dimer acid in Caenorhabditis elegans during development	Per- and polyfluoroalkyl substances (PFAS) are chemicals resistant to degradation. While such a feature is desirable in consumer and industrial products, some PFAS, including perfluorooctanoic acid (PFOA), are toxic and bioaccumulate. Hexafluoropropylene oxide dimer acid (HFPO-DA), an emerging PFAS developed to replace PFOA, has not been extensively studied. To evaluate the potential toxicity of …	2022	Feng, Z.; Mclamb, F.; Vu, J. P.; Gong, S.; Gersberg, R. M.; Bozinovic, G.	Ecotoxicology and Environmental Safety	36032		36075119	Animal (all)|Environmental Fate (beta)|Animal (human health models)|Ecotoxicity (animal and plant)	Methyl heptafluorobutyrate|Perfluorooctanoic acid|Perfluoro(2-methyl-3-oxahexanoyl) fluoride|Ammonium perfluoro-2-methyl-3-oxahexanoate|6_2 Fluorotelomer methacrylate	Physiological and transcriptomic effects of hexafluoropropylene oxide dimer acid in Caenorhabditis elegans during development Per- and polyfluoroalkyl substances (PFAS) are chemicals resistant to degradation. While such a feature is desirable in consumer and industrial products, some PFAS, including perfluorooctanoic acid (PFOA), are toxic and bioaccumulate. Hexafluoropropylene oxide dimer acid (…
0.3179449844433091	FALSE	FALSE	s18530	3860242	Perfluorooctanesulfonate (PFOS) Conversion from N-Ethyl-N-(2-hydroxyethyl)-perfluorooctanesulfonamide (EtFOSE) in male Sprague Dawley rats after inhalation exposure	Ethyl-N-(2-hydroxyethyl)-perfluorooctanesulfonamide (EtFOSE) was one of the key building blocks for many of the perfluorooctanesulfonyl-based chemistry and laboratory studies have shown that EtFOSE can metabolically degrade to perfluorooctanesulfonate (PFOS). Non-occupational contribution sources to PFOS are thought to occur in general population via diets, drinking water, air and dust. For worke…	2017	Chang, S.; Mader, B. T.; Lindstrom, K. R.; Lange, C. C.; Hart, J. A.; Kestner, T. A.; Schulz, J. F.; Ehresman, D. J.; Butenhoff, J. L.	Environmental Research	100409		28260617	Epidemiologic Quantitative Analyses|Animal (all)|Environmental Fate (beta)|Animal (human health models)|Human|Ecotoxicity (animal and plant)	Perfluorooctanesulfonate|Perfluorooctanesulfonic acid|Perfluorooctanesulfonamide|N-Ethyl-N-(2-hydroxyethyl)perfluorooctanesulfonamide	Perfluorooctanesulfonate (PFOS) Conversion from N-Ethyl-N-(2-hydroxyethyl)-perfluorooctanesulfonamide (EtFOSE) in male Sprague Dawley rats after inhalation exposure Ethyl-N-(2-hydroxyethyl)-perfluorooctanesulfonamide (EtFOSE) was one of the key building blocks for many of the perfluorooctanesulfonyl-based chemistry and laboratory studies have shown that EtFOSE can metabolically degrade to perfluo…
0.3174490135804255	FALSE	FALSE	s61768	10591196	Awareness and apgar score in elective Cesarean section under general anesthesia with propofol or Isoflurane: A prospective, randomized, double-blinded clinical trial study	<strong>BACKGROUND: </strong>Awareness is a postoperative recall of events experienced under general anesthesia. In this study, we compared the incidence of awareness between two routine methods used, inhalation (Isoflurane) and intravenous protocol (Propofol), in elective Cesarean section, and also evaluated the effect of these two different methods on the apgar score of newborns.<br /><br /><st…	2014	Khanjani, S.; Naghibi, K.; Azarnoush, H.	Advanced Biomedical Research	78878		25538920	Human		Awareness and apgar score in elective Cesarean section under general anesthesia with propofol or Isoflurane: A prospective, randomized, double-blinded clinical trial study <strong>BACKGROUND: </strong>Awareness is a postoperative recall of events experienced under general anesthesia. In this study, we compared the incidence of awareness between two routine methods used, inhalation (Isoflurane) an…
0.3173300083612858	FALSE	FALSE	s51398	1291130	Inhibition of gap junctional intercellular communication by perfluorinated compounds in rat liver and dolphin kidney epithelial cell lines in vitro and sprague-dawley rats in vivo	Gap junctional intercellular communication (GJIC) is the major pathway of intercellular signal transduction, and is thus important for normal cell growth and function. Recent studies have revealed a global distribution of some perfluorinated organic compounds, especially perfluorooctane sulfonic acid (PFOS) in the environment. Because other perfluoroalkanes had been shown to inhibit GJIC, the eff…	2002	Hu, W. Y.; Jones, P. D.; Upham, B. L.; Trosko, J. E.; Lau, C.; Giesy, J. P.	Toxicological Sciences	90186		12151638	In Vitro|Animal (all)|Animal (human health models)|Ecotoxicity (animal and plant)	Perfluorooctane|Perfluorooctanesulfonic acid|Perfluorinated compounds|Methyl heptafluorobutyrate|Perfluorooctanesulfonamide|Perfluorohexanesulfonic acid|Perfluorobutanesulfonic acid	Inhibition of gap junctional intercellular communication by perfluorinated compounds in rat liver and dolphin kidney epithelial cell lines in vitro and sprague-dawley rats in vivo Gap junctional intercellular communication (GJIC) is the major pathway of intercellular signal transduction, and is thus important for normal cell growth and function. Recent studies have revealed a global distribution …
0.31704	FALSE	FALSE	s130113	5918616	Assessment of perfluoroalkyl substances levels in tap and bottled water samples from Turkey	Perfluoroalkyl and polyfluoroalkyl substances (PFASs) draw considerable attention for their potential toxic effects in humans and environment. Drinking water is accepted as one of the major exposure pathways for PFASs. In this study, we measured concentrations of 10 perfluoroalkyl substances in 94 tap water samples collected in two different sampling periods (August 2017 and February 2018) from 3…	2019	ÃœnlÃ¼ Endirlik, B.; BakÄ±r, E.; BoÅŸgelmez, Ä°. Ä°.; Eken, A.; Narin, Ä°.; GÃ¼rbay, A.	Chemosphere	120207		31561307	Animal (all)|Environmental Fate (beta)|Human|Ecotoxicity (animal and plant)	Perfluorooctanesulfonic acid|Methyl heptafluorobutyrate|Perfluoroheptanoic acid|Perfluorohexanesulfonic acid|Perfluorohexanoic acid|Perfluorooctanoic acid|Perfluorooctane|Perfluoropentanoic acid|Perfluorobutanesulfonate|Perfluorobutanesulfonic acid|Perfluorobutanoic acid	Assessment of perfluoroalkyl substances levels in tap and bottled water samples from Turkey Perfluoroalkyl and polyfluoroalkyl substances (PFASs) draw considerable attention for their potential toxic effects in humans and environment. Drinking water is accepted as one of the major exposure pathways for PFASs. In this study, we measured concentrations of 10 perfluoroalkyl substances in 94 tap wate…
0.3167536464028375	FALSE	FALSE	s115535	5079743	Hepatotoxic Effects of Hexafluoropropylene Oxide Trimer Acid (HFPO-TA), A Novel Perfluorooctanoic Acid (PFOA) Alternative, on Mice	As an alternative to perfluorooctanoic acid (PFOA), hexafluoropropylene oxide trimer acid (HFPO-TA) has been increasingly used for fluoropolymer manufacture in recent years. Its growing detection in environmental matrices and wildlife raises considerable concern about its potential health risks. Here we investigated the effects of HFPO-TA on mouse liver following 28 days of exposure to 0.02, 0.1,…	2018	Sheng, N.; Pan, Y. T.; Guo, Y.; Sun, Y.; Dai, J. Y.	Environmental Science & Technology	106795		29927593	Animal (all)|Environmental Fate (beta)|Animal (human health models)|Ecotoxicity (animal and plant)	Perfluorooctanoic acid|Methyl heptafluorobutyrate|Perfluoro-2,5-dimethyl-3,6-dioxanonanoic acid|6_2 Fluorotelomer methacrylate	Hepatotoxic Effects of Hexafluoropropylene Oxide Trimer Acid (HFPO-TA), A Novel Perfluorooctanoic Acid (PFOA) Alternative, on Mice As an alternative to perfluorooctanoic acid (PFOA), hexafluoropropylene oxide trimer acid (HFPO-TA) has been increasingly used for fluoropolymer manufacture in recent years. Its growing detection in environmental matrices and wildlife raises considerable concern about…
0.313077	FALSE	FALSE	s103721	10541274	Effects of legacy and emerging per- and polyfluoroalkyl substances on PPARÎ±/Î²/Î³ regulation and osteogenic/adipogenic differentiation	As the primary molecular target, there is still a gap between the peroxisome proliferator-activated receptors (PPARs) regulation and the adverse health effects caused by per- and polyfluoroalkyl substances (PFASs). The effects of PFASs on cellular differentiation regulated by PPARs is likely significant given the association of PFASs exposure with obesity and decreased bone density. Human mesench…	2022	Qin, H.; Niu, Y.; Luan, H.; Li, M.; Zheng, L.; Pan, Y.; Liu, W.	Environment International	40019		36265359	In Vitro|Human|Physical Chemistry (beta)	Perfluorooctanesulfonate|Perfluorooctanoic acid|Perfluorooctanesulfonic acid|Perfluoro(2-methyl-3-oxahexanoyl) fluoride|Ammonium perfluoro-2-methyl-3-oxahexanoate|Methyl heptafluorobutyrate|Perfluoro-2,5-dimethyl-3,6-dioxanonanoic acid|Perfluorohexanesulfonic acid	Effects of legacy and emerging per- and polyfluoroalkyl substances on PPARÎ±/Î²/Î³ regulation and osteogenic/adipogenic differentiation As the primary molecular target, there is still a gap between the peroxisome proliferator-activated receptors (PPARs) regulation and the adverse health effects caused by per- and polyfluoroalkyl substances (PFASs). The effects of PFASs on cellular differentiation…
0.3125020354972723	FALSE	FALSE	s37150	10412736	Correction to: Development and validation of an LC-MS/MS method for the quantitation of 30 legacy and emerging per- and polyfluoroalkyl substances (PFASs) in human plasma, including HFPOâ€DA, DONA, and cC6O4		2022	Frigerio, G.; Cafagna, S.; Polledri, E.; Mercadante, R.; Fustinoni, S.	Analytical and Bioanalytical Chemistry	21511		35031817	Human	Perfluoro(2-methyl-3-oxahexanoyl) fluoride|Ammonium perfluoro-2-methyl-3-oxahexanoate	Correction to: Development and validation of an LC-MS/MS method for the quantitation of 30 legacy and emerging per- and polyfluoroalkyl substances (PFASs) in human plasma, including HFPOâ€DA, DONA, and cC6O4
0.3123835768713086	FALSE	FALSE	s23835	7020932	Identification of the ER-resident E3 ubiquitin ligase RNF145 as a novel LXR-regulated gene	Cellular cholesterol metabolism is subject to tight regulation to maintain adequate levels of this central lipid molecule. Herein, the sterol-responsive Liver X Receptors (LXRs) play an important role owing to their ability to reduce cellular cholesterol load. In this context, identifying the full set of LXR-regulated genes will contribute to our understanding of their role in cholesterol metabol…	2017	Cook, E. C.; Nelson, J. K.; Sorrentino, V.; Koenis, D.; Moeton, M.; Scheij, S.; Ottenhoff, R.; Bleijlevens, B.; Loregger, A.; Zelcer, N.	PLoS ONE	134492		28231341	In Vitro|Animal (human health models)|Ecotoxicity (animal and plant)|Human|Animal (all)		Identification of the ER-resident E3 ubiquitin ligase RNF145 as a novel LXR-regulated gene Cellular cholesterol metabolism is subject to tight regulation to maintain adequate levels of this central lipid molecule. Herein, the sterol-responsive Liver X Receptors (LXRs) play an important role owing to their ability to reduce cellular cholesterol load. In this context, identifying the full set of LX…
0.3086267614021766	FALSE	FALSE	s83641	5411451	[Experimental study of conjugates of a catabolite common to halothane, enflurane and fluroxene in guinea pigs]	The authors sensitized guinea pigs to a halothane catabolite, trifluoroacetic acid, combined with guinea pig albumin. They then exposed the animals to halothane. There was no correlation between the presence of humoral and cell-mediated immune reactions obtained with the catabolite and the incidence of liver necrosis.	1976	Mathieu, A.; Di Padua, D.	Annales de l'anesthesiologie francaise	116560		10782	In Vitro|Animal (human health models)|Ecotoxicity (animal and plant)|Animal (all)	Trifluoroacetic acid|Methyl heptafluorobutyrate	[Experimental study of conjugates of a catabolite common to halothane, enflurane and fluroxene in guinea pigs] The authors sensitized guinea pigs to a halothane catabolite, trifluoroacetic acid, combined with guinea pig albumin. They then exposed the animals to halothane. There was no correlation between the presence of humoral and cell-mediated immune reactions obtained with the catabolite and t…
0.3077504588304949	FALSE	FALSE	s150139	9944517	Perfluoroalkyl acids in dust on residential indoor/outdoor window glass in Chinese cities: occurrence, composition, and toddler exposure	The dust on indoor and outdoor surfaces of the window glasses were collected using sterile cotton balls in 11 cities from China. Two sampling campaigns were conducted with the time interval of 7 days to investigate the accumulation especially during the Spring festival holidays. Twenty-nine perfluoroalkyl acids (PFAA) were quantified to investigate concentration, composition, and toddlers' exposu…	2021	Zhao, Z.; Yue, L.; Qiao, H.; Li, Y.; Cheng, X.; Hua, X.; Lin, T.; Li, Q.; Sun, H.	Environmental Science and Pollution Research	150417		34595719	Plant|Human|Environmental Fate (beta)|Ecotoxicity (animal and plant)	Perfluoro(2-methyl-3-oxahexanoyl) fluoride|Ammonium perfluoro-2-methyl-3-oxahexanoate|Methyl heptafluorobutyrate|6_2 Fluorotelomer sulfonic acid|Perfluorobutanoic acid	Perfluoroalkyl acids in dust on residential indoor/outdoor window glass in Chinese cities: occurrence, composition, and toddler exposure The dust on indoor and outdoor surfaces of the window glasses were collected using sterile cotton balls in 11 cities from China. Two sampling campaigns were conducted with the time interval of 7 days to investigate the accumulation especially during the Spring f…
0.3073884350614428	FALSE	FALSE	s235	6833610	An assessment of serum-dependent impacts on intracellular accumulation and genomic response of per- and polyfluoroalkyl substances in a placental trophoblast model	Per- and polyfluoroalkyl substances (PFAS), a class of environmental contaminants, have been detected in human placenta and cord blood. The mechanisms driving PFAS-induced effects on the placenta and adverse pregnancy outcomes are not well understood. This study investigated the impact of perfluorooctanesulfonic acid (PFOS), perfluorooctanoic acid (PFOA), and a replacement PFAS known as hexafluor…	2020	A; Bangma, J.; Szilagyi, J.; Blake, B. E.; Plazas, C.; Kepper, S.; Fenton, S. E.; C Fry, R.	Environmental Toxicology	131221		32790152	In Vitro|Human	Perfluorooctanesulfonic acid|Methyl heptafluorobutyrate|Perfluorooctanoic acid|Perfluorotridecanoic acid|Perfluoro(2-methyl-3-oxahexanoyl) fluoride|Perfluorononanoic acid|Ammonium perfluoro-2-methyl-3-oxahexanoate|6_2 Fluorotelomer sulfonic acid|Perfluoroundecanoic acid	An assessment of serum-dependent impacts on intracellular accumulation and genomic response of per- and polyfluoroalkyl substances in a placental trophoblast model Per- and polyfluoroalkyl substances (PFAS), a class of environmental contaminants, have been detected in human placenta and cord blood. The mechanisms driving PFAS-induced effects on the placenta and adverse pregnancy outcomes are not …
0.3058541022310563	FALSE	FALSE	s90839	3857402	In vitro metabolism of 8-2 fluorotelomer alcohol: interspecies comparisons and metabolic pathway refinement	The detection of perfluorinated organic compounds in the environment has generated interest in their biological fate. 8-2 Fluorotelomer alcohol (8-2 FTOH, C(7)F(15)CF(2)CH(2)CH(2)OH), a raw material used in the manufacture of fluorotelomer-based products, has been identified in the environment and has been implicated as a potential source for perfluorooctanoic acid (PFOA) in the environment. In t…	2007	Nabb, D. L.; Szostek, B.; Himmelstein, M. W.; Mawn, M. P.; Gargas, M. L.; Sweeney, L. M.; Stadler, J. C.; Buck, R. C.; Fasano, W. J.	Toxicological Sciences	99405		17785680	In Vitro|Animal (all)|Environmental Fate (beta)|Animal (human health models)|Human|Ecotoxicity (animal and plant)	Methyl heptafluorobutyrate|Perfluorooctanoic acid|8_2 Fluorotelomer alcohol|6_2 Fluorotelomer methacrylate	In vitro metabolism of 8-2 fluorotelomer alcohol: interspecies comparisons and metabolic pathway refinement The detection of perfluorinated organic compounds in the environment has generated interest in their biological fate. 8-2 Fluorotelomer alcohol (8-2 FTOH, C(7)F(15)CF(2)CH(2)CH(2)OH), a raw material used in the manufacture of fluorotelomer-based products, has been identified in the environm…
0.3057384288640833	FALSE	FALSE	s82207	1489490	Determination of amines as pentafluoropropionic acid anhydride derivatives in biological samples using liquid chromatography and tandem mass spectrometry	Determination of amines in biological samples as markers of exposure to the amines or the corresponding isocyanates is an important tool for industrial exposure assessment. In this study, a liquid chromatography and tandem mass spectrometry (LC-MS/MS) method for determination of amines in biological samples as perfluorofatty amides derivatives is presented. The method enables determination of dia…	2004	Marand, A.; Karlsson, D.; Dalene, M.; Skarping, G.	Analyst	90737		15152330	Human|Epidemiologic Quantitative Analyses|Environmental Fate (beta)	Perfluoropropanoic acid|Methyl heptafluorobutyrate|Pentafluoropropanoic anhydride|6_2 Fluorotelomer methacrylate	Determination of amines as pentafluoropropionic acid anhydride derivatives in biological samples using liquid chromatography and tandem mass spectrometry Determination of amines in biological samples as markers of exposure to the amines or the corresponding isocyanates is an important tool for industrial exposure assessment. In this study, a liquid chromatography and tandem mass spectrometry (LC-…
0.3054463373775189	FALSE	FALSE	s143578	10415371	Desulfonation and defluorination of 6:2 fluorotelomer sulfonic acid (6:2 FTSA) by Rhodococcus jostii RHA1: Carbon and sulfur sources, enzymes, and pathways	6:2 fluorotelomer sulfonic acid (6:2 FTSA) is one per- and poly-fluoroalkyl substances commonly detected in the environment. While biotransformation of 6:2 FTSA has been reported, factors affecting desulfonation and defluorination of 6:2 FTSA remain poorly understood. This study elucidated the effects of carbon and sulfur sources on the gene expression of Rhodococcus jostii RHA1 which is responsi…	2022	Yang, S. H.; Shi, Y.; Strynar, M.; Chu, K. H.	Journal of Hazardous Materials	21800		34523492	In Vitro|Environmental Fate (beta)	6_2 Fluorotelomer alcohol|Methyl heptafluorobutyrate|6_2 Fluorotelomer sulfonic acid	Desulfonation and defluorination of 6:2 fluorotelomer sulfonic acid (6:2 FTSA) by Rhodococcus jostii RHA1: Carbon and sulfur sources, enzymes, and pathways 6:2 fluorotelomer sulfonic acid (6:2 FTSA) is one per- and poly-fluoroalkyl substances commonly detected in the environment. While biotransformation of 6:2 FTSA has been reported, factors affecting desulfonation and defluorination of 6:2 FTSA …
0.3050432235202387	FALSE	FALSE	s48936	6321079	Perfluorocarbons: Knowledge Gained From Clinical Trials	Research into potential use of perfluorocarbons for liquid ventilation and as oxygen delivery agents in humans has been underway since the 1960s. While partial liquid ventilation with perfluorocarbons showed promise in animal models and early human investigation, randomized controlled human trials failed to show benefit and an elevated rate of adverse events. Initial approval of Fluosol-DA (Green…	2019	Hill, S. E.	Shock	122683		29087985	In Vitro|Human|Animal (all)|Animal (human health models)|Ecotoxicity (animal and plant)		Perfluorocarbons: Knowledge Gained From Clinical Trials Research into potential use of perfluorocarbons for liquid ventilation and as oxygen delivery agents in humans has been underway since the 1960s. While partial liquid ventilation with perfluorocarbons showed promise in animal models and early human investigation, randomized controlled human trials failed to show benefit and an elevated rate …
0.3024084574700733	FALSE	FALSE	s30427	1106830	Reaction Kinetics of Hydroxyl Radicals with Model Compounds of Fuel Cell Polymer Membranes	The chemical stability of perfluorinated and non-perfluorinated low temperature fuel cell model compounds (MCs) against attack by hydroxyl radicals, HO, is compared using a competition kinetics approach in aqueous solutions at ambient temperature. HO radicals were generated in situ by UV photolysis of hydrogen peroxide in the electron spin resonance (ESR) resonator. Acetic acid (AA), trifluoroace…	2012	Dreizler, A. M.; Roduner, E.	Fuel Cells	88747			In Vitro|Environmental Fate (beta)	Trifluoroacetic acid|Perfluoro(2-ethoxyethane)sulfonic acid|Methyl heptafluorobutyrate	Reaction Kinetics of Hydroxyl Radicals with Model Compounds of Fuel Cell Polymer Membranes The chemical stability of perfluorinated and non-perfluorinated low temperature fuel cell model compounds (MCs) against attack by hydroxyl radicals, HO, is compared using a competition kinetics approach in aqueous solutions at ambient temperature. HO radicals were generated in situ by UV photolysis of hydro…
0.3023153684846331	FALSE	FALSE	s27602	10543146	[Some factors affecting treatment outcome in a randomized clinical trial of borderline patients]	At the Personality Disorders Institute we have been investigating the efficacy of Transference-Focused Psychotherapy (TFP), a twice weekly manualized psychodynamic psychotherapy for borderline personality disorder compared to Dialectical Behavior Therapy (DBT) and Supportive Psychotherapy (SP) in a randomized clinical trial of 90 borderline patients. We will first present some developmental found…	2008	Delaney, J. C.; Yeomans, F.; Stone, M. H.; Haran, C.		40110		18795194	Human		[Some factors affecting treatment outcome in a randomized clinical trial of borderline patients] At the Personality Disorders Institute we have been investigating the efficacy of Transference-Focused Psychotherapy (TFP), a twice weekly manualized psychodynamic psychotherapy for borderline personality disorder compared to Dialectical Behavior Therapy (DBT) and Supportive Psychotherapy (SP) in a ra…
0.3023111739391375	FALSE	FALSE	s10302	7015901	New antithrombotics for atrial fibrillation	Atrial fibrillation (AF) is the most commonly occurring arrhythmia, and is a condition of both significant clinical and economic importance. An antithrombotic agent is considered mandatory as part of the management in most patients with AF. It has been conclusively demonstrated that long-term anticoagulation therapy can significantly reduce the risk of stroke in patients with nonvalvular AF. Whil…	2010	Bereznicki, L. R.; Peterson, G. M.	Cardiovascular Therapeutics	133982		20645985	Human|Epidemiologic Quantitative Analyses		New antithrombotics for atrial fibrillation Atrial fibrillation (AF) is the most commonly occurring arrhythmia, and is a condition of both significant clinical and economic importance. An antithrombotic agent is considered mandatory as part of the management in most patients with AF. It has been conclusively demonstrated that long-term anticoagulation therapy can significantly reduce the risk of …
0.302184	FALSE	FALSE	s55918	5922645	Effects of perfluorochemical evaporative properties on oxygenation during partial liquid ventilation	<strong>BACKGROUND: </strong>The physical-chemical properties of perfluorochemical (PFC) liquids have been shown to influence physiological and cellular responses during partial liquid ventilation (PLV). The aim of this study is to compare the relationship between patho-physiological endpoints and the physical properties of three PFC liquids used in treating acute lung injury.<br /><br /><strong>…	2006	Jeng, M. J.; Yang, S. S.; Hwang, B.; Wolfson, M. R.; Shaffer, T. H.	Pediatrics International	120482		17168983	Animal (human health models)|Ecotoxicity (animal and plant)|Animal (all)|Physical Chemistry (beta)	6_2 Fluorotelomer methacrylate|Perfluoro-1,3,5-trimethylcyclohexane	Effects of perfluorochemical evaporative properties on oxygenation during partial liquid ventilation <strong>BACKGROUND: </strong>The physical-chemical properties of perfluorochemical (PFC) liquids have been shown to influence physiological and cellular responses during partial liquid ventilation (PLV). The aim of this study is to compare the relationship between patho-physiological endpoints and…
0.3009989320994893	FALSE	FALSE	s112115	10592438	Predictors for postoperative nausea and vomiting after xenon-based anaesthesia	<strong>BACKGROUND: </strong>In contrast to volatile anaesthetics, xenon acts by antagonism at N-methyl-d-aspartate receptors and antagonizes 5-hydroxytryptamine type 3 receptors that mediate nausea and vomiting. Therefore, it is unknown whether the same risk factors for postoperative nausea and vomiting (PONV) after volatile anaesthetics apply to xenon-based anaesthesia.<br /><br /><strong>METHO…	2015	Schaefer, M. S.; Apfel, C. C.; Sachs, H. J.; Stuttmann, R.; Bein, B.; Tonner, P. H.; Hein, M.; Neukirchen, M.; Reyle-Hahn, M.; Kienbaum, P.	British Journal of Anaesthesia	79981		25962612	Human	Methyl heptafluorobutyrate	Predictors for postoperative nausea and vomiting after xenon-based anaesthesia <strong>BACKGROUND: </strong>In contrast to volatile anaesthetics, xenon acts by antagonism at N-methyl-d-aspartate receptors and antagonizes 5-hydroxytryptamine type 3 receptors that mediate nausea and vomiting. Therefore, it is unknown whether the same risk factors for postoperative nausea and vomiting (PONV) after v…
0.3009966690464734	FALSE	FALSE	s128071	4269409	The Role of Additives in Improving Performance in High Voltage Lithium-Ion Batteries with Potentiostatic Holds	In this work, various electrolyte additives designed for enhanced performance at high voltages were evaluated with elevated temperature potentiostatic holds with LiNi0.5Co0.2Mn0.3/Li4Ti5O12 full cells to determine their effect on the high voltage stability. Of the additives investigated, many showed increased oxidation current through the 60 hour potentiostatic holds test, and adversely affected …	2017	Tornheim, A.; He, M.; Su, C., hiC; Zhang, Z.	Journal of Electrochemical Society	102987			In Vitro	(2H-Perfluoroethyl)(1H,1H,3H-perfluoropropyl)ether|6_2 Fluorotelomer methacrylate|2,2,3,3-Tetrafluoropropyl ether	The Role of Additives in Improving Performance in High Voltage Lithium-Ion Batteries with Potentiostatic Holds In this work, various electrolyte additives designed for enhanced performance at high voltages were evaluated with elevated temperature potentiostatic holds with LiNi0.5Co0.2Mn0.3/Li4Ti5O12 full cells to determine their effect on the high voltage stability. Of the additives investigated,…
0.3005991515961926	FALSE	FALSE	s13834	3824669	A simple and efficient method for the production of human gamma interferon	A method for the production of human gamma interferon (HuIFN-gamma), which is both simple and efficient, has been developed. The 2 co-inducers, A-23187 and mezerein, stimulate human peripheral blood lymphocytes to produce high levels of HuIFN-gamma in both stationary cultures and spinner cultures. The compound 2,2-dimethyl-6,6,7,7,8,8,8-heptafluoro-3,5-octanedione (FOD) has also proven to be a us…	1983	Braude, I. A.	Journal of Immunological Methods	98969		6413590	Human	(Heptafluorobutanoyl)pivaloylmethane	A simple and efficient method for the production of human gamma interferon A method for the production of human gamma interferon (HuIFN-gamma), which is both simple and efficient, has been developed. The 2 co-inducers, A-23187 and mezerein, stimulate human peripheral blood lymphocytes to produce high levels of HuIFN-gamma in both stationary cultures and spinner cultures. The compound 2,2-dimethyl…
0.3002224839736071	FALSE	FALSE	s82500	4095507	Are the young more sensitive than adults to the effects of radiofrequency fields? An examination of relevant data from cellular and animal studies	It has sometimes been assumed that children are more sensitive than adults to the effects of radiofrequency (RF) fields associated with cellular wireless telephones. However, relatively few in vitro or animal models have examined this possibility. In vitro studies have used several cell types, from both humans and rodents, including primary cells, embryonic cell lines, undifferentiated cancer cel…	2011	Marino, C.; Lagroye, I.; ScarfÃ¬, M. R.; Sienkiewicz, Z.	Progress in Biophysics & Molecular Biology	101910		21924280	In Vitro|Human|Animal (all)|Animal (human health models)|Ecotoxicity (animal and plant)		Are the young more sensitive than adults to the effects of radiofrequency fields? An examination of relevant data from cellular and animal studies It has sometimes been assumed that children are more sensitive than adults to the effects of radiofrequency (RF) fields associated with cellular wireless telephones. However, relatively few in vitro or animal models have examined this possibility. In v…
0.2997006785797359	FALSE	FALSE	s106644	8790867	Stabilizing Effect of Polysulfides on Lithium Metal Anodes in Sparingly Solvating Solvents	Electrolytes with sparingly polysulfide solubility such as 1.5 M LiTFSI in tetramethylene sulfone (TMS) and 1,1,2,2-tetrafluoroethyl-2,2,3,3-tetrafluoropropyl ether (TTE) are beneficial for the cycle stability of Li-S pouch cells. In this work, this specific electrolyte system and the role of dissolved polysulfides (PS) in symmetrical Li/Li cells is investigated. By studying varying TMS/TTE volum…	2021	Reuter, F. S.; Huang, C. J., ui; Hsieh, Y., iC; Doerfler, S.; Brunklaus, G.; Althues, H.; Winter, M.; Lin, S. D.; Hwang, B. J., oe; Kaskel, S.		149629			In Vitro|Ecotoxicity (animal and plant)|Animal (all)	(2H-Perfluoroethyl)(1H,1H,3H-perfluoropropyl)ether|2,2,3,3-Tetrafluoropropyl ether	Stabilizing Effect of Polysulfides on Lithium Metal Anodes in Sparingly Solvating Solvents Electrolytes with sparingly polysulfide solubility such as 1.5 M LiTFSI in tetramethylene sulfone (TMS) and 1,1,2,2-tetrafluoroethyl-2,2,3,3-tetrafluoropropyl ether (TTE) are beneficial for the cycle stability of Li-S pouch cells. In this work, this specific electrolyte system and the role of dissolved poly…
0.2997006785797359	FALSE	FALSE	s92539	8360511	A new high pressure phase equilibrium cell featuring the static-combined method: Equipment commissioning and data measurement	A new equilibrium cell featuring a floating piston with an internal variable volume and phase sampling mechanism was designed and commissioned for the measurement of phase equilibrium data. The experimental technique can be extended to the static-combined method. The apparatus was tested by measuring vapor-liquid equilibrium data for the binary system of carbon dioxide + n-hexane at 313.15 K. New…	2021	Nelson, W. M.; Naidoo, P.; Ramjugernath, D.	Journal of Supercritical Fluids	148800			In Vitro	(2H-Perfluoroethyl)(1H,1H,3H-perfluoropropyl)ether|2,2,3,3-Tetrafluoropropyl ether	A new high pressure phase equilibrium cell featuring the static-combined method: Equipment commissioning and data measurement A new equilibrium cell featuring a floating piston with an internal variable volume and phase sampling mechanism was designed and commissioned for the measurement of phase equilibrium data. The experimental technique can be extended to the static-combined method. The appar…
0.2993183313465398	FALSE	FALSE	s50707	10622366	A growing evidence base for the fixed-dose combination of bisoprolol and amlodipine to manage hypertension	<strong>OBJECTIVES: </strong>Hypertension is a major cause of morbidity and mortality worldwide. Although current drug therapies can be effective, management of hypertension is closely linked to patient adherence to therapy. A fixed-dose combination (FDC) of bisoprolol and amlodipine has shown to be effective and convenient, and to significantly improve patient adherence.<br /><br /><strong>METHO…	2022	Hostalek-Gottwald, U.; Gaciong, Z.	Current Medical Research and Opinion	17777		35510372	Human		A growing evidence base for the fixed-dose combination of bisoprolol and amlodipine to manage hypertension <strong>OBJECTIVES: </strong>Hypertension is a major cause of morbidity and mortality worldwide. Although current drug therapies can be effective, management of hypertension is closely linked to patient adherence to therapy. A fixed-dose combination (FDC) of bisoprolol and amlodipine has sho…
0.2993166122705171	FALSE	FALSE	s58565	10584410	Comorbidity-dependent changes in alpha and broadband electroencephalogram power during general anaesthesia for cardiac surgery	<strong>BACKGROUND: </strong>Age and comorbidities are reported to induce neurobiological transformations in the brain. Whilst the influence of ageing on anaesthesia-induced electroencephalogram (EEG) changes has been investigated, the effect of comorbidities has not yet been explored. We hypothesised that certain diseases significantly affect frontal EEG alpha and broadband power in cardiac surg…	2020	Kaiser, H. A.; Hirschi, T.; Sleigh, C.; Reineke, D.; Hartwich, V.; Stucki, M.; Rummel, C.; Sleigh, J.; Hight, D.	British Journal of Anaesthesia	72427		32747077	Human		Comorbidity-dependent changes in alpha and broadband electroencephalogram power during general anaesthesia for cardiac surgery <strong>BACKGROUND: </strong>Age and comorbidities are reported to induce neurobiological transformations in the brain. Whilst the influence of ageing on anaesthesia-induced electroencephalogram (EEG) changes has been investigated, the effect of comorbidities has not yet …
0.2992726726873752	FALSE	FALSE	s2022	6324940	Clinical Usefulness of the Ultrasound Contrast Agent Perflubutane in the Diagnosis of Prostatic Cancer: A Prospective Clinical Trial		2012	Akatsuka, J.; Kimura, G.; Suzumura, K.; Nomura, S.; Minowa, T.; Iigaya, S.; Osawa, S.; Kondo, Y.	Urology	123426			Human		Clinical Usefulness of the Ultrasound Contrast Agent Perflubutane in the Diagnosis of Prostatic Cancer: A Prospective Clinical Trial
0.2991650391935377	FALSE	FALSE	s59401	1290874	Perfluorinated compounds in aquatic organisms at various trophic levels in a Great Lakes food chain	Trophic transfer of perfluorooctanesulfonate (PFOS) and other related perfluorinated compounds was examined in a Great Lakes benthic foodweb including water-algae-zebra mussel-round goby-smallmouth bass. In addition, perfluorinated compounds were measured in livers and eggs of Chinook salmon and lake whitefish, in muscle tissue of carp, and in eggs of brown trout collected from Michigan. Similarl…	2005	Kannan, K.; Tao, L.; Sinclair, E.; Pastva, S. D.; Jude, D. J.; Giesy, J. P.	Archives of Environmental Contamination and Toxicology	90124		15883668	In Vitro|Animal (all)|Environmental Fate (beta)|Animal (human health models)|Ecotoxicity (animal and plant)	Perfluorooctanesulfonate|Perfluorooctanoic acid|Perfluorooctanesulfonic acid|Perfluorinated compounds|Methyl heptafluorobutyrate	Perfluorinated compounds in aquatic organisms at various trophic levels in a Great Lakes food chain Trophic transfer of perfluorooctanesulfonate (PFOS) and other related perfluorinated compounds was examined in a Great Lakes benthic foodweb including water-algae-zebra mussel-round goby-smallmouth bass. In addition, perfluorinated compounds were measured in livers and eggs of Chinook salmon and la…
0.2983636784433998	FALSE	FALSE	s59928	1047977	Development of a Solid-Phase Extraction-HPLC/Single Quadrupole MS Method for Quantification of Perfluorochemicals in Whole Blood	A method for the determination of perfluorooctanesulfonate (PFOS) and perfluorooctanoic acid (PFOA) simultaneously with 10 closely related perfluorochemicals (PFCs) in human whole blood was developed and validated. PFOS and PFOA are used in various applications, for example, as surfactants and plastic additives, and are subject to environmental and health research due to their persistence. The ma…	2005	KÃ¤rrman, A.; van Bavel, B.; JÃ¤rnberg, U.; Hardell, L.; LindstrÃ¶m, G.	Analytical Chemistry	88289		15679355	Environmental Fate (beta)|Human|Ecotoxicity (animal and plant)	Perfluorooctanesulfonate|Perfluorotetradecanoic acid|Perfluorooctanesulfonic acid|Methyl heptafluorobutyrate|Perfluoroheptanoic acid|Perfluorooctanesulfonamide|Perfluorohexanoic acid|Perfluorooctanoic acid|Perfluorononanoic acid|Perfluorodecanoic acid|Perfluoroundecanoic acid	Development of a Solid-Phase Extraction-HPLC/Single Quadrupole MS Method for Quantification of Perfluorochemicals in Whole Blood A method for the determination of perfluorooctanesulfonate (PFOS) and perfluorooctanoic acid (PFOA) simultaneously with 10 closely related perfluorochemicals (PFCs) in human whole blood was developed and validated. PFOS and PFOA are used in various applications, for exa…
0.2983321664709915	FALSE	FALSE	s18534	757876	Gestational and lactational exposure to potassium perfluorooctanesulfonate (K+PFOS) in rats: toxicokinetics, thyroid hormone status, and related gene expression	Perfluorooctanesulfonate (PFOS), a persistent and accumulative compound, is widely distributed in humans and wildlife. Human exposure can occur early in development, as evidenced by the detection of PFOS in umbilical cord blood and breast milk. As part of a developmental neurotoxicology study for which developmental endpoints, including those related to the developing nervous system, have been re…	2009	Chang, S. C.; Ehresman, D. J.; Bjork, J. A.; Wallace, K. B.; Parker, G. A.; Stump, D. G.; Butenhoff, J. L.	Reproductive Toxicology	87569		19429409	In Vitro|Animal (all)|Animal (human health models)|Human|Ecotoxicity (animal and plant)	Potassium perfluorooctanesulfonate|Perfluorooctanesulfonate|Perfluorooctanesulfonic acid|Methyl heptafluorobutyrate	Gestational and lactational exposure to potassium perfluorooctanesulfonate (K+PFOS) in rats: toxicokinetics, thyroid hormone status, and related gene expression Perfluorooctanesulfonate (PFOS), a persistent and accumulative compound, is widely distributed in humans and wildlife. Human exposure can occur early in development, as evidenced by the detection of PFOS in umbilical cord blood and breast…
0.297318	FALSE	FALSE	s120068	5381924	Perfluorocarbons as blood substitutes: Early years: Experience with Fluosol DA-20% in the 1980s	Clinical testing of perfluorocarbons (PFC) as blood substitutes began in the early 1980's in the form of Fluosol DA-20% (FDA), a mixture of perfluorodecalin and perfluorotripropylamine emulsified with Pluronic F68. We have treated 55 patients (Treatment (T) = 40; Control (C) = 15) with intravenous infusions of 30 cc/kg of FDA as part of either a randomized, clinical trial or a humanitarian protoc…	1994	Spence, R. K.; Norcross, E. D.; Costabile, J.; Mccoy, S.; Cernaianu, A. C.; Alexander, J. B.; Pello, M. J.; Atabek, U.; Camishion, R. C.	Artificial Cells, Blood Substitutes, and Biotechnology	110279		7849967	Human	6_2 Fluorotelomer methacrylate|Perfluamine	Perfluorocarbons as blood substitutes: Early years: Experience with Fluosol DA-20% in the 1980s Clinical testing of perfluorocarbons (PFC) as blood substitutes began in the early 1980's in the form of Fluosol DA-20% (FDA), a mixture of perfluorodecalin and perfluorotripropylamine emulsified with Pluronic F68. We have treated 55 patients (Treatment (T) = 40; Control (C) = 15) with intravenous infu…
0.2961950442651413	FALSE	FALSE	s138412	5399030	Blood profiles in unanesthetized and anesthetized guinea pigs (Cavia porcellus)	The guinea pig is a common animal model that is used in biomedical research to study a variety of systems, including hormonal and immunological responses, pulmonary physiology, corticosteroid response and others. However, because guinea pigs are evolutionarily a prey species, they do not readily show behavioral signs of disease, which can make it difficult to detect illness in a laboratory settin…	2016	Williams, W. R.; Johnston, M. S.; Higgins, S.; Izzo, A. A.; Kendall, L. V.	Lab Animal	112742		26684957	In Vitro|Animal (human health models)|Ecotoxicity (animal and plant)|Human|Animal (all)		Blood profiles in unanesthetized and anesthetized guinea pigs (Cavia porcellus) The guinea pig is a common animal model that is used in biomedical research to study a variety of systems, including hormonal and immunological responses, pulmonary physiology, corticosteroid response and others. However, because guinea pigs are evolutionarily a prey species, they do not readily show behavioral signs …
0.2950728045441292	FALSE	FALSE	s23681	5024654	Adverse maternal, fetal, and postnatal effects of hexafluoropropylene oxide dimer acid (GenX) from oral gestational exposure in Sprague-Dawley rats	Hexafluoropropylene oxide dimer acid ((HFPO-DA), GenX) is a member of the per- and polyfluoroalkyl substances (PFAS) chemical class and elevated levels have been detected in surface water, air, and treated drinking water in the United States and Europe. Objectives: Characterize the potential maternal and postnatal toxicities of oral HFPODA in rats during sexual differentiation. Given that some PF…	2019	Conley, J. M.; Lambright, C. S.; Evans, N.; Strynar, M. J.; Mccord, J.; Mcintyre, B. S.; Travlos, G. S.; Cardon, M. C.; Medlock-Kakaley, E.; Hartig, P. C.; Wilson, V. S.; Gray, L. E., Jr	Environmental Health Perspectives	106555		30920876	In Vitro|Animal (all)|Environmental Fate (beta)|Animal (human health models)|Human|Ecotoxicity (animal and plant)	Perfluorooctanesulfonic acid|Methyl heptafluorobutyrate|Perfluorooctanoic acid|Perfluoro(2-methyl-3-oxahexanoyl) fluoride|Ammonium perfluoro-2-methyl-3-oxahexanoate	Adverse maternal, fetal, and postnatal effects of hexafluoropropylene oxide dimer acid (GenX) from oral gestational exposure in Sprague-Dawley rats Hexafluoropropylene oxide dimer acid ((HFPO-DA), GenX) is a member of the per- and polyfluoroalkyl substances (PFAS) chemical class and elevated levels have been detected in surface water, air, and treated drinking water in the United States and Europ…
0.294526	FALSE	FALSE	s81357	8442183	Assessment of exposure to perfluoroalkyl substances (PFASs) in dogs by fur analysis	Poly- and perfluoroalkyl substances (PFASs) are a large group of chemicals commonly used in various branches of industry, which may adversely affect the living organisms. The aim of this study were to evaluate exposure of dogs to six selected PFASs: five perfluoroalkyl carboxylic acids (perfluorobutanoic acid - PFBuA, perfluoropentanoic acid - PFPeA, perfluorohexanoic acid - PFHxA, perfluorohepta…	2021	Makowska, K.; MartÃ­n, J.; Rychlik, A.; Aparicio, I.; Santos, J. L.; Alonso, E.; Gonkowski, S.	Environmental Pollution	148859		34052650	Animal (all)|Animal (human health models)|Ecotoxicity (animal and plant)	Perfluorooctanoic acid|Perfluorooctane|Perfluorooctanesulfonic acid|Perfluoropentanoic acid|Methyl heptafluorobutyrate|Perfluoroheptanoic acid|Perfluorohexanoic acid|Perfluorobutanoic acid	Assessment of exposure to perfluoroalkyl substances (PFASs) in dogs by fur analysis Poly- and perfluoroalkyl substances (PFASs) are a large group of chemicals commonly used in various branches of industry, which may adversely affect the living organisms. The aim of this study were to evaluate exposure of dogs to six selected PFASs: five perfluoroalkyl carboxylic acids (perfluorobutanoic acid - PF…
0.2938664819659726	FALSE	FALSE	s25433	1488027	Clinical development of microbicides for the prevention of HIV infection	The HIV/AIDS pandemic continues its spread at a rate of over 15,000 new infections every day. Sexual transmission of HIV-1 is the dominant mode of this pandemic spread. For the first time since the disease emerged in the early 1980s, about half the 42 million people now living with HIV/AIDS worldwide are women. Worldwide, more than 90 percent of all adolescent and adult HIV infections have result…	2004	D'Cruz, O. J.; Uckun, F. M.	Current Pharmaceutical Design	90728		14754390	In Vitro|Human	6_2 Fluorotelomer methacrylate	Clinical development of microbicides for the prevention of HIV infection The HIV/AIDS pandemic continues its spread at a rate of over 15,000 new infections every day. Sexual transmission of HIV-1 is the dominant mode of this pandemic spread. For the first time since the disease emerged in the early 1980s, about half the 42 million people now living with HIV/AIDS worldwide are women. Worldwide, mo…
0.2936925344746026	FALSE	FALSE	s97810	2850214	Bioaccumulation and risk assessment of per- and polyfluoroalkyl substances in wild freshwater fish from rivers in the Pearl River Delta region, South China	Per- and polyfluoroalkyl substances (PFASs) are used in various industries, which results in their ubiquitous occurrence in the environment. This study determined the concentrations of eighteen PFASs in muscle and liver of nine wild freshwater fish species collected from rivers in the Pearl River Delta (PRD) region, South China, and assessed their bioaccumulation and potential health risks to loc…	2014	Pan, C. G.; Zhao, J. L.; Liu, Y. S.; Zhang, Q. Q.; Chen, Z. F.; Lai, H. J.; Peng, F. J.; Liu, S. S.; Ying, G. G.	Ecotoxicology and Environmental Safety	95165		25011114	In Vitro|Human|Animal (all)|Environmental Fate (beta)|Animal (human health models)|Ecotoxicity (animal and plant)	Perfluorotridecanoic acid|Perfluorooctane|Perfluorooctanesulfonic acid|Methyl heptafluorobutyrate|Perfluoroundecanoic acid	Bioaccumulation and risk assessment of per- and polyfluoroalkyl substances in wild freshwater fish from rivers in the Pearl River Delta region, South China Per- and polyfluoroalkyl substances (PFASs) are used in various industries, which results in their ubiquitous occurrence in the environment. This study determined the concentrations of eighteen PFASs in muscle and liver of nine wild freshwater…
0.293271	FALSE	FALSE	s85113	10604118	Perfluoropropionic Acid-Driven Nucleation of Atmospheric Molecules under Ambient Conditions	A molecular-level understanding of the compositions and formation mechanism of secondary organic aerosols is important in the context of growing evidence regarding the adverse impacts of aerosols on the atmosphere and human health. The ever-growing emissions of pollutants and particulate matter in the atmosphere are a global concern. A particular class of pollutants, which are being important in …	2022	Medeiros, F. S.; Mota, C.; Chaudhuri, P.	Journal of Physical Chemistry A	3690		36331866	Human|Animal (all)|Physical Chemistry (beta)|Ecotoxicity (animal and plant)	Perfluoropropanoic acid|Perfluorinated compounds|Methyl heptafluorobutyrate	Perfluoropropionic Acid-Driven Nucleation of Atmospheric Molecules under Ambient Conditions A molecular-level understanding of the compositions and formation mechanism of secondary organic aerosols is important in the context of growing evidence regarding the adverse impacts of aerosols on the atmosphere and human health. The ever-growing emissions of pollutants and particulate matter in the atmo…
0.2910378881812184	FALSE	FALSE	s141041	10543654	[Effect of calmodulin antagonist on chemosensitivity of primary cultured lung cancer cells]	The effect of calmodulin antagonist trifluoperazine (TFP) on in vitro drug sensitivity of primary cultured lung cancer cells was studied in 28 cases with MTT assay. TFP was found to enhance significantly the anticancer activities of VCR, ADR and VP16 (P < 0.01 or < 0.05). But TFP could not sensitize tumor cells to DDP. TFP may therefore be useful as an adjunct in chemotherapy of lung cancer.	1995	Xiong, W.; Shen, H.	Zhonghua Zhongliu Zazhi	40187		8697972	In Vitro		[Effect of calmodulin antagonist on chemosensitivity of primary cultured lung cancer cells] The effect of calmodulin antagonist trifluoperazine (TFP) on in vitro drug sensitivity of primary cultured lung cancer cells was studied in 28 cases with MTT assay. TFP was found to enhance significantly the anticancer activities of VCR, ADR and VP16 (P < 0.01 or < 0.05). But TFP could not sensitize tumor …
0.2903901948618193	FALSE	FALSE	s80434	787320	Risk of intoxication with sulfluramid in a packing plant of Mirex-S	BIOSIS COPYRIGHT: BIOL ABS. RRM RESEARCH ARTICLE HUMAN WORKER OCCUPATIONAL HEALTH TOXICOLOGY INDUSTRIAL HYGIENE MIREX-S PESTICIDE OCCUPATIONAL EXPOSURE WORKING CONDITIONS OCCUPATIONAL HEALTH AND SAFETY RISK ASSESSMENT SULFLURAMID TOXIN BIOCHEMISTRY AND BIOPHYSICS	1999	Machado-Neto, J. G.; Queiroz, M. E.; Carvalho, D.; Bassini, A. J.	Bulletin of Environmental Contamination and Toxicology	87616		10227829	Plant|Human|Ecotoxicity (animal and plant)	N-Ethylperfluorooctanesulfonamide	Risk of intoxication with sulfluramid in a packing plant of Mirex-S BIOSIS COPYRIGHT: BIOL ABS. RRM RESEARCH ARTICLE HUMAN WORKER OCCUPATIONAL HEALTH TOXICOLOGY INDUSTRIAL HYGIENE MIREX-S PESTICIDE OCCUPATIONAL EXPOSURE WORKING CONDITIONS OCCUPATIONAL HEALTH AND SAFETY RISK ASSESSMENT SULFLURAMID TOXIN BIOCHEMISTRY AND BIOPHYSICS
0.2897614777666062	FALSE	FALSE	s135645	9959656	A multi-plug filtration (m-PFC) cleanup method based on carboxylic multi-walled carbon nanotubes for the detection of 14 perfluorinated compounds and dietary risk assessment of chicken, beef, and mutton collected from Shanghai markets	Dietary intake is a major pathway of human exposure to perfluorinated compounds (PFCs). Livestock and poultry meats (chicken, beef, mutton) account for a significant proportion of dietary consumption in China, and thus it is crucial to investigate the levels and composition profiles of PFCs in consumer meats to assess and mitigate potential health risks. However, rapid and simple analytical metho…	2021	Wang, X.; Zhang, Q.; Zhao, Z.; Song, W.; Cheng, L., in; Yang, J.; Chen, S.; Guan, S.; Song, W., ei; Rao, Q.; Zhao, Z.	Food Control	150666			Human|Epidemiologic Quantitative Analyses|Animal (all)|Animal (human health models)|Ecotoxicity (animal and plant)	Perfluorooctanoic acid|Perfluorotetradecanoic acid|Perfluorinated compounds|Methyl heptafluorobutyrate|Perfluorobutanoic acid	A multi-plug filtration (m-PFC) cleanup method based on carboxylic multi-walled carbon nanotubes for the detection of 14 perfluorinated compounds and dietary risk assessment of chicken, beef, and mutton collected from Shanghai markets Dietary intake is a major pathway of human exposure to perfluorinated compounds (PFCs). Livestock and poultry meats (chicken, beef, mutton) account for a significan…
0.2892883263460976	FALSE	FALSE	s119788	3812781	Quantitative determination of perfluorooctanoic acid ammonium salt in human serum by high-performance liquid chromatography with atmospheric pressure chemical ionization tandem mass spectrometry	A sensitive, specific, accurate and reproducible analytical method was developed and validated to quantify perfluorooctanoic acid (PFOA) in human serum. After initial extraction with an ion-paring reagent, the procedure for quantifying PFOA is based on high-performance liquid chromatography (HPLC) interfaced to negative ion tandem mass spectrometry, operating in selected ion monitoring mode. The …	2002	Sottani, C.; Minoia, C.	Rapid Communications in Mass Spectrometry	98951		11921242	In Vitro|Human|Environmental Fate (beta)	Perfluorooctanoic acid|Methyl heptafluorobutyrate|Ammonium perfluorooctanoate	Quantitative determination of perfluorooctanoic acid ammonium salt in human serum by high-performance liquid chromatography with atmospheric pressure chemical ionization tandem mass spectrometry A sensitive, specific, accurate and reproducible analytical method was developed and validated to quantify perfluorooctanoic acid (PFOA) in human serum. After initial extraction with an ion-paring reagent…
0.2890379383407708	FALSE	FALSE	s127420	1290841	Concentrations of perfluorooctanesulfonamides in Canadian total diet study composite food samples collected between 1992 and 2004	Canadian Total Diet Study composite samples collected from 1992 to 2004 (n = 151) were analyzed for a series of perfluorooctanesulfonamides that are likely breakdown products or manufacturing residuals associated with perfluorooctylsulfonyl phosphate esters. These esters have been incorporated into coatings for paper and paperboard used in food packaging. N-Ethylperfluorooctanesulfonamide (N-EtPF…	2006	Tittlemier, S. A.; Pepper, K.; Edwards, L.	Journal of Agricultural and Food Chemistry	90094		17032055	Human|Animal (all)|Animal (human health models)|Ecotoxicity (animal and plant)	N-Methylperfluorooctanesulfonamide|Perfluorooctanesulfonamide|N-Ethylperfluorooctanesulfonamide	Concentrations of perfluorooctanesulfonamides in Canadian total diet study composite food samples collected between 1992 and 2004 Canadian Total Diet Study composite samples collected from 1992 to 2004 (n = 151) were analyzed for a series of perfluorooctanesulfonamides that are likely breakdown products or manufacturing residuals associated with perfluorooctylsulfonyl phosphate esters. These este…
0.2880483660790022	FALSE	FALSE	s65002	2919449	Dynamic light-scattering study of self-assembly of diblock copolymers in supercritical carbon dioxide	A high-pressure dynamic light-scattering (DLS) technique has been utilized to study the behavior in solution of poly(1, 1-dihydroperfluorooctylacrylate) and poly(vinyl acetate) (PFOA-b-PVAC) in supercritical carbon dioxide. The hydrodynamic-radius distribution for each species, such as unimers, micelles, and large aggregates, were determined under both isobaric and isothermal conditions over a pr…	2001	Koga, T.; Zhou, S.; Chu, B.	Applied Optics	96154		18360453	In Vitro	Perfluorooctanoic acid|1H,1H-Perfluorooctyl methacrylate|6_2 Fluorotelomer methacrylate|Methyl heptafluorobutyrate	Dynamic light-scattering study of self-assembly of diblock copolymers in supercritical carbon dioxide A high-pressure dynamic light-scattering (DLS) technique has been utilized to study the behavior in solution of poly(1, 1-dihydroperfluorooctylacrylate) and poly(vinyl acetate) (PFOA-b-PVAC) in supercritical carbon dioxide. The hydrodynamic-radius distribution for each species, such as unimers, m…
0.2870222987924952	FALSE	FALSE	s21334	3858664	Induction of the CYP4A subfamily by perfluorodecanoic acid: The rat and the guinea pig as susceptible and non-susceptible species	Male Wistar rats and male Duncan Hartley guinea pigs were treated with one i.p. dose of perfluorodecanoic acid (PFDA) resulting in pronounced hepatomegaly in the rat but not the guinea pig. PFDA treatment also resulted in a 4-fold induction of lauric acid 12-hydroxylase activity in the rat but not the guinea pig, indicating induction of the CYP4A subfamily of isoenzymes. Consistent with this latt…	1994	Chinje, E.; Kentish, P.; Jarnot, B.; George, M.; Gibson, G.	Toxicology Letters	99787		8140591	Animal (human health models)|Ecotoxicity (animal and plant)|Animal (all)	Perfluorodecanoic acid|Methyl heptafluorobutyrate	Induction of the CYP4A subfamily by perfluorodecanoic acid: The rat and the guinea pig as susceptible and non-susceptible species Male Wistar rats and male Duncan Hartley guinea pigs were treated with one i.p. dose of perfluorodecanoic acid (PFDA) resulting in pronounced hepatomegaly in the rat but not the guinea pig. PFDA treatment also resulted in a 4-fold induction of lauric acid 12-hydroxylas…
0.2858190869255739	FALSE	FALSE	s49601	2797636	Investigations on the liver toxicity of a blend of HCFC-123 (2,2-dichloro-1,1,1-trifluoroethane) and HCFC-124 (2-chloro-1,1,1,2-tetrafluoroethane) in guinea-pigs	2,2-Dichloro-1,1,1-trifluoroethane (HCFC-123) has been developed as a substitute for ozone-depleting chlorofluorocarbons (CFCs). It is a structural analogue of halothane and similarities in the metabolic pathways and liver toxicity of both compounds have been described. The present study was initiated after an accidental outbreak of hepatitis in an industrial setting to examine whether concomitan…	2001	Hoet, P.; Buchet, J. P.; Sempoux, C.; Nomiyama, T.; Rahier, J.; Lison, D.	Archives of Toxicology	94826		11548120	In Vitro|Animal (all)|Animal (human health models)|Ecotoxicity (animal and plant)	2-Chloro-1,1,1,2-tetrafluoroethane|Trifluoroacetic acid|Methyl heptafluorobutyrate	Investigations on the liver toxicity of a blend of HCFC-123 (2,2-dichloro-1,1,1-trifluoroethane) and HCFC-124 (2-chloro-1,1,1,2-tetrafluoroethane) in guinea-pigs 2,2-Dichloro-1,1,1-trifluoroethane (HCFC-123) has been developed as a substitute for ozone-depleting chlorofluorocarbons (CFCs). It is a structural analogue of halothane and similarities in the metabolic pathways and liver toxicity of bo…
0.2853239523125561	FALSE	FALSE	s87438	5384166	Clinical studies of a perfluorochemical whole blood substitute (Fluosol-DA) Summary of 186 cases	After the experimental and phase one studies of our so-called "artificial blood," Fluosol-DA (20%), an emulsified mixture of perfluorodecalin and perfluorotripropylamine, were successfully completed, phase two and three clinical studies were carried out on 186 patients in Japan. The initial dose was 20 ml/Kg body weight (BW), and additional 10 ml/Kg BW doses were applied as needed. Oxygen-supplyi…	1982	Mitsuno, T.; Ohyanagi, H.; Naito, R.	Annals of Surgery	110502		7034658	Human	Perfluamine	Clinical studies of a perfluorochemical whole blood substitute (Fluosol-DA) Summary of 186 cases After the experimental and phase one studies of our so-called "artificial blood," Fluosol-DA (20%), an emulsified mixture of perfluorodecalin and perfluorotripropylamine, were successfully completed, phase two and three clinical studies were carried out on 186 patients in Japan. The initial dose was 2…
0.2844551072658445	FALSE	FALSE	s69501	10589532	Cardioventilatory coupling in the anaesthetised rabbit, rat and guinea-pig	Cardioventilatory coupling is a temporal coherence of respiratory and cardiac rhythms, seen in humans at rest, and during sleep and anaesthesia. In this study we compared the cardioventilatory coupling of anaesthetised rabbits, rats and guinea-pigs. Breathing two successive anaesthetic concentrations (1 or 2% isoflurane) we compared the effect of anaesthetic depth and species on (1) heart rate, (…	1999	Larsen, P. D.; Galletly, D. C.	PflÃ¼gers Archiv: European Journal of Physiology	77376		10370070	Animal (human health models)|Ecotoxicity (animal and plant)|Human|Animal (all)		Cardioventilatory coupling in the anaesthetised rabbit, rat and guinea-pig Cardioventilatory coupling is a temporal coherence of respiratory and cardiac rhythms, seen in humans at rest, and during sleep and anaesthesia. In this study we compared the cardioventilatory coupling of anaesthetised rabbits, rats and guinea-pigs. Breathing two successive anaesthetic concentrations (1 or 2% isoflurane) w…
[truncated: 47,919 more rows]

## Sheet: Excel Table BS2
Supervised Machine Learning Training Dataset
HeroID	Title/Abstract	PECO Relevance	MedSup
3981378	Evaluation of serum lipid, thyroid, and hepatic clinical chemistries in association with serum perfluorooctanesulfonate (PFOS) in cynomolgus monkeys after oral dosing with potassium PFOS An oral dose study with perfluorooctanesulfonate (PFOS) was undertaken to identify potential associations between serum PFOS and changes in serum clinical chemistry parameters in purpose-bred young adult cynomolg…	1	0
[truncated: 499 more rows]

## Sheet: Excel Table BS3
Supervised Machine Learning Validation Dataset
HeroID	Title/Abstract	Relevance	MedSup
[truncated: 100 more rows]
