# Supplementary material for: Systematic Evidence Map for the Per- and Polyfluoroalkyl Substances (PFAS) Universe
Source: Environ Health Perspect. 2026 Apr 19;134(3):252–73. doi: 10.1021/EHP.6c00127 (PMC13347649; doi:10.1021/EHP.6c00127)
Supplement: Supplementary file 2 [file hp6c00127_si_002.zip › PFAS_15K_Training.csv]

HeroID	TiAb	Relevance	MedSup
3981378	Evaluation of serum lipid, thyroid, and hepatic clinical chemistries in association with serum perfluorooctanesulfonate (PFOS) in cynomolgus monkeys after oral dosing with potassium PFOS An oral dose study with perfluorooctanesulfonate (PFOS) was undertaken to identify potential associations between serum PFOS and changes in serum clinical chemistry parameters in purpose-bred young adult cynomolg…	1	0
10575226	A comparison of equine recovery characteristics after isoflurane or isoflurane followed by a xylazine-ketamine infusion <strong>OBJECTIVE: </strong>To determine whether infusion of xylazine (XYL) and ketamine (KET) for 30 minutes after isoflurane administration in horses would result in improved quality of recovery from anesthesia, without detrimental cardiopulmonary changes.<br /><br /><strong>S…	0	1
7192779	Effects of volatile anesthetics on myocardial oxidation-reduction status assessed by NADH fluorometry In experiments on isolated rat heart perfused by the Langendorff method, the effect of halothane, isoflurane, enflurane, and diethyl ether on myocardial oxidation-reduction status was evaluated with reduced nicotinamide adenine dinucleotide (NADH) fluorometry. All inhaled anesthetics studied caus…	0	0
5415028	Recovery of endotoxin from human plasma by acid oxidative treatments as monitored by an automated microtiter plate-chromogenic substrate Limulus amebocyte lysate (LAL) assay method Methods to detect endotoxin in human plasma for LAL testing have been developed by use of a perchloric acid (PCA) or a trifluoroacetic acid (TFA) treatment. These acid oxidative treatments eliminate interferences prese…	0	0
10595496	Effect of halothane on K+ and carbachol stimulated [3H]noradrenaline release and increased [Ca2+]i in SH-SY5Y human neuroblastoma cells We have examined the effects of the volatile general anaesthetic agent, halothane, on K+ and carbachol stimulated [3H]noradrenaline release and associated increases in intracellular Ca2+ in a cultured human neuroblastoma cell line, SH-SY5Y. K+ (but not carbachol)…	0	0
10580591	Is isoflurane dangerous for the patient with coronary artery disease?	0	1
10587029	Inhibition of left ventricular remodelling preserves chamber systolic function in pressure-overloaded mice Controversy exists whether the development of left-ventricular hypertrophy (LVH) is a mechanism able to prevent cardiac dysfunction under conditions of pressure overload. In the present study we re-assessed the long-term effects of attenuating LVH by using L- and D-propranolol, which are equ…	1	0
830534	Toxicology of chlorofluorocarbon replacements Chlorofluorocarbons (CFCs) are stable in the atmosphere and may reach the stratosphere. They are cleaved by UV-radiation in the stratosphere to yield chlorine radicals, which are thought to interfere with the catalytic cycle of ozone formation and destruction and deplete stratospheric ozone concentrations. Due to potential adverse health effects of oz…	0	0
7020059	The chicken ovalbumin upstream promoter-transcription factors modulate genes and pathways involved in skeletal muscle cell metabolism The chicken ovalbumin upstream promoter-transcription factors (COUP-TFs) are "orphan" members of the nuclear hormone receptor (NR) superfamily. COUP-TFs are involved in organogenesis and neurogenesis. However, their role in skeletal muscle (and other major mass tis…	0	0
7184634	The biotransformation of ethrane in man	0	0
7192421	Complex effects of general anesthesia on sensory processing in the spinal dorsal horn A chronic animal preparation allowed us to compare activity of the same single, spinal dorsal horn neurons in the physiologically intact, awake, drug-free state and in the anesthetized state. The inhalation anesthetic enflurane produced profound, and at times, opposite effects on spinal dorsal horn neuron respon…	0	1
10593625	Simultaneous measurement of parasympathetic reflex vasodilator and arterial blood pressure responses in the cat We measured the changes in lower lip blood flow and systemic arterial blood pressure evoked by lingual nerve or trigeminal spinal nucleus (Vsp) stimulation to gain an insight into the brainstem integration of sympathetic and parasympathetic responses to nociceptive stimulation. We used …	1	0
10577399	Microcirculatory response to halothane and isoflurane anesthesia Microcirculatory hemodynamics are often used to monitor tissue and organ survival. This study investigated the effect of halothane and isoflurane anesthesia on peripheral microcirculation using the cremaster muscle during intravital microscopy. Twenty-three Sprague-Dawley rats were studied in four groups. Two groups served as contro…	0	1
10587692	[The stress reaction in the recovery phase from halothane and isoflurane anesthesia] This study was undertaken to investigate the influences of halothane and isoflurane as well as different extubation techniques on the endocrine stress response during recovery from general anesthesia. Forty patients scheduled for herniorrhaphy and cholecystectomy were randomly allocated to 4 groups: 20 received h…	0	1
10429130	Management of macular hole with choroidal coloboma <strong>PURPOSE: </strong>Choroidal colobomas represent failure of closure of the fetal fissure during embryogenesis. Eyes with colobomas can develop complex retinal detachments. We present a case of a patient presenting with a macular hole in her only useful eye with an extramacular choroidal coloboma.<br /><br /><strong>METHODS: </strong>A 56-y…	0	0
10591782	ARRHYTHMOGENIC DOSES OF EPINEPHRINE DURING DESFLURANE OR ISOFLURANE ANESTHESIA IN HUMANS	0	1
7102916	THORACIC EPIDURAL-ANESTHESIA COMBINED WITH ENFLURANE ANESTHESIA REDUCES ATRIOVENTRICULAR-CONDUCTION IN DOGS Cardiac electrophysiological variables during thoracic epidural lidocaine (TEL) were compared with those during continuous intravenous lidocaine (IVL) infusion in 14 mongrel dogs anaesthetized with enflurane in order to investigate the combined effects of thoracic epidural anaesthesia (TEA)…	0	1
6833580	Biomonitoring of chlorinated polyfluoroalkyl ether sulfonic acid in the general population in central and eastern China: Occurrence and associations with age/sex Although chlorinated polyfluoroalkyl ether sulfonic acid (Cl-PFESA) has been reported to be widespread in different environmental matrices of China, its exposure data in the general Chinese population are very limited. In the present stu…	0	0
10604110	Perfluoroalkyl acids (PFAAs) in urban surface water of Shijiazhuang, China: Occurrence, distribution, sources and ecological risks It is extremely important to analyze the contaminative behaviors of Perfluoroalkyl acids (PFAAs) due to their serious threats to urban environments which are closely related to humans. Current study aimed to explore the distribution, source apportionment and ecologica…	0	0
6316102	Effect of increasing perfluorocarbon dose on VA/Q distribution during partial liquid ventilation in acute lung injury <strong>BACKGROUND: </strong>Although gas exchange during partial liquid ventilation (PLV) depends on perfluorocarbon liquid, the effect of perfluorocarbon dose on the ventilation-perfusion (VA/Q) distribution is not known. This study investigated how VA/Q distribution of an acute…	0	1
10592909	Anesthetic Management of Patients After Traumatic Injury With Resuscitative Endovascular Balloon Occlusion of the Aorta	0	1
7020062	The liver X receptor modulator 22(S)-hydroxycholesterol exerts cell-type specific effects on lipid and glucose metabolism The aim of this study was to explore the effects of 22(S)-hydroxycholesterol (22(S)-HC) on lipid and glucose metabolism in human-derived cells from metabolic active tissues. Docking of T0901317 and 22(S)-HC showed that both substances fitted into the ligand binding domain of l…	0	0
6329232	Effect of carbogen on tumor oxygenation: combined fluorine-19 and proton MRI measurements <strong>PURPOSE: </strong>Blood oxygen level dependent (BOLD) contrast in magnetic resonance imaging (MRI) has been widely used for noninvasive evaluation of the effects of tumor-oxygenating agents. However, there have been few tests of the validity of this method. The goal of the present work was to use the…	0	0
10410704	Environmental exposure to legacy poly/perfluoroalkyl substances, emerging alternatives and isomers and semen quality in men: A mixture analysis <strong>BACKGROUND/OBJECTIVES: </strong>Multiple studies have examined the relationship between PFAS and semen quality, but none has explored the associations of PFAS mixture that includes emerging alternatives and branched isomers.<br /><br /><strong>MET…	1	0
5387798	Effects of two volatile anesthetics and a volatile convulsant on the excitatory and inhibitory amino acid responses in dissociated CNS neurons of the rat 1. Effects of two volatile anesthetics [halothane (Hal) and enflurane (Enf)] and a volatile convulsant [hexafluorodiethyl ether (HFE)] on amino acid-induced membrane currents in neurons dissociated from the nucleus tractus solitarius of the rat …	0	1
7067906	Epidermal protection with cryogen spray cooling during high fluence pulsed dye laser irradiation: An ex vivo study Background and Objective: Higher laser fluences than currently used in therapy (5-10 J/cm(2)) are expected to result in more effective treatment of port wine stain (PWS) birthmarks. However, higher incident fluences increase the risk of epidermal damage caused by absorption of light …	0	0
7105148	Resveratrol promotes mammary cell proliferation and antioxidation capacity during pregnancy and lactation in mice Aims Reproduction can induce maternal oxidative stress, and resveratrol is able to alleviate oxidative stress. This study aimed to investigate the protective effects of resveratrol supplementation in mice during pregnancy and lactation. Methods and Results Pregnant mice were randomly …	1	0
4095784	Supplementing desflurane with intravenous anesthesia reduces fetal cardiac dysfunction during open fetal surgery <strong>OBJECTIVE: </strong>To lower the incidence and severity of fetal cardiovascular depression during maternal fetal surgery under general anesthesia.<br /><br /><strong>AIM: </strong>We hypothesized that supplemental intravenous anesthesia (SIVA) with propofol and remifentanil wou…	0	1
7187376	Effect of volatile anesthetics on protein synthesis and secretion by rat hepatocyte suspensions The effect of volatile anesthetics on protein synthesis and secretion by isolated rat hepatocytes in suspension was investigated. Halothane and enflurane inhibited protein synthesis in a dose-dependent manner. Diethyl ether had little effect on protein synthesis while isoflurane caused a mild inhibitio…	0	1
959087	Contrast-enhanced ultrasonography with Sonazoid for evaluation of renal microcirculation <strong>PURPOSE: </strong>The renal medullary microcirculation plays an important role in regulating sodium and water excretion, and its impairment is closely associated with various renal diseases. Contrast-enhanced ultrasonography (CEUS) using Sonazoid has not yet been reported as a method for evaluating th…	0	0
10586100	Low dose isoflurane exerts opposing effects on neuronal network excitability in neocortex and hippocampus The anesthetic excitement phase occurring during induction of anesthesia with volatile anesthetics is a well-known phenomenon in clinical practice. However, the physiological mechanisms underlying anesthetic-induced excitation are still unclear. Here we provide evidence from in vitro experime…	0	1
1089522	Low concentrations of isoflurane abolish motor evoked responses to transcranial electrical stimulation during nitrous oxide/opioid anesthesia in humans To study the feasibility of noninvasive monitoring of motor pathways in anesthetized patients, we evaluated the effect of isoflurane on motor evoked responses to constant-voltage transcranial electrical stimulation (tce-MERs). Reproducible tce-MER…	0	1
6325272	A series of diaryltriazines and diarylpyrimidines are highly potent nonnucleoside reverse transcriptase inhibitors with possible applications as microbicides An in vitro model of monocyte-derived dendritic cells (MO-DC) and CD4(+) T cells, representing the primary targets of sexual human immunodeficiency virus (HIV) transmission, was used to evaluate the antiviral and immune suppressive activity …	0	0
5917257	Evaluation of thrombogenic potential of electrospun bioresorbable vascular graft materials: acute monocyte tissue factor expression The purpose of this study was to quantify the acute expression of tissue factor (TF) by monocytes on interaction with electrospun bioresorbable constructs. A minimal expression of TF will demonstrate the potential for scaffolds to be used as a vascular graft without …	0	0
7193790	Recovery from day-case anaesthesia. The effect of different inhalational anaesthetic agents Sixty unpremedicated patients undergoing dilatation and curettage were allocated randomly to receive one of three inhalational agents (halothane, enflurane or isoflurane) to supplement 67% nitrous oxide in oxygen after induction of anaesthesia with methohexitone. Recovery was assessed by the time patients …	0	1
6320195	Perfluoroalkyl substances and likelihood of stroke in persons with and without diabetes <strong>OBJECTIVE: </strong>The main objective of this study is to evaluate the relationship of perfluoroalkyl substances with stroke and any modifying influence of diabetes.<br /><br /><strong>METHODS: </strong>Data on 3921 adults aged â©¾20 years with and 44,285 without diabetes were drawn from the C8 Health…	1	0
7194188	Estimation of minimum alveolar concentration (MAC) for halothane, enflurane and isoflurane in spontaneously breathing guinea pigs MAC for halothane, enflurane and isoflurane was determined in guinea pigs (Cavia porcellus) exposed to constant anesthetic concentrations (2.5 hours each) in a flow-through glass chamber. The following values were obtained (N = 8 for each anesthetic): 1.01 +/- 0.03 vol…	0	1
7103067	Critical amino acid residues for the allosteric actions of isoflurane and enflurane in the human GABA(A) receptor	0	1
3858560	Perfluorinated compounds in fish from U.S. urban rivers and the Great Lakes Perfluorinated compounds (PFCs) have recently received scientific and regulatory attention due to their broad environmental distribution, persistence, bioaccumulative potential, and toxicity. Studies suggest that fish consumption may be a source of human exposure to perfluorooctane sulfonate (PFOS) or long-chain perfluoro…	0	0
10590608	Malignant hyperthermia in a liver transplant patient: a case report Malignant hyperthermia is an autosomal dominant disorder with incomplete penetrance and variable expression. This syndrome is characterized by a hypermetabolic response to all commonly used inhalational anesthetics and depolarizing muscle relaxants. It can happen during or after the anesthesia. We describe a case of malignant hyp…	0	0
7194373	Hepatotoxicity following enflurane anesthesia We present a patient who developed clinical, biochemical, and histologic evidence of severe hepatic injury following enflurane anesthesia.	0	1
1554257	Murine cardiac hemodynamics following manganese administration under isoflurane anesthesia This study examines (a) the temporal stability of hemodynamic indices of systolic and diastolic function in C57BL/6 mice under 1.5% isoflurane (ISO) (v/v) anesthesia conditions in 50:50 O(2)/N(2)O (v/v) within 90 min post-induction, and (b) the effects of Mn(2+) on the mouse hemodynamic response in male C57…	0	0
10543421	The mechanism of macrophage activation induced by Ca2+ ionophore The mechanism of macrophage activation by Ca2+ ionophore was studied. Peritoneal exudate macrophages from normal guinea pigs exposed continuously to or pulse treated for 1 hr with the ionophore, A23187, were activated, manifesting increased glucose consumption and inhibition of migration. Highly purified macrophages were also activa…	0	0
6326593	Cross-sectoral cancer care: views from patients and health care professionals regarding a personal electronic health record Cross-sectoral cancer care is complex and involves collaboration from health care professionals (HCPs) across multiple sectors. However, when health information exchange (HIE) is not adequate, it results in impeded coordination and continuity of care. A web-based personal el…	0	0
10602048	Perfluoroalkane acids in human milk under the global monitoring plan of the Stockholm Convention on Persistent Organic Pollutants (2008-2019)	0	0
10618195	Dodecafluoropentane Emulsion Decreases Stroke Volume in a Rat Permanent Occlusion Stroke Model	1	0
10585107	[Impact of different anesthetic states on acupuncture-mediated modulation of autonomic nervous system in animal studies] Acupuncture therapy has a positive role in the prevention and treatment of some related diseases by regulating autonomic nervous function. But it has been found in experimental researches that the modulatory effects of acupuncture on autonomic nervous system are not always cons…	0	1
5392972	Duration of general anaesthetic exposure in early childhood and long-term language and cognitive ability Background. The anaesthetic dose causing neurotoxicity in animals has been evaluated, but the relationship between duration of volatile anaesthetic (VA) exposure and neurodevelopment in children remains unclear.Methods. Data were obtained from the Western Australian Pregnancy Cohort (Raine) St…	1	0
7104576	DOSE-DEPENDENT EFFECTS OF HALOTHANE ON TBE CARBON-DIOXIDE RESPONSES OF EXPIRATORY AND INSPIRATORY BULBOSPINAL NEURONS AND THE PHRENIC-NERVE ACTIVITIES IN DOGS Background: Expiratory bulbospinal and inspiratory bulbospinal neurons in the ventral respiratory group provide drive for thoracoabdominal expiratory and phrenic and thoracic inspiratory motor neurons. Potent inhalational agents such as hal…	0	1
7029691	A prospective observational study of the use of desflurane anesthesia in Indian adult inpatients undergoing surgery: The Registry in India on Suprane Emergence registry Limited registry studies are available on the use of anesthetic agents. This registry was conducted to evaluate emergence outcomes in Indian adult patients undergoing surgery with desflurane anesthesia.	0	1
7253914	HALOTHANE MODIFIES ISCHEMIA-ASSOCIATED INJURY TO THE VOLTAGE-SENSITIVE CALCIUM CHANNELS IN CANINE HEART SARCOLEMMA Background: Recent experimental data suggest that functional and metabolic changes in the myocardium caused during ischemia and subsequent reperfusion may be attenuated by the volatile anesthetics through the prevention of intracellular calcium accumulation. The main purpose of the c…	0	1
10607171	3D Harmonic and Subharmonic Imaging for Characterizing Breast Lesions: A Multi-Center Clinical Trial <strong>OBJECTIVE: </strong>Breast cancer is the most frequent type of cancer among women. This multi-center study assessed the ability of 3D contrast-enhanced ultrasound to characterize suspicious breast lesions using clinical assessments and quantitative parameters.<br /><br /><strong>METHODS: <…	0	0
8791644	Highly concentrated dual-anion electrolyte for non-flammable high-voltage Li-metal batteries With a higher demand towards the energy density of power batteries for electric vehicles, the Li-metal batteries (LMBs) have staged a comeback in recent years. However, the low cycle efficiency and safety issues associated with Li dendrite growth and electrolyte combustion severely limit their practical a…	0	0
6551256	Lethal and sublethal effects of lufenuron on sugarcane borer Diatraea flavipennella and its parasitoid Cotesia flavipes The combination of chemical and biological controls is a historic goal of integrated pest management, but has rarely been achieved due to lethal and sublethal impact of insecticides on natural enemies altering their performance. In this context, the susceptibility of the yellow …	0	0
10596099	Infusion of a lipid emulsion to treat lidocaine intoxication in a cat <strong>CASE DESCRIPTION: </strong>A 5-year-old castrated male domestic shorthair cat was examined because of presumptive lidocaine intoxication. Thirty minutes earlier, the cat had received an SC injection of approximately 140 mg of lidocaine hydrochloride (20 mg/kg [9.1 mg/lb]) to facilitate closure of a wound on the left pel…	0	0
7029326	[Short term olfactory memory and olfactory function after inhalation anesthetic agents: a randomized clinical trial] This clinical trial aimed to evaluate the effects of two different inhalation anesthetic agents on postoperative olfactory memory and olfactory function in patients who underwent micro laryngeal surgery.	1	0
10591460	Isoflurane enhances the proliferation and angiogenesis of ovarian cancer cells	0	1
7191349	Inhibition of superoxide production and Ca2+ mobilization in human neutrophils by halothane, enflurane, and isoflurane The inhibitory effects of three inhalation anesthetics, i.e., halothane, enflurane, and isoflurane, on superoxide production and the intracellular mobilization of calcium in human neutrophils were studied. The superoxide production induced by N-formyl-methionyl-leucyl-phenylalani…	0	1
10591947	EFFECTS OF PRENATAL ISOFLURANE EXPOSURE ON POSTWEANING ACTIVITY AND REACTIVITY IN SW MICE	1	0
7195152	Effects of augmenting cardiac contractility, preload, and heart rate on cardiac output during enflurane anesthesia Changes in cardiac output in response to augmenting cardiac contractility, preload, and heart rate during enflurane anesthesia were examined in 12 open-chested dogs. Cardiac contractility was assessed by the slope of the end-systolic pressure-volume relation (Emax). Dobutamine (3, 6,…	0	1
7191476	Halothane, enflurane, and isoflurane stimulate calcium leakage from rabbit sarcoplasmic reticulum The sarcoplasmic reticulum (SR) controls uptake and release of Ca2+ in muscle. Little information is available regarding the effect of volatile anesthetics on Ca2+ release from SR isolated from normal skeletal muscle, even though an abnormality of Ca2+ handling is implicated in malignant hyperthermia…	0	1
10608944	Molecular design of ruthenium(II) polypyridyl photosensitizers for efficient nanocrystalline TiO2 solar cells	0	0
10586939	2D WS2 embedded PVDF nanocomposites for photosensitive piezoelectric nanogenerators with a colossal energy conversion efficiency of â¼25.6 Benefiting from the advantages of low cost, light weight and mechanical flexibility, piezoelectric nanogenerators have the potential for application in renewable energy harvesting from various unexplored sources. Here, we report the demonstration of the recor…	0	0
7105503	NMR structure of the HIV-1 regulatory protein VPR The human immunodeficiency virus type 1 (HIV-1) genome encodes a highly conserved regulatory gene product, Vpr (96 residues, 14 kDa), which is incorporated into virions. In the infected cells, Vpr, expressed late in the virus cycle, is believed to function in the early phases of HIV-1 replication, such as nuclear migration of pre-integration compl…	0	0
6328543	[Changes in the cardiac hemodynamics and coronary blood flow in acute myocardial infarction due to perftoran] One hundred and twenty patients with acute myocardium infarction, who were receiving perftoran, were analyzed within the case study. The microcirculation condition was determined by biomicroscopy of the eye conjunctiva capillaries. Changes in capillaries were evaluated by the Ditzel class…	0	0
10621763	iNKT cells in secondary Progressive Multiple sclerosis Patients Display Pro-inflammatory Profiles	0	0
9599464	State-dependent leaving with a general anesthetic (isoflurane) in man	0	1
10417097	Pharmacokinetics of fentanyl administered transdermally and intravenously in sheep <strong>OBJECTIVE: </strong>To investigate the pharmacokinetics of fentanyl administered transdermally and IV in sheep.<br /><br /><strong>ANIMALS: </strong>21 adult female sheep.<br /><br /><strong>PROCEDURES: </strong>Fentanyl was administered IV to 6 healthy sheep. Transdermal fentanyl patches (TFPs) were applie…	0	0
4241055	Solid-phase extraction based on amino-functionalized graphene oxide nanocomposites for analysis of short-chain perfluorinated alkyl acids in human serum by ion chromatography mass spectrometry A highly sensitive method was developed for the analysis of short-chain perfluorinated alkyl acids (PFAAs) in serum samples using solid-phase extraction (SPE) coupled with ion chromatography-electrospray io…	0	0
5404978	Efficacy of rutin in inhibiting neuronal apoptosis and cognitive disturbances in sevoflurane or propofol exposed neonatal mice Sevoflurane and propofol are widely used in pediatric anesthesia. Neurotoxicity of sevoflurane and propofol in developing brain has been reported and these effects raise concerns on the usage of the drugs. We investigated the influence of rutin, a flavonoid on the neurode…	1	0
6324613	[Octafluoropropane inhalation toxicity in rats] Wistar rats were used to study inhalation toxicity of octafluoropropane (OFP, freon-218) at the following concentration: 300 g/m3 (4-hrs), 30 g/m3 (0.5 to 4 hrs), 3 g/m3 (8 hrs), and 0.3 g/m3 (16 hrs). According to the histological analysis, OFP at the concentrations of 300 and 30 g/m3 had a politrophic toxic effect. Target organs were the lung, tra…	1	0
5917075	Electrospun nanofibrous thermoplastic polyurethane/poly(glycerol sebacate) hybrid scaffolds for vocal fold tissue engineering applications Vocal fold tissue engineering requires biomimetic scaffolds with an appropriate matrix stiffness closely matching that of the natural vocal folds to maintain function. Traditionally, poly(Éâcaprolactone) (PCL) and thermoplastic polyurethane (TPU) have been …	0	0
6326531	Perfluoroctylbromide: a liver/spleen-specific and tumor-imaging ultrasound contrast material The effect of perfluoroctylbromide (PFOB) on liver and tumor echogenicity was evaluated in rabbits. The echogenicity of the kidney, which is not affected by PFOB, was used as the basis for comparison in the liver studies. For the liver echogenicity study, sonography was performed on four rabbits, two with…	0	0
7030727	Bispectral index, spectral edge frequency 95% and median frequency recorded at varying desflurane concentrations in pigs The objective of this study is to evaluate the usefulness of bispectral index (BIS), spectral edge frequency 95% (SEF) and median frequency (MED) in relation to a simple descriptive scale (SDS) as indicators of anaesthetic depth at different desflurane concentrations in swine. …	0	0
10580932	Increases in spinal cerebrospinal fluid potassium concentration do not increase isoflurane minimum alveolar concentration in rats <strong>BACKGROUND: </strong>Previous studies demonstrated that MAC for isoflurane directly correlates with the concentration of Na(+) in cerebrospinal fluid surrounding the spinal cord, the primary site for mediation of the immobility produced by inhaled anesthetics. …	0	1
10573337	Angiotensinogen gene promoter haplotype and microangiopathy-related cerebral damage: results of the Austrian Stroke Prevention Study <strong>BACKGROUND AND PURPOSE: </strong>Microangiopathy-related cerebral damage (MARCD) is a common finding in the elderly. It may lead to cognitive impairment and gait disturbances. Arterial hypertension and age are the most important risk factors. We assessed the…	0	0
7104372	RESPONSE OF THE HEART TO ACUTE HYPERTENSION DURING HALOTHANE, ENFLURANE, AND ISOFLURANE ANESTHESIA In the open chest dog model, the response of the left ventricle exposed to acute mechanical hypertension was evaluated while the animals were receiving various concentrations of halothane, enflurane, and isoflurane. Myocardial contractility was quantified by the end-systolic pressure-length relation…	0	1
7049326	SPARING AUTOLOGOUS BLOOD DURING SURGERY BY SUPPORTING TISSUE OXYGENATION WITH OXYGENT(TM)	0	0
7020265	The benzenesulfoamide T0901317 [N-(2,2,2-trifluoroethyl)-N-[4-[2,2,2-trifluoro-1-hydroxy-1-(trifluoromethyl)ethyl]phenyl]-benzenesulfonamide] is a novel retinoic acid receptor-related orphan receptor-alpha/gamma inverse agonist Retinoic acid receptor-related orphan receptors (RORs) regulate a variety of physiological processes including hepatic gluconeogenesis, lipid metabolism, circadian rhythm,…	0	0
7020120	A liver X receptor and retinoid X receptor heterodimer mediates apolipoprotein E expression, secretion and cholesterol homeostasis in astrocytes Apolipoprotein E (apoE) is an important protein involved in lipoprotein clearance and cholesterol redistribution. ApoE is abundantly expressed in astrocytes in the brain and is closely linked to the pathogenesis of Alzheimer's disease (AD). We report her…	0	0
7195441	[The effects of enflurane and isoflurane on the electroretinogram in rabbits]	0	1
7193547	Comparative effects of barbiturate or enflurane anesthesia with induced hypotension on intrapulmonary shunting Forty patients undergoing intracranial aneurysm clipping were operated on under either barbiturate anesthesia (in 22) or enflurane anesthesia (in 18). Cardiac output, arterial and mixed venous oxygen tension, and arterial, right atrial, pulmonary arterial, and pulmonary artery wedge pres…	0	1
10592830	[Anesthetic management of a patient with SjÃ¶gren's syndrome associated with an allergic reaction to various antiphlogistics and sedatives] We described the anesthetic management of a 24-year-old woman with SjÃ¶gren's syndrome, complicated by systemic lupus erythematosus, rheumatoid arthritis and renal tubular acidosis. She not only had hepatorenal dysfunction associated with this condition, but …	0	1
10524437	Supramolecular ionic liquid gels for quasi-solid-state dye-sensitized solar cells A 1-propyl-3-methylimidazolium iodide based supramolecular ionic liquid gel was prepared through the host-guest interactions between a host of Î²-cyclodextrin and a room temperature ionic liquid type guest, 1-ethyl-3-methylimidazolium bis((trifluoromethyl)sulfonyl)imide, which contains bis(trifluoromethylsulfonyl)im…	0	0
6989138	Prevalence and Predictive Value of Microvascular Flow Abnormalities after Successful Contemporary Percutaneous Coronary Intervention in Acute ST-Segment Elevation Myocardial Infarction Although microvascular flow abnormalities have been observed following epicardial recanalization in acute ST-segment elevation myocardial infarction (STEMI), the prevalence and severity of these abnormalities in th…	0	0
7006560	Peptide surface modification of poly(tetrafluoroethylene-co-hexafluoropropylene) enhances its interaction with central nervous system neurons Poly(tetrafluoroethylene-co-hexafluoropropylene) (FEP) film surfaces were chemically surface modified to introduce one of three laminin adhesive peptides: GYIGSR, GRGDS, or SIKVAV. FEP film surfaces were first reduced with sodium naphthalide to introduce su…	0	0
7195727	[The neuroendocrine response to Alfatesine or Ethrane anesthesia in humans] The description of neuro-endocrine effects due to surgical stress and certain anaesthetic products led the authors to look for the action of alfadione and enflurane on the hypothalamic-hypophyseal-thyroidian-adrenal axis. Taking 20 subjects who were divided into three groups of 10, the authors measured the plasma levels o…	0	1
7190349	Cardiovascular effects of moderate normovolaemic haemodilution during enflurane-nitrous oxide anaesthesia in man The cardiovascular effects of mild normovolaemic haemodilution during enflurane-nitrous oxide anaesthesia were studied in 20 patients with normal cardiac function before, during and after total hip replacement. After induction of anaesthesia, patients were randomly allocated to one con…	0	1
10608980	[Treatment of vitreoretinal proliferation in rhegmatogenous detachment and silicone oil tamponade] <strong>PURPOSE: </strong>To describe our technique of vitrectomy and silicone oil tamponade for managing retinal detachment and to report the last results according to the posterior and anterior proliferative vitreoretinopathy.<br /><br /><strong>METHODS: </strong>A retrospective study was conducte…	0	0
1424955	Animal toxicity studies with ammonium perfluorooctanoate These studies were conducted to evaluate the potential toxicity of ammonium perfluorooctanoate, a commercial surfactant. They include acute and subchronic feeding studies with rabbits, mice, rats and monkeys as well as in vitro mutagenicity assays with Salmonella typhimurium and Saccharomyces cerevisiae. The compound was non-irritating to t…	1	0
10575261	Isoflurane exerts a short-term but not a long-term preconditioning effect in neonatal rats exposed to a hypoxic-ischaemic neuronal injury <strong>BACKGROUND: </strong>Isoflurane has been shown to induce tolerance against ischaemic injury in adult rodents. Although the delayed preconditioning effect of isoflurane has been demonstrated in neonatal rat pups, the acute preconditioning effects of isof…	1	0
5404332	Assessment of cardiac troponin I and C-reactive protein concentrations associated with anesthetic protocols using sevoflurane or a combination of fentanyl, midazolam, and sevoflurane in dogs <strong>OBJECTIVE: </strong>To report serum cardiac troponin I (cTnI) and C-reactive protein (CRP) concentrations in dogs anesthetized for elective surgery using two anesthetic protocols.<br /><br /><strong>S…	0	1
10597695	Alagille syndrome and pregnancy: anesthetic management for cesarean section A 34-year-old multiparous woman with a breech presentation, intrauterine growth restriction and premature rupture of membranes was transferred to our referral unit at 33 weeks of gestation. She was diagnosed with Alagille syndrome soon after birth because of cholestasis and pruritus. Her condition was later complicated by…	0	1
5080461	Developmental perfluorooctane sulfonate exposure inhibits long-term potentiation by affecting AMPA receptor trafficking Both animal study and epidemiological survey revealed the associations between defects of cognitive function and the developmental exposure to perfluorooctane sulfonate (PFOS), while the mechanism is not well known. The SD rats were exposed PFOS at 1.7, 5 and 15 mg/L by drinking…	1	0
10595169	Assessment of longitudinal strain in the Carotid artery wall using ultrasound-based Speckle tracking - validation in a sheep model	0	0
10591983	ISOFLURANE DOES NOT IMPAIR REGIONAL MYOCARDIAL-METABOLISM DURING ACUTE-ISCHEMIA IN DOGS	0	1
3470830	Source attribution of poly- and perfluoroalkyl substances (PFASs) in surface waters from Rhode Island and the New York metropolitan area Exposure to poly- and perfluoroalkyl substances (PFASs) has been associated with adverse health effects in humans and wildlife. Understanding pollution sources is essential for environmental regulation, but source attribution for PFASs has been confounded by lim…	0	0
7105442	Thermionic past spectrum reactor-converter on the basis of multi-cell TFE Today Russian experts have technological experience in development of in-core thermionic converters for reactors of space nuclear power plants. Such a converter contains nuclear fuel inside and really represents a fuel element of a reactor. Two types of reactors can be considered on the basis of these thermionic fuel elemen…	0	0
10589185	Effects of isoflurane on coronary blood flow velocity in young, old and ApoE(-/-) mice measured by Doppler ultrasound The commonly used anesthetic agent isoflurane (ISO) is a potent coronary vasodilator that could potentially be used in the assessment of coronary reserve, but its effects on coronary blood flow in mice are unknown. Coronary reserve is reduced by age, coronary artery disease and ot…	0	1
7192474	[Effects of succinylcholine on serum levels of myoglobin and CK in children under halothane or enflurane anesthesia] We studied the effects of succinylcholine (SCC) on serum levels of myoglobin (Mb) and CK in children under halothane or enflurane anesthesia. Forty-five children, aged 2 years 11 months to 12 years 6 months were subjected to this study. They were divided into four groups; the two g…	1	0
3860177	Amphiphobic surfaces from functionalized TiO2 nanotube arrays Vertically-oriented, self-organized TiO2 nanotube arrays (TNAs) are a highly ordered n-type semiconducting nanoarchitecture with a wide range of potential applications. We generated low energy surfaces repellent to a broad spectrum of liquids by functionalizing TNAs using monolayers of two different fluorinated hydrocarbon molecules: p…	0	0
6325977	Brain oxygenation with a non-vasoactive perfluorocarbon emulsion in a rat model of traumatic brain injury <strong>OBJECTIVE: </strong>The aim of this study was to assess, in two experiments, the safety and efficacy of the PFC emulsion Oxycyte as an oxygen therapeutic for TBI to test the hypothesis that early administration of this oxygen-carrying fluid post-TBI would improve brain tissue oxygenat…	0	1
10454268	Ultrasound assisted gene and photodynamic synergistic therapy with multifunctional FOXA1-siRNA loaded porphyrin microbubbles for enhancing therapeutic efficacy for breast cancer To improve the non-invasive therapeutic efficacy for ER positive breast cancer (ER+ BC), we fabricated a multifunctional FOXA1 loaded porphyrin microbubble to combine photodynamic therapy (PDT) and gene therapy of FOXA1 k…	0	0
10588490	Differential effects of isoflurane on human median nerve somatosensory evoked potentials The effect of isoflurane on median nerve somatosensory evoked potentials (MN-SSEPs) was studied in 15 patients. Anesthesia was induced with thiamylal and maintained with oxygen and isoflurane. MN-SSEPs were recorded in awake patients and after achieving 0.5, 1.0, 1.5, and 2.0% stable end-tidal concentrations …	0	1
7194865	[Cardiovascular effects of increased doses of enflurane vapors in the anesthetized man]	0	1
6320677	Effect of Hydrostatic Pressure, Boundary Constraints and Viscosity on the Vaporization Threshold of Low-Boiling-Point Phase-Change Contrast Agents The vaporization of low-boiling-point phase-change contrast agents (PCCAs) using ultrasound has been explored in vitro and in vivo. However, it has been reported that the pressure required for activation is higher in vivo, even after attenuation is acc…	0	0
6988986	Acoustic feedback enables safe and reliable carboplatin delivery across the blood-brain barrier with a clinical focused ultrasound system and improves survival in a rat glioma model The blood-brain barrier (BBB) restricts delivery of most chemotherapy agents to brain tumors. Here, we investigated a clinical focused ultrasound (FUS) device to disrupt the BBB in rats and enhance carboplatin deliver…	0	0
6987900	Late-Career Expectations: A Survey of Full-Time Faculty Members Who Are 55 or Older at 14 US Medical Schools <strong>PURPOSE: </strong>The average age of full-time faculty members at U.S. medical schools accredited by the Liaison Committee on Medical Education was 49.5 in 2017, yet the academic medicine community knows little about late-career faculty. The authors sought to characterize full-time…	0	0
5085037	Analysis of perfluorinated compounds in biota by microextraction with tetrahydrofuran and liquid chromatography/ion isolation-based ion-trap mass spectrometry An analytical method combining both a simple, fast and efficient solvent microextraction and a sensitive and selective monitoring mode, based on ion isolation ion-trap mass spectrometry (MS), was developed for analysis of perfluorinated com…	0	0
7103231	In vivo effects of halothane, enflurane, and isoflurane on hepatic sinusoidal microcirculation Background: It has been proposed that halogenated anaesthetics interfere with the endothelium-dependent circulatory control by attenuating the effects of endothelium-derived relaxing factor (EDRF/NO). This study was designed to determine whether or not volatile anaesthetics in vivo influence the microva…	0	1
7020061	The LXR Ligand T0901317 Acutely Inhibits Insulin Secretion by Affecting Mitochondrial Metabolism The role of liver X receptor (LXR) in pancreatic Î²-cell physiology and pathophysiology is still unclear. It has been postulated that chronic LXR activation in Î²-cells induces lipotoxicity, a key step in the development of Î²-cell dysfunction, which accompanies type 2 diabetes mellitus. In most of th…	0	0
10598372	Effects of halothane on the sarcoplasmic reticulum Ca2+ stores and contractile proteins in rabbit pulmonary arteries	0	1
10591106	Evidence of central modulation of bladder compliance during filling phase <strong>AIMS: </strong>Bladder compliance is one expression of the pressure and volume relationship as the bladder fills. In addition to passive elements, autonomous micromotional detrusor activity contributes to this relationship. In the mouse cystometric model, compliance pressure contributes to voiding expulsive pressure…	0	0
6328570	[Experience in using perftoran in combined treatment of placental insufficiency in severe gestosis] Twenty-two women with severe gestosis were examined during weeks 27-38. They were divided into 2 groups with different intensive care protocols: 1) osmooncotherapy and 2) 3-4 infusions of perfluorane in a dose of 3-4 ml/kg every other day. Addition of perfluorane to combined therapy promoted a more…	0	1
10596674	Nitrous oxide (N2O) pre- and postsynaptically attenuates NMDA receptor-mediated neurotransmission in the amygdala The gaseous anaesthetic N(2)O displays analgesic, anxiolytic, and amnesic properties and has addictive psychedelic effects. N(2)O can further act as a neuroprotective agent, but may also become neurotoxic under certain conditions. Here, we employed whole-cell patch-clamp techniques in…	0	0
7104140	CARDIOVASCULAR EFFECTS OF ACUTE CHANGES IN EXTRACELLULAR IONIZED CALCIUM-CONCENTRATION INDUCED BY CITRATE AND CACL2 INFUSIONS IN CHRONICALLY INSTRUMENTED DOGS, CONSCIOUS AND DURING ENFLURANE, HALOTHANE, AND ISOFLURANE ANESTHESIA To study the cardiovascular effects of low blood ionized calcium ion concentrations [Ca2+] induced by citrate infusion followed by high [Ca2+], induced by CaCl2 infusion …	0	1
7192628	Recovery following outpatient anesthesia: use of enflurane versus propofol To compare the intraoperative conditions and postoperative recovery of patients following the use of either propofol-nitrous oxide (N2O) or enflurane-N2O for maintenance of outpatient anesthesia.	0	1
7194649	[Relationship between serum glucose and catecholamine during ketamine drip infusion in children, compared with halothane and enflurane anesthesia]	0	1
9910964	Covalent modification of a volatile anesthetic regulatory site activates TASK-3 (KCNK9) tandem-pore potassium channels TASK-3 (KCNK9) tandem-pore potassium channels provide a volatile anesthetic-activated and GÎ±(q) protein- and acidic pH-inhibited potassium conductance important in neuronal excitability. Met-159 of TASK-3 is essential for anesthetic activation and may contribute to the TASK-3 an…	0	1
10579366	Alpha 4 beta 2 neuronal nicotinic acetylcholine receptors in the central nervous system are inhibited by isoflurane and propofol, but alpha 7-type nicotinic acetylcholine receptors are unaffected <strong>BACKGROUND: </strong>The mechanisms of action of general anesthetics are not completely understood. Many general anesthetics are reported to potentiate gamma-aminobutyric acid (GABAA) and glycine…	0	1
10546321	Effects of urea on electrolyte transport in the dog kidney Three-phase re-collection micropuncture experiments were undertaken to study the effect of 2.5% and 5% urea infusion on tubular handling of sodium, potassium, calcium, magnesium, phosphate, and chloride in 10 acutely parathyroidectomized dogs. The fractional excretions of water and electrolytes were increased in response to graded urea in…	0	0
10602717	Personal mobile A/V control point for home-to-home media streaming	0	0
1089889	A test of the carcinogenicity of enflurane, isoflurane, halothane, methoxyflurane, and nitrous oxide in mice We exposed Swiss ICR mice for 2-hour periods to 1/32, 1/8 and/or 1/2 MAC enflurane, halothane, isoflurane, methoxyflurane, or N2O both in utero during the last 1/2 of pregnancy (4 exposures at 2-day intervals) and after delivery (24 exposures at 2-to-3-day intervals). Anesthetics were deli…	1	0
3749283	Compound-specific, quantitative characterization of organic: Fluorochemicals in biological matrices Since the early 1980s, there has been a steady increase in the use of nonvolatile fluorinated organic compounds for a variety of industrial and commercial applications. The industrial use of these relatively stable compounds has initiated debate over the fate of fluorochemicals in the environment a…	0	0
10536672	Impact of serum uric acid on renal function after bariatric surgery: a retrospective study <strong>BACKGROUND: </strong>Despite a known negative association between serum uric acid level (SUA) and renal function, this correlation in patients after bariatric surgery remains unknown.<br /><br /><strong>OBJECTIVE: </strong>To assess correlation between postoperative SUA and estimated glomerular filt…	0	0
10586198	Short-term effects of ketamine and isoflurane on left ventricular ejection fraction in an experimental Swine model Background. General anesthesia is an essential element of experimental medical procedures. Ketamine and isoflurane are agents commonly used to induce and maintain anesthesia in animals. The cardiovascular effects of these anesthetic agents are diverse, and the response of global myoc…	0	1
7104987	A rare case of TFE-related pigmented renal tumor with overlapping features between melanotic Xp11 translocation renal cancer and Xp11 renal cell carcinoma with melanotic features (vol 67, pg 208, 2017)	1	0
10588549	Isoflurane disrupts central pattern generator activity and coordination in the lamprey isolated spinal cord <strong>BACKGROUND: </strong>Although volatile anesthetics such as isoflurane can depress sensory and motor neurons in the spinal cord, movement occurring during anesthesia can be coordinated, involving multiple limbs as well as the head and trunk. However, it is unclear whether volatile an…	0	0
5923606	Isoflurane, but Not the Nonimmobilizers F6 and F8, Inhibits Rat Spinal Cord Motor Neuron CaV1 Calcium Currents <strong>BACKGROUND: </strong>Volatile anesthetics decrease Ca2+ entry through voltage-dependent Ca2+ channels. Ca influences neurotransmitter release and neuronal excitability. Because volatile anesthetics act specifically on the spinal cord to produce immobility, we examined the effect …	0	1
10365824	Association Between Exposure to Per- and Polyfluoroalkyl Substances and Birth Outcomes: A Systematic Review and Meta-Analysis <strong>Background: </strong>A large body of emerging evidence suggests that per- and polyfluoroalkyl substances (PFAS) affect birth outcomes in various pathways, but the evidence is inconsistent. Therefore, this study aimed to systematically review the epidemiological evi…	0	0
6325755	Tissue perfusion and oxygenation with blood substitutes As an alternative to transfusion of red blood cells, intravenously (iv) administered artificial oxygen (O(2)) carriers are intended to increase the reduced O(2) carrying capacity of blood in the case of acute severe anemia, i.e. hemorrhagic shock or extreme normovolemic hemodilution (ANH). Actually, two groups of artificial O(2) carriers are…	0	0
6316516	Role of constituents of Optison in Optison-mediated gene transfection enhancement in skeletal muscle in vivo <strong>OBJECTIVES: </strong>The mechanism by which Optison (an albumin-shelled, octafluoropropane gas-filled microbubble contrast agent; Amersham Health, Amersham, England) enhances gene transfection in skeletal muscle in vivo with or without ultrasound (US) is unclear. The possible mecha…	0	0
6325836	Effect of partial liquid ventilation on pulmonary vascular permeability and edema after experimental acute lung injury We evaluated the effects of partial liquid ventilation (PLV) with two different dosages of the perfluorocarbon LiquiVent (perflubron) on pulmonary vascular permeability and edema formation after oleic acid (OA)-induced acute lung injury in dogs. We used imaging with positron emis…	0	1
3981385	Per- and Polyfluoroalkyl Substances (PFASs) in Food and Human Dietary Intake: A Review of the Recent Scientific Literature Because of the important environmental presence and the potential human toxicity of per- and polyfluorinated alkyl substances (PFASs), in recent years the social and scientific interest in these compounds has notably increased. Special attention has been paid to perfluoroocta…	0	0
3146903	Dexmedetomidine Does Not Affect Evoked Potentials During Spine Surgery <strong>BACKGROUND: </strong>The effect of dexmedetomidine on evoked potentials (EPs) has not been elucidated. We aimed to investigate the effect of dexmedetomidine on somatosensory, motor, and visual EPs.<br /><br /><strong>METHODS: </strong>After IRB approval, 40 adult patients scheduled for elective spine surgery using tota…	0	1
10587031	Effect of spinal versus general anesthesia on bladder compliance and intraabdominal pressure during transurethral procedures <strong>STUDY OBJECTIVE: </strong>To evaluate the influence of spinal versus general anesthesia on bladder compliance and intraabdominal pressure in elderly males undergoing elective transurethral resection of the prostate.<br /><br /><strong>DESIGN: </strong>Prospective, r…	0	1
5405904	Metabolomics of childhood exposure to perfluoroalkyl substances: a cross-sectional study <strong>INTRODUCTION: </strong>Exposure to perfluoroalkyl substances (PFAS), synthetic and persistent chemicals used in commercial and industrial processes, are associated with cardiometabolic dysfunction and related risk factors including reduced birth weight, excess adiposity, and dyslipidemia. Identifying …	1	0
5411349	Identification of phenolic acids in human urine by ion monitoring 1. Two-different double derivatization techniques and two different g.l.c. systems were used to separate isomeric phenolic carboxylic acids in normal human urine. 2. Carboxylic acids were converted into n-butyl esters and phenolic functions into trifluoroacetic acid esters. 3. n-Butyl trifluoroacetoxybenzoates were separated by g.l…	0	0
10524781	Effects on intermittent postural control in people with Parkinson's due to a dual task <strong>OBJECTIVES: </strong>The aim of the present study was to determine the effects of performing a dual task on the sway density plot parameters in Parkinson's disease and control subjects.<br /><br /><strong>METHODS: </strong>A cross-sectional design was used to establish differences in the mean peak, mean…	0	0
10592024	Isoflurane aggravates the decrease of phosphatidycholine synthesis in alveolar type II cells induced by hydrogen peroxide The influence of isoflurane (Iso) on the synthesis and secretion of phosphatidylcholine (PC) of alveolar type II cells (AT II cells) injured by hydrogen peroxide (H2O2) was investigated. After primary culturing for 32 h, AT II cells isolated and purified from adult Sprague-Daw…	0	0
10568696	Clozapine treatment of borderline patients: a preliminary study Clinicians frequently encounter patients who present with borderline personality disorder (BPD) and prolonged and/or pronounced psychotic symptoms of an atypical nature. Fifteen such patients were treated with clozapine and rerated blind to baseline symptomatology and functional level from 2 to 9 months after beginning treatment (mea…	0	0
10612585	Quality of Life and Depression Level in Patients with Watery Eye <strong>BACKGROUND: </strong>The aim of this study was to assess subjective, human aspect of the medical condition, evaluate the quality of life (QOL) and level of depressive symptoms in patients with watery eye and compare it with patients with two most common causes of visual deterioration: cataract and macular region pathology. T…	0	0
10597725	Propofol anesthesia in children does not induce sister chromatid exchanges in lymphocytes	0	0
7047832	Purification of ferredoxins and their reaction with purified reaction center complex from the green sulfur bacterium Chlorobium tepidum Four ferredoxin (Fd) fractions, namely, FdA-D were purified from the green sulfur bacterium Chlorobium tepidum. Their absorption spectra are typical of 2[4Fe-4S] cluster type Fds with peaks at about 385 and 280 nm and a shoulder at about 305 nm. The A(385)/A(280)…	0	0
5381552	Prediction of maternal and foetal exposures to perfluoroalkyl compounds in a Spanish birth cohort using toxicokinetic modelling Prenatal exposures to perfluorooctanesulfonic acid (PFOS) and perfluorooctanoic acid (PFOA) have been associated with child health outcomes, but many of these associations remain poorly characterized. The aim of this work was to provide new indicators of foetal exposure …	0	0
7192405	Volatile anaesthetics inhibit a cyclic AMP-dependent sodium-potassium current in cultured sensory neurones of bullfrog 1. Cultured dorsal root ganglion cells of the bullfrog were voltage-clamped in the whole-cell configuration. 2. An adenosine 3':5'-cyclic monophosphate (cyclic AMP)-dependent cationic inward rectifier (IH) was inhibited by bath application of enflurane (0.2-0.8 mM) and halothane …	0	0
7193717	Opisthotonus during exposure to isoflurane, enflurane, and halothane in mice Some strains of mice, in whom anesthesia was induced with 1.2% isoflurane in air, developed episodes of intense opisthotonus, lasting 1-2 min. Occasionally, opisthotonus also occurred transiently on emergence from isoflurane anesthesia. The incidence of opisthotonus upon anesthetic induction varied with the strain of mic…	0	1
10588335	Extended anaesthesia and nasotracheal intubation of a red kangaroo (Macropus rufus) Anaesthesia requires maintenance of a patent airway. Nasotracheal intubation of a red kangaroo (Macropus rufus) was performed when the inability to open the animalâs mouth prevented orotracheal intubation. Nasotracheal intubation was easy to perform, secured the airway and permitted delivery of supplemental oxyg…	0	1
7102894	Glutathione depletion and anaesthesia in mice alter heme and drug metabolising enzymes The effects of enflurane and isoflurane on heme metabolism, its regulation, and on some parameters involved in the hepatic drug metabolising system in animals under GSH depletion were investigated.A single dose of the anaesthethics (1 ml kg(-1), i.p.) was administered to control and GSH depleted mice, animals w…	0	1
6325837	cAMP receptor protein regulates mouse colonization, motility, fimbria-mediated adhesion, and stress tolerance in uropathogenic Proteus mirabilis Cyclic AMP receptor protein (Crp) is a major transcriptional regulator in bacteria. This study demonstrated that Crp affects numerous virulence-related phenotypes, including colonization of mice, motility, fimbria-mediated adhesion, and glucose stress to…	0	0
10565756	Quantification of the ambident electrophilicities of halogen-substituted quinones Kinetics and mechanisms of the reactions of p-quinone, 2,5-dichloro-p-quinone, 2,3,4,5-tetrachloro-p-quinone (chloranil), 2,3,4,5-tetrafluoro-p-quinone (fluoranil), and 3,4,5,6-tetrachloro-o-quinone with Ï-nucleophiles (siloxyalkenes, enamines) and amines have been investigated. Products arising from nucleophilic a…	0	0
2482023	Distribution of perfluoroalkyl compounds and mercury in fish liver from high-mountain lakes in France originating from atmospheric deposition Perfluoroalkyl compounds (PFCs) and total mercury (THg) were investigated in fish liver collected from four high-mountain lakes in the French alps in which the water was fed only by atmospheric deposition. Concentrations of various PFCs, including C-9 C-15 …	0	0
7262629	Effects of ACE inhibitors or beta-blockers in patients treated with the fixed-dose combination of isosorbide dinitrate/hydralazine in the African-American Heart Failure Trial Background: In the A-HeFT (African-American Heart Failure Trial), treatment of African-American patients with New York Heart Association (NYHA) class III/IV heart failure (HF) with fixed-dose combination (FDC) of isosorbide …	0	0
7104760	ENFLURANE, ISOFLURANE, AND HALOTHANE AND ISOLATED HUMAN UTERINE MUSCLE The effects of equipotent concentrations of enflurane, isoflurane, and halothane on isolated human uterine muscle have been evaluated. Three anesthetic concentrations (0.5, 1.9, and 1.5 MAC) were studied. Specimens included myometrial strips from 45 non-gravid and seven gravid uteri. Both groups of muscle strips showed signifi…	0	1
7104375	PROSPECTIVE-STUDY OF LIVER-FUNCTION FOLLOWING REPEAT HALOTHANE AND ENFLURANE In a prospective study of liver function following repeat anaesthesia, patients who received repeat halothane had a higher frequency of abnormal liver enzyme results than a similar group who received repeat enflurane. Obesity and short intervals between administrations increased the likelihood of abnormal liver enzyme ac…	1	0
10597477	Ketamine preconditions isolated human right atrial myocardium: roles of adenosine triphosphate-sensitive potassium channels and adrenoceptors <strong>BACKGROUND: </strong>The authors examined the effect of ketamine and its S(+) isomer on isolated human myocardium submitted to hypoxia-reoxygenation in vitro.<br /><br /><strong>METHODS: </strong>The authors studied isometric contraction of human ri…	0	0
10581277	Rate of change of cerebral blood flow velocity with hyperventilation during anesthesia in humans <strong>PURPOSE: </strong>Although it has been suggested that the rate at which the cerebral circulation responds to changes in PaCO2 is different with differing anesthetics, there have been no attempts to measure this. Transcranial Doppler allows the continuous measurement of cerebral blood flow velo…	0	1
10575249	Nitrous oxide-isoflurane anesthesia causes more cerebral vasodilation than an equipotent dose of isoflurane in humans To compare the cerebral vascular and metabolic effect of an isoflurane-nitrous oxide mixture to an equipotent dose of isoflurane at 1.1 minimum alveolar anesthetic concentration (MAC), and to study the interaction between nitrous oxide and isoflurane anesthesia, we measured right …	0	1
3859846	Analysis of perfluoroalkyl substances in cord blood by turbulent flow chromatography coupled to tandem mass spectrometry A fast on-line analytical method based on turbulent flow chromatography (TFC) in combination with tandem mass spectrometry has been applied for the first time for the analysis of eighteen perfluoroalkyl substances (PFASs), in cord blood. A simple and rapid sample pre-treatment …	0	0
7029768	#NAME?	0	0
10410640	Bioaccumulation and trophic magnification of emerging and legacy per- and polyfluoroalkyl substances (PFAS) in a St. Lawrence River food web Research on per- and polyfluoroalkyl substances (PFAS) in freshwater ecosystems has focused primarily on legacy compounds and little is still known on the presence of emerging PFAS. Here, we investigated the occurrence of 60 anionic, zwitterionic, and cation…	0	0
10521627	High resolution far infrared spectroscopy of HFC-134a using a collisional cooling cell adapted to a synchrotron source	0	0
10576408	Attenuation of isoflurane-induced preconditioning and reactive oxygen species production in the senescent rat heart <strong>BACKGROUND: </strong>Although attenuation of anesthetic preconditioning in aged ex vivo heart models has been studied extensively, there are no comparable in vivo studies. To extend previous work and to address a possible mechanism underlying age-related differences, we inve…	0	1
10580681	Protein kinase C translocation and Src protein tyrosine kinase activation mediate isoflurane-induced preconditioning in vivo: potential downstream targets of mitochondrial adenosine triphosphate-sensitive potassium channels and reactive oxygen species <strong>BACKGROUND: </strong>The authors tested the hypotheses that protein kinase C (PKC)-specific isoform translocation and Src protein tyrosine …	0	0
4727173	Automated solid-phase extraction and measurement of perfluorinated organic acids and amides in human serum and milk Organic fluorochemicals are used in multiple commercial applications including surfactants, lubricants, paints, polishes, food packaging, and fire-retarding foams. Recent scientific findings suggest that several perfluorochemicals (PFCs), a group of organic fluorochemicals, are ubiq…	0	0
10624066	Parallel control of the inward-rectifier K+ channel by cytosolic free Ca2+ and pH in Vicia guard cells	0	0
10422680	Comparison of analgesic efficacy and fetal effects between transdermal administration of fentanyl and intramuscular administration of buprenorphine in pregnant sheep <strong>OBJECTIVE: </strong>To compare analgesic efficacy and fetal effects between transdermal administration of fentanyl and IM administration of buprenorphine in pregnant sheep.<br /><br /><strong>ANIMALS: </strong>12 healthy preg…	0	1
6986797	Direct sample preparation and simultaneous perfluoroacylation -Trimethylsilylation of biogenic monoamines along with their acidic metabolites for a single step analysis by GC-MS The GC-MS quantification of biogenic monoamines (BMAs), together with their acidic metabolites (ACMEs), in a single step, is presented here for the first time. This novel principle is based on the exceptional reactivity o…	0	0
2031450	Using the Nematode Caenorhabditis elegans daf-16 Mutant to Assess the Lifespan Toxicity of Prolonged Exposure to Ecotoxic Agents	0	0
67173	Oxidation of 1,1,1,2-tetrafluoroethane in rat liver microsomes is catalyzed primarily by cytochrome P-450IIE1 1,1,1,2-Tetrafluoroethane (R-134a), a nonozone-depleting alternative air-conditioning refrigerant and propellant for pharmaceutical preparations, is oxidatively defluorinated by rat hepatic microsomes. In this report we show that induction of cytochrome P-450IIE1 in rats, by pyridine admi…	0	0
6329036	[Experimental induction of posterior vitreous detachment in rabbits with hyaluronidase and perfluoroethane (C2F6)] <strong>OBJECTIVE: </strong>To evaluate the experimental induction of posterior vitreous detachment (PVD) by intravitreous injection of hyaluronidase and perfluoroethane (C(2)F(6)).<br /><br /><strong>METHODS: </strong>Fifteen rabbits (30 eyes) were divided into 3 experimental groups…	0	1
10579634	Neurologic outcome in rats following incomplete cerebral ischemia during halothane, isoflurane, or N2O Using rats in which incomplete cerebral ischemia was induced, the authors evaluated the effects of halothane (H) and isoflurane (I) on neurologic outcome compared to nitrous oxide (N2O) controls. Incomplete cerebral ischemia was produced by right carotid artery occlusion combined with hemorrhagi…	0	1
10591938	IS ISOFLURANE DANGEROUS FOR THE PATIENT WITH CORONARY-ARTERY DISEASE - ANOTHER VIEW .2	0	1
5083554	Nontarget Mass Spectrometry Reveals New Perfluoroalkyl Substances in Fish from the Yangtze River and Tangxun Lake, China Nontarget high-resolution mass spectrometry (Nt-HRMS) has been proven useful for the identification of unknown poly- and perfluoroalkyl substances (PFASs) in commercial products and water, but applications to biological samples are limited. China is the major PFAS-manufacturing…	0	0
6325590	Macrophage activation by antiviral acyclic nucleoside phosphonates in dependence on priming immune stimuli Acyclic nucleoside phosphonates (ANPs) are potent broad-spectrum antivirals, also effective against immunodeficiency viruses and hepatitis viruses. Effects of several ANPs on in vitro cytokine gene expression and nitric oxide (NO) production by murine peritoneal macrophages were investigated…	0	0
10598674	Progesterone promotes a dose-specific neuroprotective response to isoflurane preconditioning in ischemic ovariectomized female mouse brain	0	1
10562121	ENFLURANE AND UTERINE CONTRACTILITY IN RABBITS	0	1
7184473	[Turnover of brain histamine and its changes by various drugs] Histamine (HA) is synthesized from L-histidine by histidine decarboxylase (HDC), and HA released from neurons is predominantly methylated to tele-methylhistamine (t-MH), which is further metabolized by MAO. Therefore, the HA turnover rate is determined by either a exponential decrease in HA level after treatment with alpha-fluoromethy…	0	0
10543624	Tyrosine hydroxylase is activated and phosphorylated on different sites in rat pheochromocytoma PC12 cells treated with phorbol ester and forskolin Incubation of rat pheochromocytoma PC12 cells with 4 beta-phorbol-12 beta-myristate-13 alpha-acetate (PMA), an activator of Ca2+/phospholipid-dependent protein kinase (protein kinase C), or forskolin, an activator of adenylate cyclase, is associated w…	0	0
7103956	ANESTHETIC EFFECTS ON RESTING MEMBRANE-POTENTIAL ARE VOLTAGE-DEPENDENT AND AGENT-SPECIFIC Membrane hyperolarization (increase in resting potential) together with a conductance increase has been suggested as a common mechanism of anesthetic action. The current study compared the effects of halothane, enflurane, and isoflurane on resting membrane potential and conductance of hippocampal CAI neurons…	0	1
6328835	The effect of chronic exposure to 835.62 MHz FDMA or 847.74 MHz CDMA radiofrequency radiation on the incidence of spontaneous tumors in rats This study was designed to determine whether chronic exposure to radiofrequency (RF) radiation from cellular phones increased the incidence of spontaneous tumors in F344 rats. Eighty male and 80 female rats were randomly placed in each of three irradiation g…	0	0
10592560	The effects of general anesthesia on human peripheral immune cell distribution and cytokine production Anesthetic agents are believed to have an adverse effect on human immune defense mechanisms. We investigated changes in peripheral immune cell numbers such as natural killer (NK) cells, B cells, and T lymphocyte subpopulations (CD4+ and CD8+ cells) and differences in cytokine production after st…	0	1
10536655	Effects of the non-anesthetic 1,2-dichlorohexafluorocyclobutane (F6) on IPSCs in hippocampal CA1 pyramidal cells	0	0
6990213	Sonolucent space posterior to left atrium: unusual echocardiographic appearance in a cardiac transplant patient The usual echocardiographic appearances of the atria in heart transplant patients are well known. We report a case of an 81-year-old man with a 16-year-old cardiac transplant who showed a "new" echocardiographic left atrial abnormality. Two-dimensional echocardiography showed a large so…	0	0
10583949	Anthropometry of the proximal femur and femoral head in children/adolescents using three-dimensional computed tomography-based measurements <strong>PURPOSE: </strong>Defining normal anthropometric ranges of proximal femur and femoral head for each age group in children/adolescents is a necessity when differentiating normal anatomical variants from pathological deformities. Aim of this study is to…	0	0
10410636	[Distribution Characteristics and Source Apportionment of Perfluoroalkyl Substances in Surface Soils of the Northeast Tibetan Plateau] Surface soil samples collected at 18 sites from the northeast Tibetan Plateau were used to analyze perfluoroalkyl substances (PFASs) via ultra-performance liquid chromatography-tandem mass spectrometry (UPLC-MS/MS) to study the concentration levels and sources of …	0	0
3982006	Emerging contaminants in the environment: Risk-based analysis for better management Emerging contaminants (ECs) are chemicals of a synthetic origin or deriving from a natural source that has recently been discovered and for which environmental or public health risks are yet to be established. This is due to limited available information on their interaction and toxicological impacts on receptors.…	0	0
10582633	Regional cerebral blood flow and response to carbon dioxide during controlled hypotension with isoflurane anesthesia in the rat Regional (frontal, parietal, occipital, cortical, and basal ganglia) cerebral blood flow (rCBF) was examined at 1.5 and 3.5 MAC inspired isoflurane/O2 anesthesia in the rat using the radioactive microsphere technique to determine the effects of controlled hypotension wit…	0	1
10587943	Anesthetic protocol in human renal transplantation: twenty-two years of experience This paper reviews the experience of 22 years of transplantation. From June 1963 to December 1984, 1362 human renal grafts were performed in our center. Throughout this period, advances in surgical techniques, kidney preservation methods and immunosuppressive regimen have improved patient and graft survival. Simult…	0	0
7184971	Disruption of muscarinic receptor-G protein coupling is a general property of liquid volatile anesthetics The influences of 3 volatile anesthetics, chloroform, enflurane and isoflurane, on muscarinic acetylcholine receptors in rat brainstem were determined. Each of the volatile anesthetics increased [3H]methylscopolamine [( 3H]MS) binding affinity, but did not affect the number of [3H]MS binding …	0	1
7188883	Retrospective study of post-anesthetic mild liver disorder associated with inhalation anesthetics, halothane and enflurane The incidence of post-anesthetic mild liver disorder (PAMLD) was compared between 928 patients administered halothane and 1766 patients administered enflurane. They were selected from 19 504 surgical patients administered general anesthesia at Kyushu University Hospital over …	0	1
10612267	Composite-coated aluminum bipolar plates for PEM fuel cells	0	0
479305	PilX, a pilus-associated protein essential for bacterial aggregation, is a key to pilus-facilitated attachment of Neisseria meningitidis to human cells The attachment of pathogenic Neisseria species to human cells, in which type IV pili (Tfp) play a key but incompletely defined role, depends on the ability of these bacteria to establish contacts with the target cells but also interbacterial inter…	0	0
6325929	Perfluorocarbon inhibits lipopolysaccharide-induced macrophage inflammatory protein-2 expression and activation of ATF-2 and c-Jun in A549 pulmonary epithelial cells The signaling pathway that mediates the anti-inflammatory effects of perfluorocarbon (PFC) in alveolar epithelial cells treated with lipopolysaccharide (LPS) remains unclear. To evaluate the role of macrophage-inflammatory protein-2 …	0	0
6329345	A first-in-human, phase Ib combination study to assess safety, pharmacokinetics (PK), and pharmacodynamics (PD) of a hedgehog inhibitor, GDC-0449, with a Notch inhibitor, RO4929097, in patients with advanced sarcoma	0	0
7020278	4-(3-Aryloxyaryl)quinoline sulfones are potent liver X receptor agonists A series of 4-(3-aryloxyaryl)quinolines with sulfone substituents on the terminal aryl ring (7) was prepared as LXR agonists. High affinity LXR ligands with excellent agonist potency and efficacy in functional assays of LXR activity were identified. In general, these sulfone agonists were equal to or superior to previously d…	0	0
7194749	Cortisol levels during enflurane anesthesia in man Serum cortisol levels were determined in 44 patients who underwent hysterectomy under enflurane or under halothane anesthesia by means of a radioimmunoassay technique. Of the 44 patients, in 21 anesthesia was maintained by enflurane and d-tubocurarine and 23 patients maintenance of anesthesia was carried out by halothane and d-tubocurarine. Blood…	0	1
6391291	Per- and polyfluoroalkyl substances exert strong inhibition towards human carboxylesterases PFASs are highly persistent in both natural and living environment, and pose a significant risk for wildlife and human beings. The present study was carried out to determine the inhibitory behaviours of fourteen PFASs on metabolic activity of two major isoforms of carboxylesterases (CES). The probe substra…	0	0
5402017	Dose-related biochemical markers of renal injury after sevoflurane versus desflurane anesthesia in volunteers <strong>UNLABELLED: </strong>Sevoflurane (CH2F-O-CH[CF3]2) reacts with carbon dioxide absorbents to produce Compound A (CH2F-O-C[=CF2][CF3]). Because of concern about the potential nephrotoxicity of Compound A, the United States package label (but not that of several other countries) for …	0	1
10588824	[Clinical and neuropsychologic evaluation of different anesthesia techniques (propofol vs isoflurane) in general surgery] Different anaesthetic techniques in the perioperative period (induction and maintenance of anesthesia, recovery and 48 postoperative hours) were evaluated in 200 patients undergoing general surgery. After randomization, results from 4 groups, were clinically and statistically …	0	1
5166364	Structures and transport properties of hydrated water-soluble dendrimer-grafted polymer membranes for application to polymer electrolyte membrane fuel cells: Classical molecular dynamics approach	0	0
6321265	Organ preservation without extreme hypothermia using an Oxygen supplemented perfusate All methods of organ preservation depend upon hypothermia to depress metabolism during storage. Yet, hypothermia may represent the rate-limiting factor in organ preservation. A new perfusate has been developed which supports organ preservation without extreme hypothermia. The perfusate consists of a complex flui…	0	0
3232946	Surfactant reduction in embolism bubble adhesion and endothelial damage Background: Surfactants may reduce the adhesion force holding bubbles to the vessel wall in gas embolism. The authors measured bubble adhesion force using excised microvessels. They assessed endothelial damage by measuring vessel reactivity and with microscopy. Methods: Microbubbles; injected into arterioles resided for 5, 10…	0	0
3045612	Parabens: food preservatives and consumer safety Preservatives are particularly important among the generally utilized food additives. Their main purpose is to extend the shelf-life of the food products through slowing down the rotting process caused by the presence of bacteria. Among the numerous preservatives used for food p-hydroxybenzoic acid esters (parabens) and their sodium salts are also …	0	0
7039895	Follicular dendritic cell (FDC) precursors in primary lymphoid tissues The origin of follicular dendritic cells (FDC) is unresolved, and as such, remains controversial. Based on the migration of Ag-transporting cells (ATC) into lymphoid follicles and the phenotypic similarity between FDC and ATC, one hypothesis is that ATC may represent emigrating FDC precursors. This contrasts with the view that…	0	0
10577277	Comparison of electroencephalogram activity and auditory evoked responses during isoflurane and halothane anaesthesia in the rat <strong>OBJECTIVES: </strong>To compare the second differential index (SDI) calculated from the auditory evoked potential (AEP) and electroencephalogram (EEG) parameters: median frequency (MF), spectral edge frequency (SEF) and burst suppression rate (BSR) determined at…	0	1
6328080	High performance fourier transform ion cyclotron resonance mass spectrometry via a single trap electrode An open-ended cylindrical cell with a single annular trap electrode located at the center of the excitation and detection region is demonstrated for Fourier transform ion cyclotron resonance mass spectrometry. A trapping well is created by applying a static potential to the trap electrode of p…	0	0
5400327	Halothane and sevoflurane inhibit Na/Ca exchange current in rat ventricular myocytes <strong>BACKGROUND: </strong>The electrogenic Na+/Ca2+ exchanger (NCX) represents the main extrusion pathway for Ca2+ in ventricular muscle and therefore plays an important role in the regulation of cytosolic Ca2+ and contraction. Halothane and sevoflurane modulate cytosolic Ca2+ regulation and at steady state ar…	0	1
6328532	Reperfusion injury after critical intestinal ischemia and its correction with perfluorochemical emulsion "perftoran" <strong>AIM: </strong>To investigate the anti-ischemic properties of perfluorochemical emulsion "perftoran" in mesenteric region.<br /><br /><strong>METHODS: </strong>Experiments were conducted on 146 nonlinear white male rats weighing 200-350 g. Partial critical intestinal ischemi…	0	1
10598124	Frontal EEG for intensive care unit sedation: treating numbers or patients?	0	1
5389065	The influence of anaesthetic and ischaemic preconditioning on generation of reactive oxygen species in the coronary sinus in coronary artery bypass graft patients	0	1
10576973	Isoflurane reduces the carbachol-evoked Ca2+ influx in neuronal cells <strong>BACKGROUND: </strong>The authors previously reported that the isoflurane-caused reduction of the carbachol-evoked cytoplasmic Ca transient increase ([Ca]cyt) was eliminated by K or caffeine-pretreatment. In this study the authors investigated whether the isoflurane-sensitive component of the carbachol-evoked [Ca]cyt tra…	0	1
2576691	Surfactant and perfluorocarbon aerosolization by means of inhalation catheters for the treatment of respiratory distress syndrome: an in vitro study <strong>BACKGROUND: </strong>The aerosolization of perfluorocarbons or surfactant has emerged as a feasible alternative to instillation, for the treatment of experimental respiratory distress syndrome. However, the biophysical properties that make th…	0	0
10545628	Quantitative serum HBV markers in predicting phases of natural history of chronic HBV infection <strong>BACKGROUND: </strong>Clinical importance of commercially available quantitative HBV markers has not been fully investigated.<br /><br /><strong>OBJECTIVE: </strong>To choice and to evaluate clinically valuable HBV markers for predicting phases of natural history with chronic HBV infection.<br /…	0	0
6325687	Lung functions after intravenous or intraperitoneal administration of perfluorooctyl bromide (PFOB) or perfluorotributylamine (FTBA) emulsions The biomechanical and oxygen transfer functions of lungs of animals administered intravenous or intraperitoneal fluorocarbon emulsions containing either perfluorotributylamine or perfluorooctyl bromide 4 to 7 days earlier were tested in a porcine and a can…	0	0
10575901	Clinical anaesthesia with isoflurane. A review of the multicentre study Following its approval for use in man, an unblinded, unrandomized epidemiological study of isoflurane anaesthesia was undertaken in the United States and Canada. The haemodynamic and reflex behaviour of 6798 patients were compared with their demographic characteristics and the anaesthetic drugs used. The decrease in arterial …	0	1
7103583	PHYSIOLOGICAL-RESPONSES TO HYPERTHERMIA DURING EPIDURAL-ANESTHESIA AND COMBINED EPIDURAL ENFLURANE ANESTHESIA IN WOMEN Background. During combined epidural/isoflurane anesthesia, the core temperature triggering finger-tip vasoconstriction is almost-equal-to 1-degrees C less than that triggering redilation. This hysteresis suggests that thermoregulatory responses are not dependent entirely on curr…	0	1
5918008	Identification and quantitation of an oxidative metabolite of labetalol in sheep: pharmacokinetic and metabolic implications A sensitive and selective assay has been developed for the identification and quantitation of 3-amino-1-phenyl butane (3-APB), a metabolite of labetalol, in biological fluids using electron impact gas chromatography/mass-selective detection. Samples were extracted with n-he…	0	0
10578433	[Attempt at a definition of the individual anesthesia level by repetitive pain stimulation: correlation with EEG findings] <strong>AIM: </strong>Previous studies using EEG for assessment of depth of anaesthesia correlate anaesthetic concentration with the anaesthetic stage. This procedure neglects the well known effect of individual different susceptibility to anaesthetics. Thus, patients receivi…	0	1
10582143	A preliminary comparison of the effects of halothane and isoflurane on nasal mucosal blood flow The differing effects of halothane and isoflurane on nasal mucosal blood-flow was investigated by means of laser-doppler flowmetry in a total of fourteen patients who received one of these inhalational agents during anaesthesia. A trend towards lower nasal flux was seen in the halothane group but, due …	0	1
6329609	Inhibitory effects of anesthetics and ethanol on muscarinic receptors expressed in Xenopus oocytes Anesthetics (and ethanol) are known to produce amnesia as well as immobilization. Recent identification of a nonimmobilizing (nonanesthetic) agent (F6 or 1,2-dichlorohexafluorocyclobutane) that impairs learning and memory suggests that distinct mechanisms may be responsible for these two actions of …	0	0
10606331	Fish Exhibit Distinct Fluorochemical and delta N-15 Isotopic Signatures in the St. Lawrence River Impacted by Municipal Wastewater Effluents	0	0
6316721	Pneumatic retinopexy in the treatment of primary rhegmatogenous retinal detachment <strong>PURPOSE: </strong>To review the management by pneumatic retinopexy of 31 primary rhegmatogenous retinal detachments performed between August 1994 and December 1997.<br /><br /><strong>METHODS: </strong>Ocular indications included superior retinal breaks, no evidence of proliferative vitreoretinopathy (PVR) …	0	0
1332744	Tissue distribution of perfluorinated surfactants in common guillemot (Uria aalge) from the Baltic Sea Perfluorinated alkyl surfactants (PFAS) were investigated in tissues and organs of the common guillemot (Uria aalge) from the Baltic Sea. Concentrations of 11 perfluorinated carboxylates, four perfluorinated sulfonates, and perfluorooctane sulfonamide were determined in egg, liver, kidney, and m…	0	0
10595884	The effects of moderate hypothermia and intrathecal tetracaine on glutamate concentrations of intrathecal dialysate and neurologic and histopathologic outcome in transient spinal cord ischemia in rabbits <strong>UNLABELLED: </strong>The aim of the present study was to compare the effects of intrathecal tetracaine (a sodium channel blocker) with those of moderate hypothermia on glutamate concentra…	0	0
7152758	Influence of in situ synthesized bismuth oxide nanostructures in self-poled PVDF-based nanogenerator for mechanical energy harvesting application A self-poled piezoelectric nanogenerator (NG) based on bismuth oxide (Bi2O3) nanostructures (BNS)-doped poly(vinylidene fluoride) (PVDF) is demonstrated. The in-situ formation of BNS incorporated in the PVDF matrix is realized through a simple solution …	0	0
10546160	A heart-healthy and "stroke-free" world through policy development, systems change, and environmental supports: a 2020 vision for sub-Saharan Africa The vision of a heart-healthy and "stroke-free" world is achievable through the aggressive prevention and control of cardiovascular risk factors. In sub-Saharan Africa, a region plagued by infectious and parasitic diseases, nutritional deficiencies, …	0	0
5381347	Site-specific deuteration of tyrosine and their assay by selective ion monitoring method L-[2',3',5',6'-d]Tyrosine (Tyr-d4) and L-[2',6'-d[Tyr (Tyr-d2) were prepared. Tyr was heated in conc. DCl at 180 degrees C for 4 hr to obtain DL-[2,2',3',5',6'-d]Tyr (Tyr-d5), then the deuterium on the 2-position of the compound was successfully replaced with proton by refluxing with an acetic acid-acetic anh…	0	0
10573648	Central somatostatin receptor 1 activation reverses acute stress-related alterations of gastric and colonic motor function in mice <strong>BACKGROUND: </strong>Corticotropin-releasing factor (CRF) signaling induced by stress is well established to delay gastric emptying (GE) and stimulate colonic functions. The somatostatin receptor (sst(1-5) ) agonist, ODT8-SST acts in the brain to inhibit stres…	0	0
7194143	Enflurane causes a prolonged and reversible increase in the rate of CSF production in the dog Using the open ventriculocisternal perfusion method, rates of cerebrospinal fluid (CSF) production and reabsorption by bulk flow were examined in dogs anesthetized with either enflurane (2.2%) in nitrogen (60-70%) and oxygen, or nitrous oxide (60-70%) and enflurane (less than 0.2%) in oxygen (controls). …	0	1
2277229	The intravenous perfluorocarbon emulsion Oxycyte does not increase hyperbaric oxygen-related seizures in a non-sedated swine model Purpose Standard treatment for decompression sickness (DCS) is recompression therapy with hyperbaric oxygen (HBO). Non-recompressive therapies are needed to address mass casualty scenarios such as a disabled submarine rescue or DCS therapy in remote environments. Intr…	0	0
7045333	Cytogenetic anomalies in hyaline vascular Castleman disease: report of two cases with reappraisal of histogenesis The pathogenesis of hyaline vascular Castleman disease (HVCD) is poorly understood. Although generally considered reactive in nature, a subset of cases has been shown to harbor focal proliferations of stromal cells, such as follicular dendritic cell (FDC) and angiomyoid proliferations…	0	0
10586066	Total Intravenous Anesthesia Maintained the Degree of Pre-Existing Mitral Regurgitation Better than Isoflurane Anesthesia in Cardiac Surgery: A Randomized Controlled Trial Accurate assessment of mitral regurgitation (MR) is critical during mitral valve repair surgery. However, anesthesia may influence the degree of mitral regurgitation by changing pre- and after-load or cardiac contractility. The…	0	1
10590295	Mind the Gap: Changes in Levator Dimensions After Sacrocolpopexy <strong>OBJECTIVE: </strong>The aim of the study was to compare levator hiatus (LH) and levator area (LA) on transvaginal 3-dimensional (3D) ultrasound (US) and genital hiatus (GH) size by Pelvic Organ Prolapse Quantification (POP-Q) examination before and after minimally invasive sacrocolpopexy.<br /><br /><strong>METHODS: </strong…	0	0
7028594	Benzoylphenyl ureas as veterinary antiparasitics. An overview and outlook with emphasis on efficacy, usage and resistance Six benzoylphenyl ureas are currently used in formulations approved as veterinary medicines: diflubenzuron for fly control mainly on cattle, lice and blowfly strike control on sheep, and lice control on farmed salmonids; lufenuron for flea control on dogs and cats and for lice…	0	0
757868	Studies on the toxicological effects of PFOA and PFOS on rats using histological observation and chemical analysis As an emerging class of environmentally persistent and bioaccumulative contaminants, perfluorinated compounds (PFCs), especially perfluorooctanoic acid (PFOA) and perfluorooctane sulfonate (PFOS), have been ubiquitously found in the environment. Increasing evidence shows that the acc…	1	0
7194332	Differential increase in potency of neuromuscular blocking agents by enflurane and halothane Cumulative dose-response curves of suxamethonium, tubocurarine, and pancuronium were constructed in 142 patients under enflurane and halothane anesthesia, and neuroleptic anesthesia (control group). The dose-response curves shifted to the left with increasing inspired concentrations of enflurane and halot…	0	1
10588367	Detection and hemodynamic consequences of venous air embolism. Does nitrous oxide make a difference? Volume expansion of intravascular air by nitrous oxide (N2O) may improve the sensitivity of monitors used to detect venous air embolism (VAE) and/or exacerbate hemodynamic changes following VAE. The purpose of this study was to determine if the administration of N2O alters the sensitivity (i.e., t…	0	0
10595980	L-arginine and free radical scavengers increase cerebral blood flow and brain tissue nitric oxide concentrations after controlled cortical impact injury in rats To examine the mechanism of the increase in cerebral blood flow induced by L-arginine administration after traumatic brain injury, the cerebral hemodynamic effects of L-arginine, D-arginine, and the free radical scavengers superoxide dism…	0	0
10518781	De novo designed positively charged tape-forming peptides: self-assembly and gelation in physiological solutions and their evaluation as 3D matrices for cell growth	0	0
10544667	Trifluoperazine inhibits the contraction of cultured rat cardiac cells and the phosphorylation of myosin light chain Cultured, spontaneously beating heart cells were used to study the role of calmodulin in regulating cardiac contraction. Trifluoperazine (TFP), an antipsychotic drug that binds to calmodulin, reversibly inhibited myocardial contraction. This effect occurred over a TFP concentration…	0	0
7020548	Inhibition of LXRÎ±/SREBP-1c-Mediated Hepatic Steatosis by Jiang-Zhi Granule Nonalcoholic fatty liver (NAFL) is increasingly recognized as one of the most common causes of chronic liver disease worldwide. Traditional Chinese medicine (TCM), as the alternative and complementary medicine, may provide some profound health benefit. "Jiang-Zhi" Granule (JZG) was composed based on TCM pathogenesis of N…	0	0
10577397	[Protection of liver against ischemia/reperfusion injury by Kupffer cell mediated emulsified isoflurane preconditioning: experiment with rats] <strong>OBJECTIVE: </strong>To investigate the protective effect of pretreatment with Kupffer cell mediated emulsified isoflurane on ischemia/reperfusion injury in liver.<br /><br /><strong>METHODS: </strong>Thirty-two SD rats underwent partial obstruction…	0	0
6328518	Effect of Perftoran on free radical homeostasis during alcohol withdrawal syndrome We studied the effects of Perftoran on free radical processes in the liver of rats with withdrawal syndrome after chronic alcohol intoxication. Administration of Perftoran in the period of ethanol withdrawal eliminated the signs of oxidative stress and prevented elevation of enzyme activities in the blood, which re…	0	0
7190736	A randomized prospective controlled study of the metabolism and hepatotoxicity of halothane in humans In a randomized prospective controlled study in humans, the metabolism and hepatic effects of a single administration of halothane were compared with enflurane and meperidine. Pre- and postoperative antipyrine pharmacokinetics, intraoperative indocyanine green clearance, liver histology, and post…	0	1
6991991	Power Doppler myocardial contrast echocardiography using an improved multiple frame triggered Harmonic Angio technique Although B-mode harmonic, intermittent-triggered myocardial contrast echocardiography (MCE) is a well-established technique, a variety of MCE techniques have been introduced recently to improve myocardial opacification. One such technique uses a power Doppler method in conjunctio…	0	0
10435227	Closure of idiopathic full-thickness macular hole after intravitreal C3F8 injection without vitreomacular traction release: A case report and review of literature <strong>BACKGROUND: </strong>To describe a successful closure of macular hole without release of vitreomacular traction (VMT) after intravitreal perfluoropropane (C3F8) gas injection.<br /><br /><strong>CASE PRESENTATION: </strong>A 54-…	0	0
6325040	Echocardiographic Ischemic Memory Imaging Through Complement-Mediated Vascular Adhesion of Phosphatidylserine-Containing Microbubbles <strong>OBJECTIVES: </strong>This study hypothesized that microvascular retention of phosphatidylserine-containing microbubbles (MB-PS) would allow detection of recent but resolved myocardial ischemia with myocardial contrast echocardiographic (MCE) molecular imagi…	0	0
7020452	TNF-alpha decreases ABCA1 expression and attenuates HDL cholesterol efflux in the human intestinal cell line Caco-2 HDL cholesterol levels are decreased in Crohn's disease, a tumor necrosis factor-alpha (TNF-alpha)-driven chronic inflammatory condition involving the gastrointestinal tract. ATP-binding cassette transporter A1 (ABCA1), one of several liver X receptor (LXR) target genes, is a cell s…	0	0
1192345	Solid state and solution conformations of a helical peptide with a central Gly-Gly segment The influence of amino acids with contrasting conformational tendencies on the stereochemistry of oligopeptides has been investigated using an octapeptide Boc-Leu-Aib-Val-Gly-Gly-Leu-Aib-Val-OMe, which contains two helix-promoting Aib residues and a central helix-destabilizing Gly-Gly segment. Single crysta…	0	0
5079744	Prenatal exposure to perfluoroalkyl substances and iq scores at age 5; a study in the danish national birth cohort <strong>BACKGROUND: </strong>Perfluoroalkyl substances (PFASs) are widespread persistent organic compounds that have been suggested to affect neurodevelopment.<br /><br /><strong>OBJECTIVE: </strong>We aimed to evaluate whether prenatal exposure to PFASs is associated with IQ in chil…	1	0
6988480	Emerging and legacy per- and polyfluoroalkyl substances in house dust from South China: Contamination status and human exposure assessment Our study investigated a large variety of per- and polyfluoroalkyl substances (PFASs) in house dust collected from Guangzhou, South China during 2015-2018. The perfluorobutane sulfonic acid (PFBS) exhibited the highest median concentration (17.6 ng/g), followe…	0	0
7104472	EFFECT OF K+ CHANNEL BLOCKADE WITH TETRAETHYLAMMONIUM ON ANESTHETIC-INDUCED RELAXATION IN CANINE CEREBRAL AND CORONARY-ARTERIES The mechanism by which volatile anesthetics produce their direct effects on vascular smooth muscle remains unknown. The authors previously reported that volatile anesthetics decrease both Ca2+ and K+ currents, however the role of Ca2+-activated K+ channels during the vas…	0	1
1756264	Conductively coupled multi-cell TFE with electric heating pretest ability Problems associated with the development of a multi-cell thermionic fuel element (TFE) with ability of electric heating test are discussed, A conceptual design of such TFE with trilayer emitter stack is proposed. Trilayer emitter stack consists of a strong emitter fuel clad coated with a high temperature oxide ceramic. Emit…	0	0
10590215	Sacrocolpopexy using autologous rectus fascia: Cohort study of long-term outcomes and complications <strong>OBJECTIVE: </strong>To evaluate objective and subjective outcomes of patients who underwent sacrocolpopexy using autologous rectus fascia to provide more data regarding non-mesh alternatives in pelvic organ prolapse surgery.<br /><br /><strong>DESIGN: </strong>Ambispective cohort study with…	0	0
10592929	fMRI in Non-human Primate: A Review on Factors That Can Affect Interpretation and Dynamic Causal Modeling Application	0	0
7029167	Interaction of volatile anesthetics with human Kv channels in relation to clinical concentrations Recent evidence shows that inhibition of human Kv3 channels by intravenous anesthetics occurs at clinical concentrations. The effects of volatile anesthetics on these human ion channels are unknown. This study was designed to establish whether minimum alveolar concentrations (MAC) of halothane, enflu…	0	1
7195676	Effect of enflurane on cerebellar cGMP and on motor activity in the mouse The effect of enflurane on the cerebellar content of the intracellular mediator cyclic 3', 5'-guanosine monophosphate (cGMP) and on motor activity was studied in mice. Seizures, as an index of increased motor activity, associated with an increase in cerebellar cGMP content were induced with isoniazide or picrotoxin. Enflura…	1	0
7193476	[Bronchodilating inhalation anesthetics in bronchial asthma and status asthmaticus] On the basis of a review of the literature, a survey is presented concerning the use of halogenated inhalational anaesthetics (halothane, enflurane, isoflurane) in anaesthesia of asthmatic patients and in intensive care units in the treatment of status asthmaticus refractory to maximal standard therapy. Particular…	0	1
10592546	Influence of sedative and anesthetic agents on intradermal skin test reactions in dogs To determine the effects of 9 sedative/anesthetic drug protocols on intradermal skin testing, an experimental state of type-I hypersensitivity was created. Intradermal skin tests were performed on 6 dogs, using positive and negative controls and a series of tenfold dilutions of Asc-1 allergen prior to drug admi…	0	1
10176520	Tissue concentrations of per- and polyfluoroalkyl substances (PFAS) in German freshwater fish: Derivation xof fillet-to-whole fish conversion factors and assessment of potential risks The European Water Framework Directive requires monitoring of bioaccumulative contaminants in fish to assess risks to human health by fish consumption and wildlife by secondary poisoning of predators. The list of pr…	0	0
10604108	Longitudinal analysis of a pediatric rheumatology clinic population <strong>OBJECTIVE: </strong>To analyze a prospectively maintained pediatric rheumatology clinic disease registry.<br /><br /><strong>METHODS: </strong>A total of 3269 consecutive referrals to the Pediatric Rheumatology Clinic, University of Saskatchewan, during the period 1981-2004 were analyzed.<br /><br /><strong>RESULTS: </str…	0	0
10592142	Urodynamic effects of estradiol (E2) in ovariectomized (ovx) rats Whether estrogens have a beneficial effect in the urinary bladder to prevent or to delay occurrence of urinary bladder incontinence is an open question. Good animal models are missing. Therefore, in ovariectomized (ovx) rats we studied the effects of estradiol (E2) administered with food for 3 mo on urodynamic properties of the uri…	0	0
10412595	Combining target analysis with sum parameters-a comprehensive approach to determine sediment contamination with PFAS and further fluorinated substances Recent studies aiming at a fluorine mass balance analysis in sediments combined the determination of extractable organic fluorine (EOF) with target analysis. They reported high fractions of unidentified organic fluorine (UOF) compounds, as the tar…	0	0
10584326	Insulin-like growth factor-1 improves postoperative cognitive dysfunction following splenectomy in aged rats Postoperative cognitive dysfunction (POCD) is a serious complication following anesthesia and operations in aged patients undergoing surgical intervention. It is characterized by temporary or permanent cognitive decline, memory impairment and deterioration in language comprehension and soc…	0	0
6988509	Assessment of perfluoroalkyl substances in placenta by coupling salt assisted liquid-liquid extraction with dispersive liquid-liquid microextraction prior to liquid chromatography-tandem mass spectrometry The widespread use of perfluoroalkyl substances (PFAS) is resulting in a broad human exposure to these endocrine disrupting chemicals (EDCs), prompting biomonitoring research to evaluate its mag…	0	0
7030457	Inhaled induction and emergence from desflurane anesthesia in the ambulatory surgical patient: the effect of premedication We studied the effect of premedication (1 microgram/kg fentanyl and 0.04 mg/kg midazolam 5 min before induction of anesthesia) on airway reactivity and hemodynamic stability during inhaled induction using desflurane in 10 ambulatory surgical patients. Eight patients who were …	0	1
6329481	Predictors of locoregional failure and impact on overall survival in patients with resected exocrine pancreatic cancer <strong>PURPOSE: </strong>Resection of exocrine pancreatic cancer is necessary for cure, but locoregional and distant relapse is common. We evaluated our institutional experience to better understand risk factors for locoregional failure (LRF) and its impact on overall survival (…	0	0
1274153	Potential exposure of perfluorinated compounds to Chinese in Shenyang and Yangtze River Delta areas A total of 21 perfluorinated compounds (PFCs) were quantified in water and biota samples collected from Shenyang in North-east China and the Yangtze River Delta area in East China. The human health risk owing to intake of perfluorooctane sulfonate (PFOS) and perfluorooctanoic acid (PFOA) via fish a…	0	0
625569	Evaluation of hexamethylphosphoramide for gene mutations in Salmonella typhimurium using plate incorporation, preincubation, and suspension assays Hexamethylphosphoramide (HMPA), a potent rat nasal carcinogen by inhalation, and three of its metabolites, pentamethylphosphoramide (PMPA), trimethylphosphoramide (TriMPA), and formaldehyde (HCHO), were assessed in Salmonella typhimurium gene mutation …	0	0
10574422	Factors influencing rat survival in a warm renal ischemia model: time to adapt the protocols <strong>INTRODUCTION: </strong>Survival in warm renal ischemia models is not only dependent on the treatment or surgical technique being evaluated, but also on factors inherent to the model itself. Use of rats of various strains in previous studies makes interstudy comparison difficult when trying to desi…	0	0
6316150	Effects of perfluorodecalin and perfluorooctylbromide emulsions on peak contractile force and ATP levels in the guinea pig left atrium The isolated, electrically-driven, guinea pig left atrium was used to study the ability of two perfluorocarbon emulsions to prevent anaerobic hypofunction in the myocardium. A 20% perfluorodecalin (PFD) emulsion maintained peak tension at 80% of aerated levels for…	0	1
5083564	Prenatal exposure to perfluoroalkyl and polyfluoroalkyl substances and the risk of hypertensive disorders of pregnancy <strong>BACKGROUND: </strong>Perfluoroalkyl and polyfluoroalkyl substances (PFAS) have been reported to disrupt endocrine system and reproduction. However, epidemiological evidence on the association between PFAS and preeclampsia is inconsistent. We aimed to investigate the assoc…	1	0
10176710	Modern, exogenous exposures associated with altered mammary gland development: A systematic review <strong>BACKGROUND: </strong>Many women report low milk supply as the reason for premature breastfeeding cessation. Altered mammary gland development may impact a woman's lactation ability.<br /><br /><strong>OBJECTIVE: </strong>This review identifies modern exogenous exposures which alter mammary g…	0	0
7042046	Antigen phenotype of cultured decidual stromal cells of human term decidua We previously reported that decidual stromal cells (DSC) from early human decidua express antigens associated with hematopoietic cells and develop different immune functions. Here we study the antigenic phenotype of DSC from term decidua and compare it with the phenotype reported for DSC from early decidua. Decidual stroma…	0	0
7193367	Effects of halothane and enflurane on conduction velocity and maximum rate of rise of action potential upstroke in guinea pig papillary muscles Using standard microelectrode techniques, the effects of halothane and enflurane on the maximum rate of rise of action potential upstroke (Vmax) and conduction velocity of excitation were compared with those of fast sodium channel blockers in isolated gui…	0	1
3492840	Unprecedented sensitization of visible and near-infrared lanthanide luminescence by using a tetrathiafulvalene-based chromophore Ligand L was synthesized and then coordinated to [Ln(hfac)3]â 2 H2O (Ln(III)=Tb, Dy, Er; hfac(-)=1,1,1,5,5,5-hexafluoroacetylacetonate anion) and [Ln(tta)3]â 2 H2O (Ln(III)=Eu, Gd, Tb, Dy, Er, Yb; tta(-)=2-thenoyltrifluoroacetonate) to give two families of dinuclear c…	0	0
5920604	[Two cases of the retroaortic left renal vein and a morphogenetic consideration of the anomalous vein] The left renal vein rarely passing behind the abdominal aorta is called "the retroaortic left renal vein". We encountered two cases of the retroaortic left renal vein during the student course of dissection at Iwate Medical University School of Medicine in the years 1986-1997. The incidence of t…	0	0
7047386	VALUE OF DOBUTAMINE ECHOCARDIOGRAPHY AND FDC-PET IN EVALUATING PROGNOSIS IN PATIENTS WITH CHRONIC LEFT-VENTRICULAR ISCHEMIC DYSFUNCTION	0	0
7186480	[Postoperative haemolytic jaundice due to deficiency of G-6-PD (author's transl)] A case of postoperative haemolytic and cholastatic jaundice after cholecystectomy with no G-6-PD activity is reported. Enflurane is supposed to be the cause in this postoperative jaundice. Considering the fact that Glucose-6-Phosphate-Dehydrogenase deficiency is quite common depending on the patients' origin, this c…	0	0
10538271	The effect of calmodulin antagonists on experimental scoliosis: a pinealectomized chicken model <strong>STUDY DESIGN: </strong>Randomized controlled.<br /><br /><strong>OBJECTIVE: </strong>To evaluate the effects of Tamoxifen (TMX) and trifluoperozine (TFP) on pinealectomized chicken scoliosis.<br /><br /><strong>SUMMARY OF BACKGROUND DATA: </strong>Pinealectomized chicken develops scoliosis prob…	0	0
701554	Bioactivation of S-(2,2-dihalo-1,1-difluoroethyl)-L-cysteines and S-(trihalovinyl)-L-cysteines by cysteine S-conjugate beta-lyase: Indications for formation of both thionoacylating species and thiiranes as reactive intermediates The covalent binding of reactive intermediates, formed by beta-elimination of cysteine S-conjugates of halogenated alkenes, to nucleophiles was studied using 19F-NMR and …	0	0
7194046	Effects of ketamine, halothane, enflurane, and isoflurane on systemic and splanchnic hemodynamics in normovolemic and hypovolemic cirrhotic rats The effects of ketamine, halothane, enflurane, and isoflurane on systemic and splanchnic hemodynamics in cirrhotic rats that were either normovolemic or hypovolemic following hemorrhage were characterized. Rats received at random either ketamine (30 mg/k…	0	1
10580097	Epidural anaesthetic effect of the 8% emulsified isoflurane: a study in rabbits <strong>BACKGROUND: </strong>Studies have shown that local use of volatile anaesthetics produce local anaesthetic effects such as local infiltration anaesthesia (in rats and humans) and spinal anaesthesia (in dogs). However, there is still no report on the epidural anaesthetic effect of volatile anaesthetics. The aim …	0	1
6326036	Perfluorohexane vapor has only minor effects on spatial pulmonary blood flow distribution in isolated rabbit lungs We tested the hypothesis that administration of perfluorohexane (PFH) vapor does not significantly affect the relative pulmonary blood flow (Qrel) distribution in isolated rabbit lungs. Fourteen isolated rabbit lungs were perfused with a Krebs-Henseleit buffer solution (flow 150 mL/m…	0	0
10571857	A review of the safety and efficacy of lufenuron in dogs and cats	0	0
9738830	Effects of trifluoperazine on prolactin release and cyclic AMP formation and degradation in GH4C1 pituitary cells In GH4C1 cells, the calmodulin antagonist trifluoperazine (TFP) showed a dose-dependent, biphasic effect on the basal release of PRL. An inhibition of PRL release was observed with 15-50 mumol/l TFP, whereas a concentration of 100 mumol/l and above had a stimulatory effect. The increa…	0	0
2325338	Polyfluorinated compounds in dust from homes, offices, and vehicles as predictors of concentrations in office workers' serum We aimed to characterize levels of polyfluorinated compounds (PFCs) in indoor dust from offices, homes, and vehicles; to investigate factors that may affect PFC levels in dust; and to examine the associations between PFCs in dust and office workers' serum. Dust samples were…	0	0
10607211	Can monodisperse microbubble-based three-dimensional contrast-enhanced ultrasound reduce quantitative heterogeneity? An in vitro study <strong>BACKGROUND: </strong>Heterogeneity within the tumor may cause large heterogeneity in quantitative perfusion parameters. Three-dimensional contrast-enhanced ultrasound (3D-CEUS) can show the spatial relationship of vascular structure after post-acquisition …	0	0
10601038	Drinking Water-Associated PFAS and Fluoroethers and Lipid Outcomes in the GenX Exposure Study <strong>BACKGROUND: </strong>Residents of Wilmington, North, Carolina, were exposed to drinking water contaminated by fluoroethers and legacy per- and polyfluoroalkyl substances (PFAS), such as perfluorooctanoic acid (PFOA) and perfluorooctane sulfonate (PFOS), with fluoroether exposure occurring from 19…	1	0
10588171	UNUSUAL EEG FREQUENCY CHANGES WITH ISOFLURANE ANESTHESIA IN CHILDREN	0	1
6325960	Multifunctional Nanodroplets Encapsulating Naphthalocyanine and Perfluorohexane for Bimodal Image-Guided Therapy Although nanocarriers containing perfluorocarbon (PFC) have been widely investigated as an ultrasound (US) imaging agent and a high intensity focused ultrasound (HIFU) agent, these carriers have suffered from low stability and biocompatibility limiting their further biomedical applicat…	0	0
10591421	Rocuronium prevents succinylcholine-induced fasciculations <strong>PURPOSE: </strong>The aim of this study was to assess the effect of rocuronium pretreatment at 3 and 1.5 min before succinylcholine administration on fasciculations, neuromuscular blockade and intubating conditions.<br /><br /><strong>METHODS: </strong>Sixty ASA I or II adults scheduled for elective surgery were anaesthetised with…	0	0
6327076	Identification of one-electron reductases that activate both the hypoxia prodrug SN30000 and diagnostic probe EF5 SN30000 is a second-generation benzotriazine-N-oxide hypoxia-activated prodrug scheduled for clinical trial. Previously we showed that covalent binding of the hypoxia probe EF5 predicts metabolic activation of SN30000 in a panel of cancer cell lines under anoxia, suggesting that they …	0	0
6324921	Contrast-enhanced intraoperative ultrasonography equipped with late Kupffer-phase image obtained by sonazoid in patients with colorectal liver metastases <strong>AIM: </strong>To find occult metastases during hepatectomy in patients with colorectal cancer liver metastases (CRCLM), contrast-enhanced intraoperative ultrasonography (CE-IOUS) was performed using a new microbubble agent, sonazoid, whi…	0	0
10598552	Effect of Anesthesia on Oligodendrocyte Development in the Brain Oligodendrocytes (OLs) participate in the formation of myelin, promoting the propagation of action potentials, and disruption of their proliferation and differentiation leads to central nervous system (CNS) damage. As surgical techniques have advanced, there is an increasing number of children who undergo multiple procedures early i…	0	1
10584856	Enucleation for treating rodent ocular disease Our standard of care for rodent corneal lesions previously included treatment of the primary lesion, application of topical NSAIDs, and systemic NSAIDs in severe cases. When intensive medical management was unsuccessful, animals were euthanized, leading to premature loss of valuable genetically modified animals and those on long-term studies. We inve…	0	0
6324294	Comparative performance of TiO2-rGO photocatalyst in the degradation of dichloroacetic and perfluorooctanoic acids Halogenated organic compounds are frequently characterized by their bioaccumulative nature, and longterm effects on human health. Their low biodegradability and their difficult removal by conventional technologies lead to their undesirable persistence in the environment. Titanium dio…	0	0
9961885	Optimization of ovine bone decalcification for increased cellular detail: a parametric study There are many published methods of decalcifying bone for paraffin histology; however, the current literature lacks details regarding the processing of ovine tissue. Ovine bone tissue presents challenges, as samples are often denser and larger than other comparative animal models, thus increasing decalcif…	0	0
10597038	Heat stress induces a biphasic thermoregulatory response in mice	0	0
5085503	Peroxisome proliferator-activated receptors alpha, Beta, and gamma mRNA and protein expression in human fetal tissues Peroxisome proliferator-activated receptors (PPARs) regulate lipid and glucose homeostasis, are targets of pharmaceuticals, and are also activated by environmental contaminants. Almost nothing is known about expression of PPARs during human fetal development. This study examines e…	0	0
6325161	Computed tomographic (CT) guided percutaneous fine-needle aspiration biopsy: the Yale experience Fifty-one CT-guided percutaneous fine-needle aspiration biopsies (PFNAB) were performed on 46 consecutive patients over 15 months. Cytologies were obtained to identify primary or secondary malignancy in the abdomen, pelvis, retroperitoneum, bone, and paraspinal region. Adequate cytologic material was …	0	0
10589885	LIPID-PEROXIDATION IN PATIENTS UNDERGOING ANESTHESIA WITH HALOTHANE OR ISOFLURANE	0	1
6325878	Partial liquid ventilation with FC-77 suppresses the release of lipid mediators in rat acute lung injury model <strong>OBJECTIVE: </strong>To investigate whether the release of lipid mediators is suppressed in rats with experimentally induced acute lung injury managed with partial liquid ventilation (PLV) using FC-77.<br /><br /><strong>DESIGN: </strong>Prospective, randomized controlled study.<b…	0	1
4238438	Î²-Cyclodextrin Attenuates Perfluorooctanoic Acid Toxicity in the Zebrafish Embryo Model Perfluorooctanoic acid (PFOA) has been linked to negative health outcomes including cancer, thyroid disease, infertility, and developmental delays. Î²-Cyclodextrin (Î²-CD), a cyclic sugar, has been previously shown to form strong host-guest complexes with PFOA, and is proposed as a means of environmental reme…	0	0
10592048	Effects of halothane and isoflurane on collateral dependent myocardium in chronically instrumented dogs The effects of moderate systemic hypotension with halothane (HALO) and isoflurane (ISO) on regional myocardial function and perfusion were studied in dogs with chronic coronary artery occlusion. Vasodilator reserve in collateral-dependent (CD) myocardium was quantified in conscious animals by u…	0	1
6320943	Novel site-specific systemic delivery of Rapamycin with perfluorobutane gas microbubble carrier reduced neointimal formation in a porcine coronary restenosis model Earlier studies demonstrated that perfluorobutane gas microbubble carrier (PGMC) adheres to injured arteries and enhances the drug uptake specifically into the cells of the denuded vessel segment. The purpose of this study was to inves…	0	0
7105277	Parametric and quantitative analysis of MR renographic curves for assessing the functional behaviour of the kidney The aim of this study was to refine the description of the renal function based on MR images and through transit-time curve analysis on a normal population and on a population with renal failure, using the quantitative model of the up-slope. Thirty patients referred for a kidney MR e…	0	0
7104691	Effect of enflurane on selected neuropeptides and marker enzymes in rabbit brain The aim of this study was to evaluate the effect of 5-, 15-, and 60-min enflurane anesthesia on the levels of Met-enkephalin, Leu-enkephalin and neuropeptide Y in discrete areas of the rabbit brain. We also evaluated the effect of enflurane anesthesia on energetic, transport and catabolic processes by measuring the a…	0	1
7104366	OCCUPATIONAL EXPOSURE TO ANESTHETIC-GASES - PROTECTIVE MEASURES - IDEAL AND ACTUAL SITUATION The ideal situation, namely the elimination of occupational exposure to anaesthetic gases can be realized only by total intravenous anaesthesia. Pollution of the ambient air by these gases can be kept small even when nitrous oxide and volatile anaesthetics are used for anaesthesia. This requires that nitr…	0	0
5024213	Bioaccumulation behavior and spatiotemporal trends of per- and polyfluoroalkyl substances in Indo-Pacific humpback dolphins from the Pearl River Estuary, China Sixteen per- and polyfluoroalkyl substances (PFASs) were measured in liver (n = 52) and kidney (n = 18) tissues of Indo-Pacific humpback dolphins (Sousa chinensis) stranded in the Pearl River Estuary (PRE) of China between 2004 and 2016. T…	0	0
10595856	Anaesthesia for liver transplantation in cystic fibrosis patients <strong>INTRODUCTION: </strong>Cystic fibrosis (CF) is a disease caused by an inherited genetic defect. While pulmonary and pancreatic abnormalities predominate the clinical spectrum, other organ involvement is common, including liver. The severity of liver disease does not appear to be related to the severity of exocrine pancreati…	0	1
10536476	Occurrence of Novel Perfluoroalkyl Ether Carboxylic Acids in River Water and Human Urine Quantified by a Simple Liquid-Liquid Microextraction Approach Coupled with LC-MS/MS	0	0
5390848	The Mitochondrial Pathway of Anesthetic Isoflurane-induced Apoptosis The common inhalation anesthetic isoflurane has been shown to induce apoptosis, which then leads to accumulation of beta-amyloid protein, the hallmark feature of Alzheimer disease neuropathogenesis. The underlying molecular mechanism of the isoflurane-induced apoptosis is largely unknown. We, therefore, set out to assess whether…	0	1
8791086	Sustained Release-Driven Formation of Ultrastable SEI between Li6PS5Cl and Lithium Anode for Sulfide-Based Solid-State Batteries The sulfide-type solid electrolyte (SSE) is considered a promising candidate for solid-state lithium metal batteries (SSLMBs) owing to its advantages of superior ionic conductivity. Nevertheless, the incompatibility of the sulfide and lithium metal can result in undesir…	0	0
10562283	ENFLURANE INCREASES THE LATENCY OF EARLY COMPONENTS OF THE AUDITORY EVOKED-RESPONSE IN MAN	0	1
7193017	Anesthetic influence on arteriolar diameters and tissue oxygen tension in hemorrhaged rats Arteriolar diameters and tissue oxygen tensions were measured in the cremaster muscles of 68 hemorrhaged rats which were anesthetized with either intramuscular ketamine, 125 mg/kg, plus 30 mg/kg supplements as needed, or enflurane, 2.2% inspired. Animals breathed room air, or room air plus enflurane, throug…	0	1
7029638	Volatile anesthetics enhance flash-induced gamma oscillations in rat visual cortex The authors sought to understand neural correlates of anesthetic-induced unconsciousness. Cortical gamma oscillations have been associated with neural processes supporting conscious perception, but the effect of general anesthesia on these oscillations is controversial. In this study, the authors examined three vol…	0	1
7187839	Age and the solubility of volatile anesthetics in ovine tissues To determine the effect of age on the solubility of volatile anesthetics in tissues, we measured the blood/gas and tissue/gas partition coefficients of isoflurane, enflurane, halothane, and methoxyflurane in vitro at 37 degrees C in newborn lambs and postpartum adult sheep. The tissue specimens examined were brain, heart, liver, kidn…	0	0
5404096	Effects of halothane, sevoflurane and propofol on left ventricular diastolic function in humans during spontaneous and mechanical ventilation <strong>BACKGROUND: </strong>There is limited knowledge of the effects of anaesthetics on left ventricular (LV) diastolic function in humans. Our aim was to evaluate these effects in humans free from cardiovascular disease.<br /><br /><strong>METHODS: </str…	0	1
3342550	Activated human neutrophil response to perfluorocarbon nanobubbles: Oxygen-dependent and -independent cytotoxic responses Nanobubbles, a type of nanoparticles with acoustically active properties, are being utilized as diagnostic and therapeutic nanoparticles to better understand, detect, and treat human diseases. The objective of this work was to prepare different nanobubble formulations and inve…	0	0
4680269	Cytotoxic and genotoxic effects of perfluorododecanoic acid (PFDoA) in Japanese medaka This study investigated the cytotoxic and genotoxic potential of perfluorododecanoic acid (PFDoA), a perfluorinated carboxylic chemical (PFC) that has broad applications and distribution in the environment in Japanese medaka, Oryzias latipes. Micronucleus (MN) test and Comet assay were used for the toxicity stu…	0	0
10535945	A PK/PD model for perflubron emulsion (PFOB) in cardiopulmonary bypass (CPB) patients	0	0
7030077	Comparison of the effects of desflurane and isoflurane anaesthesia on hepatocellular function assessed by alpha glutathione S-transferase The purpose of this study was to investigate the influence of isoflurane and desflurane on hepatocellular function. Twenty male patients undergoing elective surgery were randomly assigned to receive either isoflurane or desflurane anaesthesia. Alpha glutathione…	0	1
10527255	Renin-angiotensin system polymorphisms in Taiwanese primary vesicoureteral reflux We studied the angiotensin-converting enzyme (ACE), angiotensinogen (AGT), and angiotensin II type 1 receptor (AT1R) gene polymorphisms for association with susceptibility to primary vesicoureteral reflux (VUR) and disease progression in 74 Taiwanese children, including 16 with end-stage renal disease (ESRD), and 11…	0	0
5079764	Cooking fish is not effective in reducing exposure to perfluoroalkyl and polyfluoroalkyl substances Consumption of fish is considered a part of a healthy diet; however, health risks from fish consumption exist due to potential exposure to various contaminants accumulated in fish. Cooking fish can reduce exposure to many organic chemicals in fish. Similar results have been presented for low levels…	0	0
7182892	Early extubation after coronary artery surgery in efficiently rewarmed patients: a postoperative comparison of opioid anesthesia versus inhalational anesthesia and thoracic epidural analgesia Twenty-eight patients were studied after uncomplicated aortocoronary bypass surgery with hypothermic cardiopulmonary bypass (CPB). In all patients residual hypothermia was effectively treated by the use of e…	0	1
4904677	Grand rounds: outbreak of hematologic abnormalities in a community of people exposed to leakage of fire extinguisher gas <strong>CONTEXT: </strong>Although there are ample data on the respiratory effects of exposure to fire extinguisher gas, the potential hematologic effects have not been fully documented. We conducted this study to determine the possible etiologic agent(s) for a decrease in red …	0	0
10594661	Timing of removal of the laryngeal mask airway Previous studies reported that complications associated with removal of the laryngeal mask were more frequent in awake patients than in anaesthetised patients; however, these studies did not comply with the method described in the manufacturer's instruction manual. The reported incidences of regurgitation during the use of the laryngeal mask also dif…	0	0
10420318	Type of Anesthesia Influences Positron Emission Tomography Measurements of Dopamine D-2/3 Receptor Binding in the Rat Brains	0	1
11569	Carbon monoxide-cytochrome interactions in the brain of the fluorocarbon-perfused rat Reflectance spectrophotometry through the skull was used to investigate carbon monoxide (CO) binding by tissue hemoproteins in the brains of barbiturate-anesthetized Sprague-Dawley rats. After splenectomy and extensive perfluorotributylamine exchange transfusion, steady-state spectral scans were obtained in Sore…	0	0
10582271	Comparison of sufentanil/propofol versus isoflurane/nitrous oxide anaesthesia on mesenteric artery blood flow Duplex sonography was used to determine the changes in mesenteric arterial blood flow occurring in patients undergoing aortic surgery, anaesthetised either by total intravenous anaesthesia with propofol and sufentanil (group A) or inhalational anaesthesia with isoflurane and nitrous oxide…	0	1
10597397	Intraoperative glucose administration influences respiratory quotient during paediatric anaesthesia <strong>BACKGROUND: </strong>Oxidation of carbohydrates and fat yields respiratory quotients (RQ) of 1.0 and 0.7 respectively. Maintained or increased blood glucose concentrations are usually seen during paediatric anaesthesia and surgery even without glucose administration. The aim of the present …	0	1
7762348	Exposure to novel and legacy per- and polyfluoroalkyl substances (PFASs) and associations with type 2 diabetes: A case-control study in East China Associations between per- and polyfluoroalkyl substances (PFASs) and the incidence of type 2 diabetes are controversial in epidemiological studies. In addition, limited data are available for assessing the health effects of novel PFAS alternatives. Our…	1	0
7031481	Cardiovascular and respiratory actions of desflurane: is desflurane different from isoflurane? The cardiovascular and respiratory effects of desflurane are reviewed. In experimental animals, desflurane has been shown to produce hemodynamic effects comparable to those produced by isoflurane. Desflurane increases heart rate and decreases both mean arterial pressure and systemic vascular resistance …	0	1
10576283	Isoflurane bidirectionally modulates the paired-pulse responses in the rat hippocampal CA1 field in vivo <strong>BACKGROUND: </strong>We studied the effects of isoflurane on hippocampal synaptic transmission and paired-pulse plasticity, under in vivo intact interneuron circuitry.<br /><br /><strong>METHODS: </strong>Using rats chronically implanted with electrodes, excitatory postsynaptic potenti…	0	1
10418808	Changes of lidocaine concentration and physiological indices in dogs during anaesthesia with lidocaine and isoflurane combined with ketamine or fentanyl	0	1
2242206	The effects of ketamine on cardiovascular dynamics during halothane and enflurane anesthesia The cardiovascular effects of a single dose of ketamine administered during halothane or enflurane anesthesia were studied in 24 patients. During halothane anesthesia, ketamine caused a rapid and significant increase in arteriolar peripheral resistance (p less than 0.01) and a decrease in cardiac output, …	0	1
4429295	Surface self-assembled zwitterionization of poly(vinylidene fluoride) microfiltration membranes via hydrophobic-driven coating for improved blood compatibility A facile surface self-assembled zwitterionization process is presented, aiming at improving the blood compatibility of poly(vinylidene fluoride) (PVDF) membranes. Zwitterionic diblock copolymers containing hydrophobic propylene oxide and h…	0	0
10561835	THE VENTILATORY RESPONSE TO EXERCISE DURING GRADED ENFLURANE ANESTHESIA IN DOGS	0	1
10607607	Patellofemoral arthroplasty: expert opinion Isolated patellofemoral osteoarthritis (PFOA) is a common cause of anterior knee pain in patients over the age of 40 years. Patellofemoral arthroplasty (PFA) is an option to address PFAO when the non-operative or joint preserving management has failed.The goals of PFA are to reduce pain and increase function of the knee in a bone and ligament preserving…	0	0
4238542	On-Demand Drug Release from Dual-Targeting Small Nanoparticles Triggered by High-Intensity Focused Ultrasound Enhanced Glioblastoma-Targeting Therapy Glioblastoma is one of the most challenging and intractable tumors with the difficult treatment and poor prognosis. Unsatisfactory traditional systemic chemotherapies for glioblastoma are mainly attributed to the insufficient and nonspecific drug de…	0	0
6325463	Interactions of tenofovir and tenofovir disoproxil fumarate with drug efflux transporters ABCB1, ABCG2, and ABCC2; role in transport across the placenta <strong>OBJECTIVE AND DESIGN: </strong>Tenofovir (TFV) is used in pregnant women as a part of combination antiretroviral treatment to prevent mother-to-child transmission of HIV infection. We aimed to detect whether TFV and/or its prodrug, tenofo…	0	0
2535936	Hypersensitivity reactions to intravenous lipid emulsion in Swine: relevance for lipid resuscitation studies <strong>BACKGROUND: </strong>Reports in the recent experimental literature have provided contradicting results in different animal species regarding the efficacy of IV lipid emulsion (ILE) in the reversal of cardiovascular and central nervous system symptoms of local anesthetic and other l…	0	0
1279037	Strong associations of short-chain perfluoroalkyl acids with serum albumin and investigation of binding mechanisms Interactions of perfluoroalkyl acids (PFAAs) with tissue and serum proteins likely contribute to their tissue distribution and bioaccumulation patterns. Protein-water distribution coefficients (K(PW) ) based on ligand associations with bovine serum albumin (BSA) as a model protein we…	0	0
7193593	Existence of reverse second gas effect with enflurane To investigate the existence of 'reverse second gas effect' with enflurane and to find out any influence of the variables; age, gender, body weight and American society of anaesthesiologist (ASA) status of the patient over the existence of reverse second gas effect.	0	0
6835510	Nexus between perfluoroalkyl compounds (PFCs) and human thyroid dysfunction: A systematic review evidenced from laboratory investigations and epidemiological studies	0	0
10546282	Running races during the COVID-19 pandemic: a 2020 survey of the running community <strong>OBJECTIVES: </strong>To survey runners and triathletes about their willingness to resume in-person racing during the COVID-19 pandemic, health concerns related to mass races and changes in running patterns since the start of the pandemic.<br /><br /><strong>DESIGN: </strong>An electronic survey was distribu…	0	0
3858771	Peroxisome proliferator-activated receptor alpha agonist, clofibrate, has profound influence on myocardial fatty acid composition The hypolipidemic fibrates have been identified as agonists of the peroxisome proliferator-activated receptor alpha (PPARalpha), which plays a critical role in the regulation of cardiac fatty acid metabolism. Despite the widespread clinical use of fibrates, their role …	0	0
10595396	Spinal mechanisms contribute to analgesia produced by epidural sufentanil combined with bupivacaine for postoperative analgesia <strong>UNLABELLED: </strong>When used alone, lipid-soluble epidural opioids are thought to produce analgesia supraspinally via systemic absorption. However, spinal opioids and local anesthetics have been shown to act synergistically at the spinal level in animal studies…	0	1
6326039	Effect of US contrast agents on spectral velocities: in vitro evaluation <strong>PURPOSE: </strong>To evaluate the effect of ultrasonographic (US) contrast agents on measurements of peak velocity with spectral Doppler US in stenotic and nonstenotic flow states.<br /><br /><strong>MATERIALS AND METHODS: </strong>Nonpulsatile flow was established in a flow phantom with 0%, 50%, 75%, and 90% stenose…	0	0
10412772	Co-exposure to perfluoroalkyl acids and heavy metals mixtures associated with impaired kidney function in adults: A community-based population study in China <strong>BACKGROUND: </strong>Previous studies have separately linked either perfluoroalkyl acid (PFAA) or heavy metal exposure with kidney dysfunction. However, the relationships of co-exposure to PFAAs and heavy metals with kidney function …	1	0
5416107	Effects of isoniazid treatment on selected hepatic mixed-function oxidases The hepatic microsomal content of cytochromes P-450 and b5, the defluorination rates of four volatile fluorinated ether anesthetics, and the activities of selected mixed-function oxidases were compared following administration of either isoniazid, phenobarbital, beta-naphthoflavone, or saline to male Fischer 344 rats. Ison…	0	0
10554803	The effect of bisphenol AF on lipid peroxidation and antioxidant enzymes activity in human erythrocytes	0	0
1959442	Nonanesthetic volatile drugs obey the Meyer-Overton correlation in two molecular protein site models Background: Nonanesthetic volatile compounds fail to inhibit movement in response to noxious stimulation at concentrations predicted to induce anesthesia from their oil-water partitioning. Thus they represent tools to determine whether molecular models behave like the targets that mediate in vivo …	0	0
1937261	Suppression of humoral immunity by perfluorooctanoic acid is independent of elevated serum corticosterone concentration in mice The T-cell-dependent antibody response is suppressed in mice exposed to 3.75, 7.5, 15, and 30 mg PFOA (perfluorooctanoic acid)/kg body weight (bw). Reduced bw accompanied immunosuppression at 15 and 30 mg/kg. We investigated the hypothesis that the observed immunosuppres…	1	0
3858517	Levels of perfluorinated acids (PFCAs) in different tissues of Lepidochelys olivacea sea turtles from the Escobilla beach (Oaxaca, Mexico) Lepidochelys olivacea is the most abundant and globally distributed sea turtle species in the world and thus, monitoring this species for persistent organic pollutants, such as perfluorinated chemicals, is fundamental for their protection. This study was the f…	0	0
7103839	ENFLURANE REDUCES BINDING OF ISRADIPINE TO VOLTAGE-DEPENDENT CALCIUM CHANNELS IN ISOLATED LANGENDORFF PERFUSED RAT-HEART	0	0
10546223	Community health workers at the dawn of a new era: 6. Recruitment, training, and continuing education <strong>BACKGROUND: </strong>This is the sixth of our 11-paper supplement entitled "Community Health Workers at the Dawn of New Era". Expectations of community health workers (CHWs) have expanded in recent years to encompass a wider array of services to numerous subpopulations, engage communities…	0	0
6316107	The biocompatibility of silicone, fluorosilicone and perfluorocarbon liquids as vitreous tamponades. an ultrastructural and immunohistochemical study <strong>PURPOSE: </strong>To investigate the interactions occurring at the interface between some currently used vitreous tamponading substances and the ocular tissues, in an early follow-up after surgery.<br /><br /><strong>METHODS: </strong>Adult …	0	0
7019934	Synergistic effect of peroxisome proliferator activated receptor-gamma and liver X receptor-alpha in the regulation of inflammation in macrophages Peroxisome proliferator-activated receptor-gamma (PPARgamma) and liver X receptor-alpha (LXRalpha) are nuclear ligand-activated transcription factors, which regulate lipid metabolism and inflammation. Murine J774.2 macrophages were stimulated with Esch…	0	0
7194598	Cardiac arrhythmias during outpatient dental anaesthesia: comparison of halothane with enflurane In 75 young female patients undergoing extraction of 3rd molar teeth during halothane or enflurane anaesthesia, the electrocardiogram was recorded on magnetic tape and analysed subsequently for arrhythmias, using a high-speed analyser. Enflurane induced a much lower frequency of arrhythmia during surg…	0	1
7104463	ANESTHESIA WITH FLUNITRAZEPAM TENTANYL AND ISOFLURANE FENTANYL - UNCONSCIOUS PERCEPTION AND MIDLATENCY AUDITORY-EVOKED POTENTIALS There is a high incidence of intra-operative awareness during cardiac surgery. Mid-latency auditory evoked potentials (MLAEP) reflect the primary cortical processing of auditory stimuli. In the present study, we investigated MLAEP and explicit and implicit memory for i…	0	1
10562230	GLUTAMATERGIC AGONIST-STIMULATED NO SYNTHESIS IN CULTURED NEURONS IS ENHANCED BY ISOFLURANE OR ENFLURANE	0	1
1089694	Reproductive and teratogenic effects of nitrous oxide, halothane, isoflurane, and enflurane in Sprague-Dawley rats A total of 305 timed-pregnant Sprague-Dawley rats were exposed for 6 h a day on each of three consecutive days in one of three periods, i.e., pregnancy days 14-16, 11-13, or 8-10, either to 0.55 times the minimum alveolar concentration (MAC) of nitrous oxide (75%) or to 0.75 MAC of h…	1	0
9960593	Prenatal and postnatal exposure to PFAS and cardiometabolic factors and inflammation status in children from six European cohorts Developing children are particularly vulnerable to the effects of exposure to per- and polyfluoroalkyl substances (PFAS), a group of endocrine disrupting chemicals. We hypothesized that early life exposure to PFASs is associated with poor metabolic health in children. …	1	0
7022707	Evaluation of single and combined toxicity of bisphenol A and its analogues using a highly-sensitive micro-biosensor Bisphenol analogues have been developed as alternatives to bisphenol A (BPA), a common chemical with potential adverse effects on human health. It is imperative to perform a fast and sensitive evaluation for the toxicity of these bisphenol analogues. This study introduces a label-f…	0	0
6316865	Intravitreal Injection of Perfluoropropane is More Efficacious than Sulfur Hexafluoride In Releasing Vitreomacular Traction The aim was to compare the efficacy of a single intravitreal injection of perfluoropropane (C3F8) and sulfur hexafluoride (SF6) in releasing vitreomacular traction (VMT). This prospective study included two groups of patients with symptomatic VMT confirmed by spectral-domain…	0	0
3981757	Pilot study on levels of chemical contaminants and porphyrins in Caretta caretta from the Mediterranean Sea Perfluorinated compounds (PFCs), synthetic musks compounds (SMCs), bisphenol A (BPA), para-nonylphenol (p-NP) and polybrominated diphenyl ethers (PBDEs) are known for their toxicity and ability to interfere with the endocrine system. The aim of this study was to determine levels and distrib…	0	0
10601153	Surgical treatment of advanced anterior wall and apical vaginal prolapse using the anchorless self-retaining support implant: long-term follow-up <strong>INTRODUCTION AND HYPOTHESIS: </strong>Following health notification by the FDA in 2008 of serious complications with transvaginal mesh for anterior pelvic organ prolapse, there has been a return to native tissue repairs. Earlier work with a self…	0	0
1424799	Suppression of humoral immunity following exposure to the perfluorinated insecticide sulfluramid Perfluorinated hydrocarbons have been manufactured for over 40 yr and have numerous applications in industry. This group of compounds has recently generated much interest, as some of these compounds such as perfluorooctane sulfonate (PFOS) and perfluoroctanic acid (PFOA) are persistent in the environm…	1	0
6325617	Potential of acyclic nucleoside phosphonates in the treatment of DNA virus and retrovirus infections The acyclic nucleoside phosphonates [HPMPC: cidofovir, Vistide; PMEA: adefovir dipivoxil, Hepsera; and PMPA: tenofovir, Viread] have proven to be effective in vitro (cell culture systems) and in vivo (animal models and clinical studies) against a wide variety of DNA virus and retrovirus infections…	0	0
7192273	Comparison of alfentanil, fentanyl and enflurane as supplements to general anaesthesia for outpatient gynaecologic surgery We compared two narcotic/N2O anaesthetic techniques and an inhalational anaesthesia/N2O technique for outpatient surgery in 59 women undergoing short gynaecological procedures. All patients received droperidol 0.625 mg IV, thiopentone and 70 per cent N2O in O2 plus either alf…	0	1
7185300	Inhibition of receptor-mediated noradrenaline release from the sympathetic nerves of the isolated rabbit heart by anaesthetics and alcohols in proportion to their hydrophobic property The actions of anaesthetics (diethyl ether, enflurane, chloroform, methoxyflurane) and alcohols (ethanol, 1-propanol, 1-butanol, 1-pentanol) on the noradrenaline release from (and uptake into) the sympathetic nerve …	0	1
7068321	Cryosurgery by tetrafluoroethane: An answer to black gums To highlight the effect of 1,1,1,2 tetrafluoroethane (TFE), a new material for cryosurgery of gingival melanin pigmentation (GMP). Five patients were treated using a TFE-cooled swab and the pre- and post-treatment photographs were compared. Complete keratinization took place in 3-4 weeks after application without any trace of pigmentation.…	0	0
7002765	Silver-polyimide nanocomposite films yielding highly reflective surfaces Highly reflective surface-metallized flexible polyimide films have been prepared by the incorporation of the soluble silver ion complex (1,1,1-trifluoroacetylacetonato)silver(1) into dimethylacetamide solutions of the poly(amic acid) prepared from 2,2-bis(3,4-dicarboxyphenyl)hexafluoropropane dianhydride (6FDA) and 2,2-bis[4…	0	0
7030274	Anesthetics isoflurane and desflurane differently affect mitochondrial function, learning, and memory There are approximately 8.5 million Alzheimer disease (AD) patients who need anesthesia and surgery care every year. The inhalation anesthetic isoflurane, but not desflurane, has been shown to induce caspase activation and apoptosis, which are part of AD neuropathogenesis, through the mitochondri…	0	1
6329491	Use of perfluorocarbons to enhance the performance of perfused three-dimensional hepatic cultures Bioartificial liver devices (BALs) are extracorporeal systems designed to temporarily bridge patients until a suitable donated liver is available for transplantation and also have value for pharmaceutical testing applications. Yet critical issues exist that limit the functional performance of their c…	0	0
7193014	Effects of halothane, isoflurane, enflurane, thiopental, and fentanyl on blood gas values in rats exposed to hypoxia In rats pretreated with phenobarbital breathing 10% oxygen, subanesthetic doses of halothane, isoflurane, enflurane, thiopental, and fentanyl caused hepatic injury. Because hypoxia per se can produce such injury, we hypothesized that the anesthetic-induced injury resulted from incr…	0	1
10562184	EFFECT OF HALOTHANE AND ENFLURANE ON SPECIFIC AIRWAYS CONDUCTANCE IN MAN	0	1
2324901	Perfluoroalkyl acids in blood serum samples from children in Taiwan Severe perfluoroalkyl acid (PFAA) contamination resulting from the fast-growing semiconductor, electrochemical, and optoelectronic industries has been determined in the river water in the vicinity of the Taipei area, Taiwan, during recent years. However, little is known about body burdens of the PFAA contaminations in local resid…	0	0
4655052	Direct hapten-linked competitive inhibition enzyme-linked immunosorbent assay (CIELISA) for the detection of O-pinacolyl methylphosphonic acid Immunoassay detection of O-pinacolyl methylphosphonic acid (PMPA) employing direct coating of N-2-aminoethyl-O-pinacolyl methylphosphonate (hapten B) on microtiter plates is reported. Coating was achieved by covalently linking hapten B to a glutaraldehyde …	0	0
6327876	Perfluorinated organic liquid as an intraocular oxygen reservoir for the ischemic retina <strong>PURPOSE: </strong>Liquid perfluorocarbons are used as temporary vitreous substitutes in the surgical management of complicated retinal detachment. The purpose of this study was to determine if physiologic benefits could also be derived from the high oxygen solubility of perfluorochemicals relative to …	0	0
10544348	Inhibitory Effects of Trifluoperazine on Peripheral Proinflammatory Cytokine Expression and Hypothalamic Microglia Activation in Obese Mice Induced by Chronic Feeding With High-Fat-Diet Microglia and astrocytes are the glial cells of the central nervous system (CNS) to support neurodevelopment and neuronal function. Yet, their activation in association with CNS inflammation is involved in the ini…	0	0
5919402	Perfluoroalkyl Acids (PFAAs) in Children's Serum and Contribution from PFAA-Contaminated Drinking Water We investigated associations between serum perfluoroalkyl acid (PFAA) concentrations in children aged 4, 8, and 12 years (sampled in 2008-2015; n = 57, 55, and 119, respectively) and exposure via placental transfer, breastfeeding, and ingestion of PFAA-contaminated drinking water. Sampling took…	0	0
10593672	Anesthetic-induced burst suppression EEG activity requires glutamate-mediated excitatory synaptic transmission Many anesthetics evoke electroencephalogram (EEG) burst suppression activity in humans and animals during anesthesia, and the mechanisms underlying this activity remain unclear. The present study used a rat neocortical brain slice EEG preparation to investigate excitatory synaptic mechan…	0	1
10605130	Axonal damage accumulates in the progressive phase of multiple sclerosis: three year follow up study <strong>BACKGROUND: </strong>Neurofilament phosphoforms (Nf) are principal components of the axoskeleton released during axonal injury. Cerebrospinal fluid (CSF) levels of Nf phosphoforms might be useful surrogate markers for disability in multiple sclerosis (MS), aid in distinguishing clinical su…	0	0
10610868	Quantitation of urinary 7-methyladenine by gas chromatography-mass spectrometry using isotopically labeled internal standards We have developed a procedure for isolating and quantifying 7-methyladenine from rat urine following the administration to the rat of methylating agents, such as dimethylnitrosamine. Urinary 7-methyladenine and its trideutero isomer, added as an internal standard, were pre…	0	0
6320934	Systemic targeted delivery of antisense with perflourobutane gas microbubble carrier reduced neointimal formation in the porcine coronary restenosis model <strong>HYPOTHESIS: </strong>The antisense phosphorodiamidate morpholino oligomer (PMO), AVI-4126, has been effective in reducing neointimal formation in animal models following delivery by pluronic gels, local delivery catheters and coated ste…	0	0
10580333	The effect of isoflurane during reoxygenation on the sarcoplasmic reticulum and cellular injury in isolated ventricular myocytes In contrast to pretreatment with isoflurane its benefit when applied during reperfusion in rat hearts was only modest. As cellular injury during reoxygenation is greatly determined by sarcoplasmic reticulum (SR) calcium [Ca2+] handling we investigated the effect of isof…	0	1
2558158	Biotransformation of fluorotelomer compound to perfluorocarboxylates in humans Levels of perfluorocarboxylates (PFCAs) in biological compartments have been known for some time but their transport routes and distribution patterns are not properly elucidated. The opinions diverge whether the exposure of the general population occurs indirect through precursors or direct via PFCAs. Previous results …	0	0
7104478	THE EFFECT OF CARBON-DIOXIDE PERITONEAL-CAVITY ON POSTOPERATIVE SPONTANEOUS RESPIRATION IN PATIENTS UNDERGOING LAPAROSCOPIC CHOLECYSTECTOMY Laparoscopic cholecystectomy (LSC) is being performed increasingly often. The carbon dioxide cavity increases endexpiratory carbon dioxide (exCO2), which can be regulated by mechanical ventilation. Because about 20-40% carbon dioxide remins in the patient at …	0	0
114703	Gene expression profiling in the lung and liver of PFOA-exposed mouse fetuses Perfluorooctanoic acid (PFOA) is a stable perfluoroalkyl acid used to synthesize fluoropolymers during the manufacture of a wide variety of products. Concerns have been raised over the potential health effects of PFOA because it is persistent in the environment and can be detected in blood and other tissues of many anim…	0	0
7192631	Anesthetic potencies and the unitary theory of narcosis Anesthetic potencies of nitrous oxide, isoflurane, enflurane, halothane, cyclopropane, or chloroform were measured in male (CD-1) mice using three end points: (a) the ability to maintain an upright position (the righting-response ED50, RR ED50); (b) the response to a tail-clamp stimulus (MAC); and (c) the response to heat applied to the tail…	0	1
7193847	The effect of enflurane, isoflurane, fluroxene, methoxyflurane and diethyl ether anesthesia on ouabain tolerance in the dog Digitalis tolerance in dogs anesthetized with enflurane, isoflurane, fluroxene, methoxyflurane, and diethyl ether was compared with that in dogs anesthetized with pentobarbital. Ouabain dosage needed to cause ventricular tachycardia was significantly higher than that of pent…	0	1
7193350	Psychological functioning after halothane or enflurane anesthesia Halothane and enflurane anesthesia were administered without surgery to young volunteer subjects who were compared with unanesthetized control subjects. All subjects were tested for intellectual function, visual-motor coordination, and personality characteristics, and they were asked to complete a symptom checklist on three occasio…	0	1
5916921	Stable isotope probing: technical considerations when resolving (15)N-labeled RNA in gradients RNA based stable isotope probing (SIP) facilitates the detection and identification of active members of microbial populations that are involved in the assimilation of an isotopically labeled compound. (15)N-RNA-SIP is a new method that has been discussed in recent literature but has not yet been tested…	0	0
7195478	[Effects of enflurane on coronary hemodynamics in the dog]	0	1
4728855	Maternal exposure to endocrine disruptors and placental transmission: a pilot study Endocrine disruptors (EDs) are known to affect maternal and child health. The objective of our study was to identify the association between some of the most important endocrine-disruptive substances (perfluorooctane sulfonate [PFOS], perfluorooctanoic acid [PFOA], di2-ethylhexyl-phthalate [DEHP] and mono2-ethylhe…	1	0
10578340	Preservation of neurogenic motor-evoked potentials during isoflurane electroencephalographic burst suppression in rats <strong>STUDY DESIGN: </strong>A prospective laboratory study was performed in a rat model.<br /><br /><strong>OBJECTIVES: </strong>To test the hypothesis that neurogenic motor-evoked potentials are more resistant to suppressive changes from the volatile anesthetic isoflurane tha…	0	0
6583565	3 V omni-directionally stretchable one-body supercapacitors based on a single ion-gel matrix and carbon nanotubes Stretchable supercapacitors often have laminated structures consisting of electrode, electrolyte, and supporting layers. Since the layers are likely to be composed of different materials, delamination is a major cause of failure upon stretching. In this study, we demonstrate delaminat…	0	0
6316057	Oxane HD and retinal detachment surgery in routine clinical practice <strong>BACKGROUND/AIMS: </strong>To assess the outcomes and complications of endotamponade with Oxane HD following retinal detachment repair.<br /><br /><strong>METHODS: </strong>Retrospective consecutive case series of inferior retinal detachment with Oxane HD endotamponade within a 3-year period.<br /><br /><strong>RESULTS: <…	0	0
10596711	No evidence of classical conditioning of electrodermal responses during anesthesia Classical conditioning of skin conductance responses was studied in 26 healthy volunteers and 31 patients who received general anesthesia (0.5 MAC isoflurane-70% nitrous oxide) for minor gynecologic surgery to determine whether there was autonomic evidence of new learning during anesthesia. In the conditioning phas…	0	1
67174	Defluorination of the CFC-substitute 1,1,1,2-tetrafluoroethane: comparison in human, rat and rabbit hepatic microsomes 1,1,1,2-Tetrafluoroethane (HFC-134a), which lacks ozone-depleting potential, has been selected as a replacement refrigerant for dichlorodifluoromethane (CFC-12) in air-conditioning and chiller applications, and as a propellant for pharmaceutical aerosols. A variety of paradigms u…	0	0
10567678	Super Flexible Transparent Conducting Oxide-Free Organic-Inorganic Hybrid Perovskite Solar Cells with 19.01% Efficiency (Active Area = 1 cm(2))	0	0
10589550	Transient increases in extracellular K+ produce two pharmacological distinct cytosolic Ca2+ transients Transient increases in extracellular K+ are observed under various conditions, including repetitive neuronal firing, anoxia, ischemia and hypoglycemic coma. We studied changes in cytoplasmic Ca2+ ([Ca2+]cyt) evoked by pulses of KCl in human neuroblastoma SH-SY5Y cells and rat dorsal root ganglia…	0	0
5875694	Cross-talk between peroxisome proliferator-activated receptor (PPAR) alpha and liver X receptor (LXR) in nutritional regulation of fatty acid metabolism. II. LXRs suppress lipid degradation gene promoters through inhibition of PPAR signaling Fatty acid metabolism is transcriptionally regulated by two reciprocal systems: peroxisome proliferator-activated receptor (PPAR) alpha controls fatty acid d…	0	0
7193584	Suppression of ventricular arrhythmias by volatile anesthetics in a canine model of chronic myocardial infarction Ventricular tachycardia likely secondary to a reentrant mechanism may be reliably induced by programmed electrical stimulation in dogs 4-6 days after creating a 2-h experimental, occlusion-reperfusion myocardial infarction. The effects of 1.1 and 1.8 MAC halothane, isoflurane, and enf…	0	0
7046890	Pattern of CD14+ follicular dendritic cells and PD1+ T cells independently predicts time to transformation in follicular lymphoma Transformation of follicular lymphoma is a critical event associated with a poor prognosis. The role of the tumor microenvironment in previous transformation studies has yielded conflicting results.	0	0
6325891	Continuous tracheal gas insufflation during partial liquid ventilation in juvenile rabbits with acute lung injury To examine the hypothesis that combined treatment with tracheal gas insufflation (TGI) and partial liquid ventilation (PLV) may improve pulmonary outcome relative to either treatment alone in acute lung injury (ALI), saline lavage lung injury was induced in 24 anesthetized, ventilated…	0	0
10576814	Does isoflurane optimize myocardial protection during cardiopulmonary bypass? <strong>OBJECTIVE: </strong>To investigate the possible myocardial protective effect of isoflurane during aortic cross-clamp and cardioplegic cardiac arrest in patients undergoing conventional coronary artery bypass graft surgery.<br /><br /><strong>DESIGN: </strong>Prospective, randomized.<br /><br /><strong>SETTING: <…	0	1
10608460	Repeated fed-batch lactic acid production in a packed bed-stirred fermentor system using a pH feedback feeding method Lactic acid production by repeated fed-batch fermentation using free and immobilized cells of Lactobacillus lactis-11 in a packed bed-stirred fermentor (PBSF) system filled with different support materials including ceramic beads, macro-activated carbon cylinders and glass fiber b…	0	0
10593693	Ion channels take center stage: twin spotlights on two anesthetic targets	0	0
7051535	The role of intracisternal A-type particles in the evolution of factor-independent murine hematopoietic cell lines Cocultivation of a clonal factor-dependent hematopoietic cell line (FDC-P1JL26) with an irradiated bone marrow stromal cell line (D2XRII) significantly increased the frequency of isolation of factor-independent subclones. Eight out of nine factor-independent subclonal lines showed ex…	0	0
5413253	Outcomes and complications associated with perfluoro-n-octane and perfluoroperhydrophenanthrene in complex retinal detachment repair <strong>OBJECTIVE: </strong>To compare rates of perfluorocarbon liquid (PFCL) intraocular retention, anatomic and visual acuity outcomes, and complications associated with intraoperative perfluoro-n-octane (Perfluoron) versus perfluoroperhydrophenanthrene (Vitreon) …	0	1
7643573	An Overview of Per- and Polyfluoroalkyl Substances (PFAS) in the Environment: Source, Fate, Risk and Regulations The current article reviews the state of art of the perfluoroalkyl and polyfluoroalkyl substances (PFASs) compounds and provides an overview of PFASs occurrence in the environment, wildlife, and humans. This study reviews the issues concerning PFASs exposure and potential risks generat…	0	0
6327932	Perfluorochemicals. Morphologic changes in infused liver, spleen, lung, and kidney of rabbits Perfluorochemicals have been shown to have a high affinity for oxygen and therefore, have potential use in circumstances in which conventional blood transfusions are not possible. We examined by light and electron microscopy (EM) histologic changes in liver, spleen, lung, and kidney of rabbits each infus…	0	0
7093282	In vitro biocompatibility study of electrically conductive polypyrrole-coated polyester fabrics This study investigated the basic biocompatibility aspects of two types of polypyrrole (PPy)-coated polyester fabrics for possible use as vascular prostheses. These PPy-coated fabrics, PPy-Phos and PPy-Plas, were sterilized with ethylene oxide (EO) and the following characterizations were performed: su…	0	0
10585217	Effect of emulsified isoflurane on apoptosis of anoxia-reoxygenation neonatal rat cardiomyocytes <strong>OBJECTIVE: </strong>To explore the effect of emulsified isoflurane (EI) on apoptosis of anoxia-reoxygenation neonatal rat cardiomyocytes and relevant protein expression.<br /><br /><strong>METHODS: </strong>Cardiac muscle anoxia-reoxygenation damage model was established with culture in vitro …	0	0
2147660	Synthesis and In Vivo Disposition Studies of 18F-Labeled HFA-134a The uptake and elimination of fluorene-18 (F18) labeled 1,1,1,2-tetrafluoroethane (811972) (HFA-134a) was studied in rats using in-vivo F18 coincidence detection. The synthesis of F18 labeled HFA-134a was described. Conscious, unanesthetized rats were exposed nose only to labeled HFA-134a and monitored via coincidence detection. Fo…	0	0
6321105	Perflubron residua: 12 years following therapy Partial liquid ventilation therapy utilizing perfluorocarbons has been used for patients with severe respiratory distress. Perfluorocarbons such as perflubron have been demonstrated to clear from the lungs shortly after therapy. We present a 13-year-old boy with residual perflubron in his lungs, 12 years following therapy with perflubron. The imaging…	0	0
10578004	Massive hepatic necrosis and death following repeated isoflurane exposure: case report and review of the literature Multiple exposures to halothane have been shown to produce hepatic injury and subsequent hepatic failure often leading to death. Isoflurane, a related haloalkane, is considered a nonhepatotoxic alternative to halothane and its potential to cause injury has been greeted with skeptici…	0	0
7189706	Hemodynamic effects of nicardipine-induced hypotension during enflurane/nitrous oxide anesthesia in man Hemodynamic effects of nicardipine-induced hypotension during enflurane/nitrous oxide were evaluated in 10 surgical patients. An infusion of nicardipine was titrated to maintain mean arterial pressure at 60 to 70 mmHg under enflurane 1.5 to 2.0 vol% and nitrous oxide 60 vol%. Mean arterial pres…	0	1
5393545	The influence of total intravenous anaesthesia and isoflurane anaesthesia on plasma interleukin-6 and interleukin-10 concentrations after colorectal surgery for cancer: a randomised controlled trial <strong>BACKGROUND: </strong>Although it has been demonstrated that both surgery and anaesthesia induce immune suppression, it remains unclear whether there are differences between anaesthetic techniq…	0	1
10595567	The effects of propofol on neural and endothelial control of in situ rat mesenteric vascular smooth muscle transmembrane potentials <strong>UNLABELLED: </strong>We indirectly assessed the in vivo effect of propofol on sympathetic neural and endothelial control of vascular smooth muscle (VSM) tone in Sprague-Dawley rats by measurement of in situ responses of VSM transmembrane potential (E(m)) in i…	0	0
6989862	Definity Health shifts risk all the way to the patient; employers attracted to 'new consumerism' What happens when a company offers its workers a defined contribution health plan for the first time? In this case, at least, they flock to it.	0	0
5388456	Pretreatment with volatile anesthetics, but not with the nonimmobilizer 1,2-dichlorohexafluorocyclobutane, reduced cell injury in rat cerebellar slices after an in vitro simulated ischemia A prior exposure to the volatile anesthetic isoflurane has been shown to induce neuroprotection in rats. This phenomenon is called preconditioning. We designed this study to determine whether the potency of vol…	0	1
10588150	The different responses of rat glutamate transporter type 2 and its mutant (tyrosine 403 to histidine) activity to volatile anesthetics and activation of protein kinase C Glutamate transporters play an important role in homeostasis of extracellular glutamate, a major excitatory neurotransmitter and a potential neurotoxin. In mammalian brain, glutamate transporter type 2 (EAAT2) is the most abunda…	0	0
10583333	Effects of propofol vs isoflurane on respiratory gas exchange during laparoscopic cholecystectomy <strong>BACKGROUND: </strong>Respiratory function and pulmonary gas exchange are affected in laparoscopic procedures where a pneumoperitoneum is introduced using CO2. Previous studies have shown differing results concerning pulmonary gas exchange during laparoscopic procedures: Whereas in patients un…	0	1
10415364	Influence of Perfluoroalkyl Substances on Occurrence of Coronavirus Disease 2019 Epidemiologic evidence indicates exposure to polyfluoroalkyl substances (PFAS) influences immunosuppression, with diminished vaccination response. The relationship between PFAS blood levels and coronavirus disease 2019 (COVID-19) occurrence by age warrants further examination. This assessment identified blood PFAS ex…	1	0
6321310	The use of Imagent BP in diagnostic imaging research and 19F magnetic resonance for PO2 measurements Imagent BP (90% w/v perflubron emulsion) is radiopaque and serves as an X-ray contrast medium. Quantitative X-ray Computed Tomography, provides the means to non-invasively estimate tissue perflubron concentration providing three unique capabilities: 1) The use of the same animal for biodistributio…	0	0
7191475	Comparative effects of halothane, enflurane, and isoflurane at equihypotensive doses on cardiac performance and coronary and renal blood flows in chronically instrumented dogs In order to compare equihypotensive effects of the three available volatile anesthetics, halothane, enflurane, and isoflurane, dogs were chronically instrumented for measurement of: arterial, left ventricular, and left atri…	0	1
10601839	The existence of a bug chasing subculture This study attempted to authenticate the existence of a controversial subculture of gay men, the 'bug chasers', whose main attribute is an active desire to voluntarily contract the human immunodeficiency virus (HIV), and examine the tenacity with which this subculture actually searches for seroconversion. Using a quasi-randomized survey of personal profil…	0	0
6327769	Trisomy 8 is a characteristic finding in pleuropulmonary blastoma The cytogenetic findings in pleuropulmonary blastoma (PPB) have not been widely studied and reported and are of interest in view of the implications that PPB has for additional tumors in the patient and the patient's relatives. Using standard tumor cytogenetic methodology, we investigated three cases of PPB encountered in our insti…	0	0
5917569	Study on structure and assembly of the third transmembrane domain of Slc11a1 The structure and self-assembly of the peptide corresponding to the third transmembrane domain (TMD3) of Slc11a1 and its E139A mutant are studied in 1,1,1,3,3,3-hexafluoro-2-propanol (HFIP) aqueous solution by NMR and CD experiments. Slc11a1 is an integral membrane protein with 12 putative TMDs and functions as a pH-coup…	0	0
7193717	Opisthotonus during exposure to isoflurane, enflurane, and halothane in mice Some strains of mice, in whom anesthesia was induced with 1.2% isoflurane in air, developed episodes of intense opisthotonus, lasting 1-2 min. Occasionally, opisthotonus also occurred transiently on emergence from isoflurane anesthesia. The incidence of opisthotonus upon anesthetic induction varied with the strain of mic…	0	1
6324597	Tamponade in surgery for retinal detachment associated with proliferative vitreoretinopathy <strong>BACKGROUND: </strong>Retinal detachment (RD) with proliferative vitreoretinopathy (PVR) often requires surgery. During surgery, a tamponade agent is needed to reduce the rate of recurrent retinal detachment.<br /><br /><strong>OBJECTIVES: </strong>The objective of this review was to evaluate the be…	0	0
10553725	Oxidative Stress, Endocrine Disturbance, and Immune Interference in Humans Showed Relationships to Serum Bisphenol Concentrations in a Dense Industrial Area Bisphenol A (BPA) analogues, used in a range of products due to health concerns regarding BPA, have emerged as ubiquitous environmental contaminants worldwide. This study aims to evaluate the levels of nine bisphenols (BPs) and eight biomarke…	0	0
7020417	Glucose regulates LXRalpha subcellular localization and function in rat pancreatic beta-cells Liver X receptors (LXRs) are members of the nuclear receptor superfamily, which have been implicated in lipid homeostasis and more recently in glucose metabolism. Here, we show that glucose does not change LXRalpha protein level, but affects its localization in pancreatic beta-cells. LXRalpha is found in…	0	0
7104909	SERUM AND URINARY F- LEVELS AND RENAL-FUNCTION FOLLOWING ENFLURANE ANESTHESIA IN ISONIAZID TREATED RATS	0	1
10589491	Laser Doppler flowmetry signals to quantify effects of isoflurane on the peripheral cardiovascular system of healthy rats	0	1
10580974	Depressive effect of isoflurane on motor evoked potentials in the Nubian goat <strong>PURPOSE: </strong>To determine the effect of isoflurane on motor evoked potentials (MEP) in a new animal model designed to verify the applicability of MEPs in brachial plexus surgery, and to compare the results with previous reports in other animals.<br /><br /><strong>METHODS: </strong>In seven goats, anesthesi…	0	1
7020372	INVIVO CHARACTERIZATION OF THE INFLAMMATORY PROPERTIES OF POLY(TETRAFLUOROETHYLENE) PARTICULATES Suburothelial injections of particulate poly(tetrafluoroethylene) (PTFE) is becoming a widely accepted treatment for a number of urological disorders. Because little is known about the long-term histologic morphology of the injection site, this animal study was performed. Three populations, each consi…	0	0
7194446	Effects of liver injury and cholestasis on microsomal enzyme activities and metabolism of halothane, enflurane and methoxyflurane in vivo in rats 1. Cholestasis (bile-duct ligation 24 h before) had no effect on rat liver microsomal protein content, cytochrome P-450 or cytochrome c reductase activity, but depressed aniline hydroxylase activity and aminopyrine demethylase less so. Pretreatment with…	0	1
7104622	ELECTROENCEPHALOGRAPHIC FEATURES DURING ENFLURANE ANESTHESIA IN OLDER CHILDREN The authors report electroclinical changes observed during Enflurane anaesthesia, at various concentrations, in 25 children aged 4 to 14 years. EEG features are described from induction to surgical anesthesia (concentration 3-3.5%) and during overdoses (4-4.5%) with or without hyperventilation. Groups of spikes, low vo…	0	1
4238563	Activation of liver X receptor suppresses angiogenesisviainduction of ApoD Liver X receptors (LXRs) are important sensors and regulators for cholesterol, fatty acid, and glucose. LXRs play essential roles in the development and progression of cardiovascular diseases. We examined the effects of T0901317, a potent LXR agonist, on angiogenesis of human umbilical vein endothelial cells (HUVECs). Trea…	0	0
10592508	High-resolution intravital NADH fluorescence microscopy allows measurements of tissue bioenergetics in rat ileal mucosa <strong>OBJECTIVES: </strong>NADH fluorescence microscopy has been used as an index of the metabolic state of tissue but is associated with various obstacles such as low spatial resolution and quenching effects of blood pigments that prevent reliable monitoring of tissue bioener…	0	0
6325788	NAAG peptidase inhibitors block cognitive deficit induced by MK-801 and motor activation induced by d-amphetamine in animal models of schizophrenia The most widely validated animal models of the positive, negative and cognitive symptoms of schizophrenia involve administration of d-amphetamine or the open channel NMDA receptor blockers, dizocilpine (MK-801), phencyclidine (PCP) and ketamine. The d…	0	0
1290903	Exposure of perfluorinated chemicals through lactation: Levels of matched human milk and serum and a temporal trend, 1996-2004, in Sweden BACKGROUND: Only limited data exist on lactation as an exposure source of persistent perfluorinated chemicals (PFCs) for children. OBJECTIVES: We studied occurrence and levels of PFCs in human milk in relation to maternal serum together with the temporal trend …	0	0
10575425	Isoflurane increases brain oxygen reactivity in dogs <strong>UNLABELLED: </strong>We tested the possibility that large-dose isoflurane will produce a loss of brain tissue oxygen regulation in dogs. A total of 12 dogs were anesthetized with isoflurane, a craniotomy was performed, and a probe was inserted to measure brain tissue oxygen pressure (PtO(2)), carbon dioxide, and pH. Baseline measures we…	0	1
10592816	Effects of ketamine on voltage-gated sodium channels in the barrel cortex and the ventral posteromedial nucleus slices of rats Ketamine is commonly used as a dissociative anesthetic with unique actions in the central nervous system. Previous studies have found that the thalamocortical systems play an important role in general anesthetics induced unconsciousness. Whether the voltage-gated sodium c…	0	0
10593750	The effect of inactin on kidney mitochondrial function and production of reactive oxygen species Inactin is a long lasting anesthetic agent commonly used in rat studies, but is also shown to exert physiological effects such as reducing renal blood flow, glomerular filtration rate and depressing tubular transport capacity. The effect of inactin on isolated kidney mitochondria is unknown and may be…	0	1
7030205	The minimum alveolar concentration of desflurane in cats Eight adult cats, 4 male and 4 female, (3.5 +/- 0.9 [SD] kg) were used to determine the minimum alveolar concentration (MAC) of desflurane. Desflurane (DES) anesthesia was induced in a 20 L chamber with an oxygen inflow of 10 L/min and the DES vaporizer set at 18%. After 3.5 +/- 0.5 min, the cats were removed from the chamber and anesthesia…	0	1
7751044	Serum concentrations of per-/polyfluoroalkyl substances and risk of type 2 diabetes: A case-control study Per-/polyfluoroalkyl substances (PFASs), as a group of synthetic chemicals, have been extensively detected in human samples. Recently, epidemiological investigations have reported relationships between exposure to PFASs with risk of type 2 diabetes mellitus (T2DM), but with contradictory resu…	1	0
7271894	VENTILATORY CO2 RESPONSE DURING HALOTHANE, ENFLURANE OR ISOFLURANE ANESTHESIA IN CHILDREN	0	1
10589916	A comparison of clonidine with conventional preanesthetic medication in patients undergoing coronary artery bypass grafting <strong>UNLABELLED: </strong>In this controlled study, we compared clonidine with conventional premedication in 35 patients undergoing coronary artery bypass grafting (CABG). After premedication with clonidine 5 microg/kg p.o. (Group C, n = 11), lorazepam 60 microg/kg p.o. (…	0	1
7189077	Volatile anaesthetic enhancement of paired-pulse depression investigated in the rat hippocampus in vitro 1. A prominent in vivo effect of general anaesthetics, including volatile anaesthetics such as halothane, is the prolonging of paired-pulse depression of the hippocampal CA1 population spike. The mechanisms by which volatile anaesthetics produce this effect were investigated in the hippocampal…	0	1
7029459	Isoflurane induces a postconditioning effect on bovine pulmonary arterial endothelial cells exposed to oxygen-glucose deprivation Application of volatile anesthetics during the onset of reperfusion reduced ischemia-induced cardiac and brain injury (anesthetic postconditioning). This study was designed to evaluate whether volatile anesthetics induced a postconditioning effect in endothelial cells.…	0	1
10593035	Endotracheal intubation with a lightwand or a laryngoscope results in similar hemodynamic variations in patients with coronary artery disease <strong>PURPOSE: </strong>To asses the cardiovascular changes after either lightwand or conventional laryngoscopic endotracheal intubation (EI) in patients with coronary artery disease.<br /><br /><strong>METHODS: </strong>Following Institutional approval a…	0	0
7194886	[Holter registration in ophthalmic surgery in adults. Peroperative arrhythmia under halothane or enflurane] In 100 adult patients undergoing ophthalmic surgery under halothane or enflurane anaesthesia, the electrocardiogram was recorded on magnetic tape and analyzed subsequently for arrhythmias using a high-speed analyzer. Enflurane induced a much less premature atrial contractions (kappa 2 = 4.7…	0	1
5079743	Hepatotoxic Effects of Hexafluoropropylene Oxide Trimer Acid (HFPO-TA), A Novel Perfluorooctanoic Acid (PFOA) Alternative, on Mice As an alternative to perfluorooctanoic acid (PFOA), hexafluoropropylene oxide trimer acid (HFPO-TA) has been increasingly used for fluoropolymer manufacture in recent years. Its growing detection in environmental matrices and wildlife raises considerable concern about…	1	0
5922278	In vitro evaluation of poloxamer in situ forming gels for bedaquiline fumarate salt and pharmacokinetics following intramuscular injection in rats The objective of this study was to evaluate in vitro and in vivo drug release from in situ forming gels prepared with poloxamer 338 (P338) and/or 407 (P407) in N-methyl-2-pyrrolidone (NMP)/water mixtures for the model compound bedaquiline fumarate salt…	0	0
10592254	Effects of bispectral index monitoring during anaesthesia on isoflurane consumption, hemodynamic variables and recovery profiles in elderly Pakistani patients	0	1
10593000	Polymelia in a chimeric Simmental calf: nociceptive withdrawal reflex, anaesthetic and analgesic management, anatomic and genetic analysis <strong>BACKGROUND: </strong>Polymelia is a congenital defect characterized by one or more supernumerary legs. The genetics and aetiology of this condition in cattle have not yet been thoroughly investigated even though several case reports do exist. The model…	0	0
7104814	STIMULATION AND INHIBITION OF RAT HEPATIC MICROSOMAL AZOREDUCTASE BY ANESTHETICS - ENFLURANE, METHOXYFLURANE, AND HALOTHANE	0	1
10582681	Pulmonary microvascular injury following general anaesthesia with volatile anaesthetics--halothane and isoflurane: a comparative clinical and experimental study Pulmonary microvascular injury has become a recently studied phenomenon that may be responsible for most of the complications associated with the lungs. Thirty patients undergoing partial hemilaminectomy or discectomy due to hernia of nuc…	0	1
5383695	Response of subpopulations of the FSall C fibrosarcoma to low dose x-rays and various potential enhancing agents The effectiveness of various oxygen carrying treatments in sensitizing subpopulations of the FSallC fibrosarcoma to low doses of radiation was assessed, and compared with survivals obtained with the same cells after in vivo irradiation under normally oxygenated or hypoxic conditions. F…	0	0
7021039	Thioredoxin-1 promotes macrophage reverse cholesterol transport and protects liver from steatosis Atherosclerosis is characterized by the accumulation of excess cholesterol in plaques. Reverse cholesterol transport (RCT) plays a key role in the removal of cholesterol. In the present study, we examined the effect of thioredoxin-1 (Trx-1) on RCT and explored the underlying mechanism. We found that …	0	0
10561602	Enflurane sensitivities of mice may depend on the color of the fur	0	0
7020154	Liver-X-receptor activator prevents homocysteine-induced production of IgG antibodies from murine B lymphocytes via the ROS-NF-kappaB pathway Our previous study showed that homosysteine (Hcy) promotes proliferation of mouse splenic B lymphocytes. In this study, we investigated whether Hcy could stimulate the production of IgG antibodies. Hcy significantly increased the production of IgG antibodie…	0	0
10544511	Reflective functioning and its potential to moderate the efficacy of manualized psychodynamic therapies versus other treatments for borderline personality disorder <strong>BACKGROUND: </strong>Impaired reflective functioning (RF) is common among patients with borderline personality disorder (BPD). Transference-focused psychotherapy (TFP) has been demonstrated to improve RF compared to other commo…	0	0
7022703	Occurrence of bisphenol A and its alternatives in paired urine and indoor dust from Chinese university students: Implications for human exposure Bisphenol analogs (BPs), as the industrial chemicals, are widely used in consumer products. Limited information exists regarding human exposure to BPs in university students in China. In this study, we detected concentrations of seven BPs, namely bisphen…	0	0
7030628	Comparative effects of diltiazem with enflurane or desflurane on myocardial contractility and heart rate in the isolated rat hearts The volatile anesthetics may reduce cardiac contractility by limiting both membrane Ca2+ entry and altering intracellular Ca2+ release. Additional pharmacological effects of calcium channel blockers could potentially enhance anesthetic-induced depression. The aim of …	0	1
10598476	Pharmacodynamics and Pharmacokinetics of Injectable Pimobendan and Its Metabolite, O-Desmethyl-Pimobendan, in Healthy Dogs Objectives: This study was designed to thoroughly evaluate the effects of bolus pimobendan at a dose of 0.15 mg/kg on cardiac functions, hemodynamics, and electrocardiographic parameters together with the pharmacokinetic profile of pimobendan and its active metabolite, o-desm…	0	0
7020874	LXR agonist T0901317 upregulates thrombomodulin expression in glomerular endothelial cells by inhibition of nuclear factorâÎºB Dysfunction of glomerular endothelial cells (GECs) induces a variety of symptoms, including proteinuria, inflammation, vascular diseases, fibrosis and thrombosis. Thrombomodulin (TM) acts as a vasoprotective molecule on the surface of the vascular endothelial cells to m…	0	0
6321061	Effects of perfluorohexane vapor on relative blood flow distribution in an animal model of surfactant-depleted lung injury <strong>OBJECTIVE: </strong>To test the hypothesis that treatment with vaporized perfluorocarbon affects the relative pulmonary blood flow distribution in an animal model of surfactant-depleted acute lung injury.<br /><br /><strong>DESIGN: </strong>Prospective, randomized, co…	0	0
7192635	Anesthetic influence on myocardial energy metabolism during hemorrhagic shock in rats Twenty-eight male Wistar rats were used to assess the influence of inhalation anesthetics on myocardial energy metabolism during hemorrhage. They were anesthetized with pentobarbital and divided into four groups: a control group and three others which received 1.2% halothane, 2.2% enflurane or 1.4% isoflurane, r…	0	1
6325712	Perfluorochemical liquid-enhanced adenoviral vector distribution and expression in lungs of spontaneously breathing rodents Perfluorochemical (PFC) liquids have been shown to improve gas exchange and lung compliance in models of lung injury. We reasoned they may also be useful as a vehicle for gene transfer by improving transgene distribution throughout the lung as well as increasing total transg…	0	1
7040927	Population pharmacokinetics of IND/GLY (indacaterol/glycopyrronium) in COPD patients Indacaterol/glycopyrronium (IND/GLY) is a fixed-dose combination (FDC) of indacaterol, an inhaled long-acting Î²2-agonist (LABA), and glycopyrronium, an inhaled long-acting muscarinic antagonist (LAMA), developed as a maintenance bronchodilator treatment for patients with chronic obstructive pulmonary disease (CO…	0	0
10562381	ISOFLURANE AND CYTOCHROME B(5) STIMULATION OF 2-CHLORO-1,1-DIFLUOROETHENE METABOLISM BY RECONSTITUTED RAT CYP2B1 AND CYP2C6 Isoflurane stimulates the metabolism of 2-chloro-1,1-difluoroethene (CDE) in liver microsomes from phenobarbital-treated rats or rabbits. The P450 isozymes involved and the mechanism by which such stimulation occurs have not been clarified. The present study examined the eff…	0	0
7193325	Effect of halothane, enflurane and isoflurane on carotid body chemoreceptor activity in the rabbit and the cat The response of the carotid body chemoreceptors to administration of halothane, enflurane and isoflurane was tested in the rabbit and cat. In the steady-state all three volatile anaesthetics, in doses up to 1%, were mildly chemodepressant. The oxygen response curves were shifted downward…	0	1
7192269	Atelectasis and gas exchange impairment during enflurane/nitrous oxide anaesthesia The development of atelectasis and effects on gas exchange during enflurane anaesthesia in nitrogen/oxygen or nitrous oxide/oxygen (inspired oxygen fraction 0.4) were studied in 16 lung-healthy patients (mean age 49 years). Awake, no subject displayed atelectasis as assessed by computed x-ray tomography of the thor…	0	1
7103905	BRONCHOSPIROMETRY AND SEPARATE MEASUREMENT OF OCCLUSION PRESSURE BEFORE AND AFTER LUNG RESECTION USING A DOUBLE-LUMEN ENDOTRACHEAL-TUBE To assess the distribution of ventilation to each lung, we measured ventilation and maximum negative airway pressure during occluded inspiratory effort (Pmax) of the individual lungs in eight male patients immediately before and after right upper lobectomy using …	0	0
3981242	Tissue Uptake, Distribution, and Elimination of Perfluoroalkyl Substances in Juvenile Perch through Perfluorooctane Sulfonamidoethanol Based Phosphate Diester Dietary Exposure Perfluorooctane sulfonamidoethanol based phosphate diester (SAmPAP) is a potential perfluorooctanesulfonate (PFOS) precursor. To examine whether SAmPAP exposure would result in fish contamination by perfluoroalkyl and polyf…	0	0
5418127	Desflurane induces only minor Ca2+ release from the sarcoplasmic reticulum of mammalian skeletal muscle <strong>BACKGROUND: </strong>Desflurane is a weaker trigger of malignant hyperthermia than is halothane. There are very few data of the pathophysiologic background of this observation. Therefore, the authors' aim was to investigate the direct effect of desflurane on calcium release in skinned s…	0	1
10589298	Serum F-protein concentration following halothane or isoflurane anaesthesia We have investigated the prevalence of hepatic injury following uncomplicated anaesthesia using a sensitive and specific marker of hepatic damage, the serum F-protein concentration. The median variation in serum F-protein in fit adults over six days is 16 ng/ml, minimum 0 ng/ml, maximum 36 ng/ml. A significant rise in ser…	0	1
7019851	Occurrence, trophic transfer, and health risk assessment of bisphenol analogues in seafood from the Persian Gulf The presence of chemicals in marine organisms is an important issue for human health due to the growing rate of seafood consumption. Potential exposure to seven bisphenol analogues through seafood consumption was investigated in some popular seafood from the Persian Gulf. Bisphenols we…	0	0
7254183	THE EFFECTS OF INHALATION ANESTHETIC AGENTS ON THE LIVER .2 Halothane frequently induces a slight, but clinically asymptomatic liver damage. Pathogenic factors in discussion are toxic reactive intermediates of the reductive halothane metabolism, a marked deterioration of the hepatic oxygen balance, other cytotoxic effects or a combination of these factors. Slight liver damages due to enflurane ar…	0	1
6320552	Intraocular tamponade duration and success of macular hole surgery <strong>PURPOSE: </strong>The authors compare the success of macular hole surgery with a short duration tamponade using 5% perfluoropropane (C3F8), intermediate duration tamponade using 10% C3F8, or a long duration tamponade using 16% C3F8 in a prospective consecutive clinical trial at two institutions.<br /><br /><strong>METHODS:…	0	1
10620832	NOVEL AFFINITY SEPARATIONS BASED ON PERFLUOROCARBON EMULSIONS - USE OF A PERFLUOROCARBON AFFINITY EMULSION FOR THE DIRECT EXTRACTION OF GLUCOSE-6-PHOSPHATE-DEHYDROGENASE FROM HOMOGENIZED BAKERS-YEAST	0	0
3981694	Long-term trends in dietary intake of perfluoroalkyl carboxylic acids in relation to their serum concentration in two regions in Japan from 1979 to 2011 We investigated temporal changes of perfluoroalkyl carboxylic acids (PFCAs) with 8-14 carbon atoms (C8 to C14) in duplicate diet and serum samples in Japan. The sum dietary intakes of PFCAs (C8 to C13) in the Kansai and Tohoku region were highest…	0	0
1066111	Amino acids in transmembrane domain two influence anesthetic enhancement of serotonin-3A receptor function Alcohols and volatile anesthetics affect the function of members of the nicotinic acetylcholine (nACh) superfamily of receptors. Studies on glycine and GABA(A) receptors implicate amino acid residues within transmembrane (TM) regions two and three of these receptors as critical for alcohol a…	0	1
10578492	[Spontaneous respiration versus IPPV in pigeons] Veterinary textbook on anaesthesia in birds that volatile anaesthetics can accumulate in the air sac system during spontaneous respiration of birds anaesthetized with inhalational anaesthetics. In order to quantify the extent of accumulation, air samples were collected from the endotracheal tube and from the left abdominal air sac of ten pigeons an…	0	0
5414465	Metabolism and toxicity of the new anesthetic agents Human biotransformation of the newer anesthetics, desflurane and sevoflurane, has been characterized in vitro and in vivo. Major metabolites of desflurane are inorganic fluoride and trifluoroacyl chloride, which may bind to tissue proteins or form trifluoroacetic acid, which is excreted in urine. Major metabolites of sevoflurane are fluoride an…	0	1
6318107	Evaluation of cytotoxicity of new semi-fluorinated amphiphiles derived from dimorpholinophosphate Water-in-fluorocarbon reverse emulsions and microemulsions stabilized by semi-fluorinated amphiphiles derived from the dimorpholinophosphate polar head group, C(n)F(2n+1)(CH(2))(m)OP(O)[N(CH(2)CH(2))(2)O](2) (FnHmDMP), are being investigated as new delivery systems for drugs or genetic materials into…	0	0
10558111	Effect of High Dipole Moment Cation on Layered 2D Organic-Inorganic Halide Perovskite Solar Cells	0	0
5085016	Clearance of perfluorooctanoate in isolated perfused kidneys from male and female rats - Effects of protein binding and renal organic anion transport inhibitors	0	0
7193067	Effects of halothane, enflurane, isoflurane, and nitrous oxide on somatosensory evoked potentials in humans Median nerve somatosensory evoked potentials (SSEPs) were recorded in 21 healthy subjects anesthetized with halothane, isoflurane, or enflurane (with and without nitrous oxide) for abdominal or pelvic surgery. Recordings were made prior to induction, then at 0.5 MAC increments of each volat…	0	1
7190950	Comparison of the effects of volatile anesthetics on brain glucose metabolism in rats The objective of this investigation was to compare the effects of the commonly used volatile anesthetics on concentrations of plasma and cerebral glucose and cerebral intermediary metabolites. Fasted male Long-Evans rats were anesthetized with a volatile anesthetic and, after tracheostomy and paralysis, were mec…	0	1
7187368	Nitrous oxide, too, is hepatotoxic in rats Anesthetic hepatotoxicity was tested under various conditions of hypoxia in rats pretreated with phenobarbital. Administration of 0.3 MAC halothane or fentanyl in 9% oxygen (fractional concentration of inspired oxygen = 0.09) for 46 min produced centrilobular hepatic injury in all rats (P less than 0.001 vs all other groups). Isoflurane, nitrous oxide, a…	0	1
