# Supplementary material for: Systematic Evidence Map for the Per- and Polyfluoroalkyl Substances (PFAS) Universe
Source: Environ Health Perspect. 2026 Apr 19;134(3):252–73. doi: 10.1021/EHP.6c00127 (PMC13347649; doi:10.1021/EHP.6c00127)
Supplement: Supplementary file 2 [file hp6c00127_si_002.zip › PFAS_15K_Validation.csv]

HeroID	TiAb	Relevance	MedSup
10578258	[Effects of nitrous oxide and isoflurane on the L-type calcium current of rabbit ventricular myocytes and their modulation by beta-adrenoceptor stimulation] <strong>BACKGROUND: </strong>We compared the effects of nitrous oxide (N2O) plus isoflurane with equianesthetic isoflurane alone on the L-type calcium current (I(Ca,L)), and also investigated their modulation of beta-adrenoceptor stimulation.…	0	0
7040447	Disruption of follicular dendritic cells-follicular lymphoma cross-talk by the pan-PI3K inhibitor BKM120 (Buparlisib) To uncover the signaling pathways underlying follicular lymphoma-follicular dendritic cells (FL-FDC) cross-talk and its validation as new targets for therapy.	0	0
10584262	Controlled mild hypothermia prolongs survival in a rat model of large scald burns <strong>OBJECTIVES: </strong>Early surface cooling of burns reduces pain and depth of injury and improves healing. However, there are concerns that cooling of large burns may result in hypothermia and worsen outcomes. In contrast, controlled mild hypothermia improves outcomes after cardiac arrest and traumatic brain…	0	0
10573047	Direct Imaging of Hippocampal Epileptiform Calcium Motifs Following Kainic Acid Administration in Freely Behaving Mice Prolonged exposure to abnormally high calcium concentrations is thought to be a core mechanism underlying hippocampal damage in epileptic patients; however, no prior study has characterized calcium activity during seizures in the live, intact hippocampus. We have directly investi…	0	0
5915405	Clustering of pelvic floor disorders 20 years after one vaginal or one cesarean birth <strong>INTRODUCTION AND HYPOTHESIS: </strong>The objective was to assess the prevalence and risk factors for co-occurring pelvic floor disorders (PFDs): urinary incontinence (UI), symptomatic pelvic organ prolapse (sPOP), and fecal incontinence (FI), 20 years after one vaginal (VD) or one cesarean (CS) delivery…	0	0
10591741	Decreased mortality in a rat model of acute postinfarction heart failure <strong>INTRODUCTION: </strong>The rat model of postinfarction heart failure (HF) has been very valuable in experimental cardiology. One disadvantage of this model is the very high acute mortality (70-80%). The aim of this study was to evaluate whether measures of intensive cardiac care applied to rats with acute myocardial …	0	1
7404069	Per- and Polyfluoroalkyl Substances in Human Serum Samples of Selected Populations from Ghana The aims of this study were to assess serum concentrations of per- and polyfluoroalkyl substances (PFASs) in selected populations from Ghana, including workers engaged in the repair of electronic equipment (ERWs), and to elucidate PFAS concentrations in relation to blood mercury concentrations (B-Hg) as …	0	0
6327100	Structure of apoptosis-linked protein ALG-2: insights into Ca2+-induced changes in penta-EF-hand proteins <strong>BACKGROUND: </strong>The Ca2+ binding apoptosis-linked gene-2 (ALG-2) protein acts as a proapoptotic factor in a variety of cell lines and is required either downstream or independently of caspases for apoptosis to occur. ALG-2 belongs to the penta-EF-hand (PEF) protein family and has…	0	0
10604535	Long-term results after transconjunctival resuturing of the scleral flap in hypotony following trabeculectomy <strong>PURPOSE: </strong>To present the 4-year follow-up results in the surgical treatment of hypotony following trabeculectomy with mitomycin C in glaucoma patients with additional flap sutures.<br /><br /><strong>DESIGN: </strong>Retrospective interventional case series.<br /><br /><st…	0	0
10596238	Combined sciatic-paravertebral nerve block vs. general anaesthesia for fractured hip of the elderly Sixty elderly patients scheduled for surgical hip fracture repair were given the choice of either general isoflurane anaesthesia (n = 30) or a nerve stimulator guided combined sciatic-paravertebral nerve block (n = 30). The incidence of intraoperative hypotension and the need for postoperative admi…	0	1
10593261	Functional changes of apparent diffusion coefficient during visual stimulation investigated by diffusion-weighted gradient-echo fMRI The signal source of apparent diffusion coefficient (ADC) changes induced by neural activity is not fully understood. To examine this issue, ADC-fMRI in response to a visual stimulus was obtained in isoflurane-anesthetized cats at 9.4 T. A gradient-echo technique wa…	0	1
10592206	Myoclonic movements following induction of anesthesia with propofol: a case report <strong>OBJECTIVE: </strong>To report a case of myoclonic movements during an induction of anesthesia using propofol. Abnormal movements resulting from propofol are uncommon but there have been a number of such cases since propofol was introduced.<br /><br /><strong>CLINICAL FEATURES: </strong>An 1-year-old boy wit…	0	0
10586176	Effect of basal forebrain somatostatin and parvalbumin neurons in propofol and isoflurane anesthesia <strong>AIMS: </strong>The basal forebrain (BF) plays an essential role in wakefulness and cognition. Two subtypes of BF gamma-aminobutyric acid (GABA) neurons, including somatostatin-expressing (GABASOM ) and parvalbumin-positive (GABAParv ) neurons, function differently in mediating the natural …	0	1
2821611	Oral (Gavage) Combined Developmental and Perinatal/Postnatal Reproduction Toxicity Study of Ammonium Salt of Perfluorinated Hexanoic Acid in Mice The reproductive toxicity potential of Ammonium Salt of Perfluorinated Hexanoic Acid (PFHxA Ammonium Salt) in pregnant Crl: CD1(ICR) mice was investigated. Twenty females/group were administered the test substance or vehicle once daily from gestation da…	1	0
380173	Effects of Liver X receptor agonist treatment on signal transduction pathways in acute lung inflammation ABSTRACT: BACKGROUND: Liver X receptor alpha (LXRalpha) and beta (LXRbeta) are members of the nuclear receptor superfamily of ligand-activated transcription factors, a superfamily which includes the perhaps better known glucocorticoid receptor, estrogen receptor, thyroid receptor, and peroxiso…	0	0
1572817	The differential effects of equipotent doses of isoflurane and desflurane on hippocampal acetylcholine levels in young and aged rats The differential effects of age-adjusted equipotent doses of isoflurane (Iso) and desflurane (Des) on hippocampal acetylcholine (ACh) levels were examined using cerebral microdialysis in young (12-16 weeks old) and aged (16-18 months old) Fischer 344 rats. An 80 min…	0	1
5397595	Intravenous application of a primary sevoflurane metabolite improves outcome in murine septic peritonitis: first results Volatile anesthetics are known to have immunomodulatory effects in conditions of organ injury. A recent study in an experimental sepsis model has shown remarkably improved survival when mice were exposed to volatile anesthetics. In the present study, we show that hexafluoroisop…	1	0
5915423	Ambulatory procedures for female pelvic floor disorders in the United States <strong>OBJECTIVE: </strong>The aim of this study was to estimate the number of women undergoing ambulatory surgical procedures for female pelvic floor disorders (PFDs) in the United States and to compare age-adjusted ambulatory surgical case rates between 1996 and 2006.<br /><br /><strong>STUDY DESIGN: </strong>We analy…	0	0
6316454	Long-term outcomes of pars plana vitrectomy without internal limiting membrane peeling for optic disc pit maculopathy <strong>PURPOSE: </strong>To evaluate the results of surgical treatment of maculopathy secondary to congenital optic pit anomaly with pars plana vitrectomy (PPV), endolaser to the temporal edge of the optic disc and C3F8 tamponade without internal limiting membrane (ILM) peeling.<…	0	0
6601081	Small angle neutron scattering study on the morphology of imidazolium-based grafted anion-conducting fuel cell membranes Two imidazolium based graft-type of anion-conducting electrolyte membranes (AEMs) for fuel cells with a moderate ion exchange capacity of similar to 1.0 mmol/g were successfully prepared by radiation-induced grafting to introduce imidazolium and styrene units into a poly(ethyle…	0	0
6307801	Effects of short-term oral dosing of polychlorotrifluoroethylene (polyCTFE) on the rhesus monkey Polychlorotrifluoroethylene (polyCTFE--primarily oligomers with 3-4 monomer units), a non-flammable hydraulic fluid for aircraft, was given daily for 15 days by oral gavage to four Rhesus monkeys at a concentration of 0.725 g kg-1. The administered dose was at a level that had caused toxicity in rats.…	1	0
10604110	Perfluoroalkyl acids (PFAAs) in urban surface water of Shijiazhuang, China: Occurrence, distribution, sources and ecological risks It is extremely important to analyze the contaminative behaviors of Perfluoroalkyl acids (PFAAs) due to their serious threats to urban environments which are closely related to humans. Current study aimed to explore the distribution, source apportionment and ecologica…	0	0
6656303	Dynamic piezoelectric stimulation enhances osteogenic differentiation of human adipose stem cells This work reports on the influence of the substrate polarization of electroactive -poly(vinylidene fluoride) (-PVDF) on human adipose stem cells (hASCs) differentiation under static and dynamic conditions. hASCs were cultured on different -PVDF surfaces (non-poled and poled -) adsorbed with fibronect…	0	0
4671703	Water-Soluble Fluorinated Polymer Nanoparticle as F-19 MRI Contrast Agent Prepared by Living Random Copolymerization from Dendrimer Initiator Water-soluble fluorinated polymer nanoparticles (PNPs) with well-defined structure were successfully prepared as a F-19 MRI contrast agent by living radical copolymerization of 2,2,3,3-tetrafluoropropyl methacrylate (TFPMA) and tert-butyl methacrylate (tBMA…	0	0
540504	Body and brain temperature coupling: the critical role of cerebral blood flow Direct measurements of deep-brain and body-core temperature were performed on rats to determine the influence of cerebral blood flow (CBF) on brain temperature regulation under static and dynamic conditions. Static changes of CBF were achieved using different anesthetics (chloral hydrate, CH; alpha-chloralose, alpha CS;…	0	1
10585115	Comparison of quality of recovery from anaesthesia in cats induced with propofol or alfaxalone <strong>OBJECTIVE: </strong>To assess the quality and length of recovery from anaesthesia induced with either propofol or alfaxalone and maintained with isoflurane, in cats undergoing short procedures in private veterinary practice.<br /><br /><strong>STUDY DESIGN: </strong>Prospective, blinded, randomi…	0	0
1049047	Development and validation of a liquid chromatography/tandem mass spectrometry procedure for the quantification of adefovir in human plasma To investigate the pharmacokinetics of adefovir as an anti-hepatitis B virus drug, a sensitive and specific liquid chromatography/tandem mass spectrometry method was developed and validated. After a simple protein precipitation using methanol, the post-treatm…	0	0
10574131	Improving animal welfare using continuous nalbuphine infusion in a long-term rat model of sepsis <strong>BACKGROUND: </strong>Sepsis research relies on animal models to investigate the mechanisms of the dysregulated host response to infection. Animal welfare concerns request the use of potent analgesics for the Refinement of existing sepsis models, according to the 3Rs principle. Nevertheless, ad…	0	1
7040492	Follicular dendritic cell sarcoma complicated by hyaline-vascular type Castleman's disease in a schizophrenic patient Follicular dendritic cell (FDC) sarcoma is an exceedingly rare neoplasm of unknown pathogenesis. A case of FDC sarcoma complicated by the hyaline-vascular type Castleman's disease occurring in a schizophrenic male is presented. Swelling of the left cervical lymph node appeared in …	0	0
10365824	Association Between Exposure to Per- and Polyfluoroalkyl Substances and Birth Outcomes: A Systematic Review and Meta-Analysis <strong>Background: </strong>A large body of emerging evidence suggests that per- and polyfluoroalkyl substances (PFAS) affect birth outcomes in various pathways, but the evidence is inconsistent. Therefore, this study aimed to systematically review the epidemiological evi…	1	0
10592976	A critical role of glutamate transporter type 3 in the learning and memory of mice Hippocampus-dependent learning and memory are associated with trafficking of excitatory amino acid transporter type 3 (EAAT3) to the plasma membrane. To assess whether this trafficking is an intrinsic component of the biochemical responses underlying learning and memory, 7- to 9-week old male EAAT3 knockout mice an…	0	0
10601037	Investigation of the Interaction between Human Serum Albumin and Branched Short-Chain Perfluoroalkyl Compounds The current trend dealing with the production of per- and polyfluoroalkyl substances (PFASs) involves the shifting toward branched short-chain fluorinated compounds known as new-generation PFASs. A key aspect to be clarified, to address the adverse health effects associated with the expo…	0	0
5408939	Intact spore MALDI-TOF mass spectrometry and proteomic analysis of Puccinia pathogenic fungi The aim of this work was to develop a method for the identification of pathogens causing rust diseases of crops using matrix-assisted laser desorption/ionization time-of-flight mass spectrometry (MALDI-TOF MS) of intact cells or spores (IC/IS). All optimizations were performed with Puccinia triticina, the…	0	0
10622353	The epidemiology of injury and illness at the Vitality Netball World Cup 2019: an observational study <strong>BACKGROUND: </strong>Netball is a physical game with sudden direction changes, decelerations, jumping and landing, stop/start maneuvers and restrictive footwork rules exposing players to injury. Close contact play and shared facilities during tournaments, increase illness risk.Objective: …	0	0
6324942	Characterization of hepatic lesions (≤ 30 mm) with liver-specific contrast agents: a comparison between ultrasound and magnetic resonance imaging <strong>PURPOSE: </strong>Imaging-based differentiation of hepatic lesions (≤ 30 mm) between well-differentiated hepatocellular carcinomas (w-HCC) and regenerative nodules (RN) presents difficulties. The aim was to compare the diagnostic abilities to di…	0	0
10422247	Pregabalin premedication - A new treatment option for hemodynamic stability during general anesthesia: A prospective study <strong>BACKGROUND: </strong>Hemodynamic responses of laryngoscopy, intubation, and pain are powerful noxious stimulus which should be attenuated by the appropriate premedication, smooth induction, and rapid intubation.<br /><br /><strong>CONTEXT: </strong>The oral pregabalin…	0	0
4335983	The involvement of protein kinase C-ε in isoflurane induced preconditioning of human embryonic stem cell--derived Nkx2.5(+) cardiac progenitor cells <strong>BACKGROUND: </strong>Anesthetic preconditioning can improve survival of cardiac progenitor cells exposed to oxidative stress. We investigated the role of protein kinase C and isoform protein kinase C-ε in isoflurane-induced preconditioning of…	0	0
7254290	VASOMOTOR RESPONSES OF RAT CORONARY-ARTERIES TO ISOFLURANE AND HALOTHANE DEPEND ON PREEXPOSURE TONE AND VESSEL SIZE Background: The authors previously reported that in rabbits, isoflurane exhibited a heterogeneous vasomotor effect, constricting small resistance coronary arteries and dilating larger conductance arteries. The novelty of isoflurane-induced constriction of small coronary arteries rai…	0	1
10583169	Effect of tramadol on depth of anaesthesia We have studied 51 patients who were anaesthetized with propofol and suxamethonium followed by 0.7% isoflurane and 66% nitrous oxide in oxygen to see if tramadol caused lightening of anaesthesia. A two-channel EEG was recorded and music was played via headphones. Two groups received tramadol 200 and 100 mg i.v. and the third group received saline. Tramad…	0	1
10593400	Evaluation of the analgesic effect of metoclopramide after opioid-free analgesia Metoclopramide may enhance opioid analgesia, but it is not known if the drug is analgesic itself. This question was examined in a double-blind, randomized study of 38 patients undergoing knee arthroscopy with opioid-free anaesthesia comprising propofol, isoflurane and nitrous oxide in oxygen. At the end of surgery, p…	0	1
10583450	The effect of phenylephrine bolus administration on left ventricular function during isoflurane-induced hypotension By using transesophageal echocardiography, we examined the effect of phenylephrine (PHE) bolus administration on left ventricular function in 16 patients with no known cardiovascular disease during isoflurane-induced hypotension. PHE was compared with norepinephrine (NE). The patien…	0	1
5915428	Significant linkage evidence for a predisposition gene for pelvic floor disorders on chromosome 9q21 Predisposition factors for pelvic floor disorders (PFDs), including pelvic organ prolapse (POP), stress urinary incontinence (SUI), urge urinary incontinence (UUI), and hernias, are not well understood. We assessed linkage evidence for PFDs in mostly sister pairs who received treatment for moderat…	0	0
6325417	The acyclic nucleoside phosphonates from inception to clinical use: Historical perspective The collaboration between Antonín Holý [Institute of Organic Chemistry and Biochemistry (IOCB, Prague, Czech Republic)] and Erik De Clercq (Rega Institute for Medical Research, K.U. Leuven, Belgium) started exactly 30 years ago. It led to the discovery of a (rather small) series of acyclic nucleoside analog…	0	0
10538628	Frontolimbic neural circuit changes in emotional processing and inhibitory control associated with clinical improvement following transference-focused psychotherapy in borderline personality disorder <strong>AIMS: </strong>Borderline personality disorder (BPD) is characterized by self-regulation deficits, including impulsivity and affective lability. Transference-focused psychotherapy (TFP) is an…	0	0
10590124	Auditory evoked responses and learning and awareness during general anesthesia <strong>BACKGROUND: </strong>There is a major distinction between conscious and unconscious learning. Monitoring the mid-latency auditory evoked responses (AER) has been proposed as a measure to ascertain the adequacy of the hypnotic state during surgery. In the present study, we investigated the presence of explicit a…	0	1
5386015	Simultaneous determination of codeine and morphine in biological samples by gas chromatography with electron capture detection A sensitive gas chromatographic method for the simultaneous determination of codeine and morphine in plasma and brain samples is described. The method involves solvent extraction of the compounds from plasma, derivatization with pentafluoropropionic anhydride and subseque…	0	0
10586644	Biochanin A protects SH-SY5Y cells against isoflurane-induced neurotoxicity by suppressing oxidative stress and apoptosis Biochanin A (BCA) is a natural organic O-methylated isoflavone with a variety of pharmacological effects, and has been reported to have neuroprotective properties. Here, we explored whether BCA protects neurocytes against isoflurane-induced neurotoxicity and investigated the u…	0	0
5406978	Nitrous oxide prevents movement during orotracheal intubation without affecting BIS value <strong>UNLABELLED: </strong>We sought to determine whether the addition of nitrous oxide (N(2)O) to an anesthetic with propofol and remifentanil modifies the bispectral index (BIS) during the induction of anesthesia and orotracheal intubation. Thirty ASA physical status I or II patients were randomly alloca…	0	0
10590324	[Pelvic-sacral tendon-regulation needling technique of acupuncture combined with manipulative reduction in treatment of postpartum pelvic girdle pain: a randomized controlled trial] <strong>OBJECTIVE: </strong>To observe the effect on postpartum pelvic girdle pain treated with the combined therapy of pelvic-sacral tendon-regulation needling technique of acupuncture and manipulative reduction and …	0	0
10601232	Responsiveness of Pelvic Floor Distress Inventory (PFDI-20) and Pelvic Floor Impact Questionnaire (PFIQ-7) after pelvic floor muscle training in women with stress and mixed urinary incontinence <strong>OBJECTIVE: </strong>To evaluate the responsiveness of Brazilian-Portuguese version of Pelvic Floor Distress Inventory-20 (PFDI-20) and Pelvic Floor Impact Questionnaire-7 (PFIQ-7) after pelvic floo…	0	0
10591587	Quantitative autoradiography of halothane binding in rat brain 14C-halothane direct photoaffinity labeling was used to characterize the distribution of halothane binding in rat brain to test the hypothesis that anesthetics bind preferentially to a specific, heterogeneously distributed, receptor or channel. Slide-mounted sagittal rat brain sections were placed in gas-tight quartz cuvettes with 100…	0	1
7179238	An extended winged helix domain in general transcription factor E/IIE alpha Initiation of eukaryotic mRNA transcription requires melting of promoter DNA with the help of the general transcription factors TFIIE and TFIIH. Here we define a conserved and functionally essential N-terminal domain in TFE, the archaeal homolog of the large TFIIE subunit alpha. X-ray crystallography shows that this TFE d…	0	0
6833715	Measurement of Novel, Drinking Water-Associated PFAS in Blood from Adults and Children in Wilmington, North Carolina From 1980 to 2017, a fluorochemical manufacturing facility discharged wastewater containing poorly understood per- and polyfluoroalkyl substances (PFAS) to the Cape Fear River, the primary drinking water source for Wilmington, North Carolina, residents. Those PFAS included several …	0	0
7195148	[Ventilatory effects of halothane and enflurane in dogs] The ventilatory effects of halothane and enflurane were studied in permanently tracheostomized dogs at the same anesthetic depth of 1 MAC. Inspiratory and expiratory durations were longer and tidal volume greater during enflurane than during halothane anesthesia. Mean inspiratory flow rate and minute ventilation during enflurane anesthesia …	0	1
7177157	Anhydrous polymer-based coating with sustainable controlled release functionality for facile, efficacious impregnation, and delivery of antimicrobial peptides Anhydrous polymers are actively explored as alternative materials to overcome limitations of conventional hydrogel-based antibacterial coating. However, the requirement for strong organic solvent in polymerization reactions often necessitat…	0	0
10606067	Full-body skin examinations - The patient's perspective <strong>OBJECTIVES: </strong>To determine (1). primary care practitioner (PCP) and dermatologist full-body skin examination (FBSE) rates by using a patient questionnaire and (2). whether patient risk factors for skin cancer alter these rates.<br /><br /><strong>DESIGN: </strong>Questionnaires pertaining to whether participants underwent regu…	0	0
7045981	STAT6 and JAK1 are essential for IL-4-mediated suppression of prostaglandin production in human follicular dendritic cells: Opposing roles of phosphorylated and unphosphorylated STAT6 Prostaglandins (PGs) are emerging as important immune mediators. Since our first report on the expression of prostacyclin synthase in the germinal centers, we have investigated production mechanisms and biological f…	0	0
5920424	Interference from Indian diet on the internal standard in a commercial method for the measurement of urinary metanephrines by high-performance liquid chromatography with electrochemical detection <strong>INTRODUCTION: </strong>Urinary metanephrines are widely used in the diagnosis of catecholamine secreting tumours. Over the past two years we have been using the commercial Recipe(®) ClinRep(®) Co…	0	0
7190573	Responses of vasopressin release in patients with cardiopulmonary bypass anesthetized with enflurane and morphine Changes in plasma level of arginine vasopressin (AVP), arterial pressure, and urine flow were studied before, during and after cardiopulmonary bypass (CPB) in 11 patients with congenital heart disease. Anesthesia was induced with thiopental sodium (3-5 mg/kg) and was maintained with e…	0	0
6990080	Reorganization of gap junctions after focused ultrasound blood-brain barrier opening in the rat brain Ultrasound-induced opening of the blood-brain barrier (BBB) is an emerging technique for targeted drug delivery to the central nervous system. Gap junctions allow transfer of information between adjacent cells and are responsible for tissue homeostasis. We examined the effect of ultrasound-induce…	0	0
10570550	[Radioligand binding assay of PHSA receptor on hepatocytes] The radioligand binding assay of PHSA receptor on hepatocytes of 7 adults is reported. The presence of PHSA receptor was demonstrated in all the 7 adults, though the individual difference of the Kds and binding capacities among them was distinct with a higher standard derivation. The mean values of the Kds and binding capacities were as …	0	0
7050594	The effect of progesterone on the anesthetic and analgesic requirements for ovariohysterectomy in the dog The objective of the current study was to investigate the effect of serum progesterone concentration, either endogenous, during the ovarian cycle and pregnancy, or exogenous, when administered during anestrus, and of its active metabolite allopregnanolone, on anesthetic and analgesic requirem…	0	1
10576246	Effects of isoflurane upon minimum alveolar concentration and cerebral cortex depression in pigs and goats: an interspecies comparison This study compared the effects of isoflurane in pigs (n=10 Yorkshire-Landrace cross) and dairy goats (n=10) by evaluation of electroencephalographic (EEG) burst suppression thresholds (BST) in the cerebral cortex and minimum alveolar concentration (MAC) values in…	0	1
7067786	Capillary electrophoresis coupled to electrospray mass spectrometry for the determination of organic and inorganic arsenic compounds in water samples Some compounds of arsenic are extremely toxic to the human body even at low levels. Long-term exposure from, drinking contaminated water causes adverse health effects. This has led the European Union and other global organizations to reduce the maxi…	0	0
3981903	Knockdown of Sucla2 decreases the viability of mouse spermatocytes by inducing apoptosis through injury of the mitochondrial function of cells <strong>INTRODUCTION: </strong>Sucla2, a β subunit of succinyl coenzyme A synthase, is located in the mitochondrial matrix. Sucla2 catalyzes the reversible synthesis of succinate and adenosine triphosphate (ATP) in the tricarboxylic acid cycle. Sucla2 expr…	0	0
3545709	Biotransformation of 1,1,1,3,3-pentafluoropropane (HFC-245fa) 1, 1, 1,3,3-Pentafluoropropane (HFC-245fa) is being developed as a CFC substitute. 1, 1, 1,3,3-Pentafluoropropane has a low potential for toxicity: the only remarkable toxic effect seen in rats after inhalation exposure to 1,1,1,3,3-pentafluoropropane in concentrations of up to 50,000 ppm for 90 days was an increased incidence of diffu…	1	0
9959602	Prenatal and childhood exposure to per- and polyfluoroalkyl substances (PFAS) and child executive function and behavioral problems Early life exposure to per- and polyfluoroalkyl substances (PFAS) may adversely impact neurodevelopment, but epidemiological findings are inconsistent. In the Project Viva pre-birth cohort, we examined associations of prenatal and childhood PFAS plasma concentrations …	1	0
5082235	The pesticide adjuvant, Toximul, alters hepatic metabolism through effects on downstream targets of PPARalpha Previous studies demonstrated that chronic dermal exposure to the pesticide adjuvant (surfactant), Toximul (Tox), has significant detrimental effects on hepatic lipid metabolism. This study demonstrated that young mice dermally exposed to Tox for 12 days have significant increases in expr…	0	0
10592602	[Anesthetic and postoperative care of a patient with Crigler-Najjar syndrome type II] Crigler-Najjar syndrome is a rare inherited deficiency of bilirubin uridine diphosphate glucuronyl transferase, characterised by lifelong unconjugated hyperbilirubinemia. We report anesthetic and postoperative management of a patient with this syndrome. A 64-yr-old man with Crigler-Najjar syndrome type II underw…	0	1
5405167	The effect of low-flow sevoflurane and desflurane on pulmonary mechanics during laparoscopic surgery <strong>BACKGROUND: </strong>This study was designed to investigate the effects of inhaled anesthetic agents on respiratory mechanics with low flow anesthesia in laparoscopic abdominal surgery. Two inhaled anesthetics, desflurane and sevoflurane, have a lower solubility in blood and tissues than a…	0	1
7022641	Characterization of Estrogenic and Androgenic Activities for Bisphenol A-like Chemicals (BPs): In Vitro Estrogen and Androgen Receptors Transcriptional Activation, Gene Regulation, and Binding Profiles Bisphenol A (BPA) is a high production volume chemical widely used in plastics, food packaging, and many other products. It is well known that endocrine-disrupting chemicals (EDC) might be harmful …	0	0
6833588	Analysis of 58 poly-/perfluoroalkyl substances and their occurrence in surface water in a high-technology industrial park Poly/perfluoroalkyl substances (PFASs) have some water solubility so that they are more liable to enter surface water. A comprehensive analysis method was established to analyze 17 classes of 58 PFASs in surface water by ultra-performance liquid chromatography-tandem mass spec…	0	0
7178578	In vitro interaction between ceruloplasmin and human serum transferrin The thermodynamics of the interactions of serum apotransferrin (T) and holotransferrin (TFe(2)) with ceruloplasmin (Cp), as well as those of human lactoferrin (Lf), were assessed by fluorescence emission spectroscopy. Cp interacts with two Lf molecules. The first interaction depends on pH and μ, whereas the second does not. Di…	0	0
10594426	Patient response to laryngeal mask insertion after induction of anaesthesia with propofol or thiopentone The response to insertion of the laryngeal mask airway (LMA) following either propofol 2.5 mg.kg-1 or thiopentone 5 mg.kg-1 was assessed in two groups of patients. The purpose of the study was to ascertain which of these two induction agents provided the better conditions for insertion of the …	0	0
5410065	Bromotyrosine alkaloids from the Australian marine sponge Pseudoceratina verrucosa Two new bromotyrosine alkaloids, pseudoceralidinone A (1) and aplysamine 7 (2), along with three known compounds were isolated from the Australian sponge Pseudoceratina verrucosa. Their structures were characterized by NMR and MS data and the synthetic route. Their cytotoxicity was evaluated against cancer cell lin…	0	0
10591399	Effect of PSD-95/SAP90 and/or PSD-93/chapsyn-110 deficiency on the minimum alveolar anesthetic concentration of halothane in mice <strong>BACKGROUND: </strong>The authors have previously shown that the clinically relevant concentrations of inhalational anesthetics dose-dependently inhibit the postsynaptic density protein (PSD)-95, Dlg, and ZO-1 domain-mediated protein interactions between N-methy…	0	1
7241951	How Can Better Anaesthetic Combinations Be Performed? A Review of Current Knowledge In the ever-developing world, the recent years have brought about a wide range of novelties and significant developments in the fields of veterinary anaesthesia and analgesia. In the not-too-distant past, it was believed that the pain threshold of animals was high and that pain was not felt by animals during surge…	0	1
10609091	Descemet membrane detachment in femtosecond laser-assisted cataract surgery: a case report <strong>BACKGROUND: </strong>Femtosecond laser-assisted cataract surgery (FLACS) has grown in popularity among ophthalmologists as a novel technique. However, descemet membrane detachment (DMD) began to be found as the complication after FLACS. We report a case of serious DMD following FLACS due to the inap…	0	1
5410105	6-Substituted and 5,6-disubstituted derivatives of uridine: stereoselective synthesis, interaction with uridine phosphorylase, and in vitro antitumor activity Stereoselective procedures are described for the synthesis of 6-alkyluridines by Lewis acid-catalyzed condensation of (a) trimethylsilylated 6-alkyl-4-alkylthiouracils with 1-O-acetyl-2,3,5-tri-O-benzoyl-beta-D-ribofuranose (ABR) and (b) tr…	0	0
5915972	A two-step fluorinase enzyme mediated (18)F labelling of an RGD peptide for positron emission tomography A two-step radiolabelling protocol of a cancer relevant cRGD peptide is described where the fluorinase enzyme is used to catalyse a transhalogenation reaction to generate [(18)F]-5'-fluoro-5'-deoxy-2-ethynyladenosine, [(18)F]FDEA, followed by a 'click' reaction to an azide tethered cRGD peptid…	0	0
10589093	Isoflurane for spinal anesthesia in the rat Although isoflurane, a non-water soluble agent, has been known to block Na+ currents, its spinal anesthetic effect was not exposed. The aim of this experiment was to evaluate the local anesthetic effect of isoflurane in spinal anesthesia. After intrathecal injection of isoflurane on rats, the spinal anesthetic effect in motor function, proprioception an…	0	1
10586220	Clinical effects of a constant rate infusion of remifentanil, alone or in combination with ketamine, in cats anesthetized with isoflurane <strong>OBJECTIVE: </strong>To evaluate the effects of a constant rate infusion of remifentanil, alone or in combination with ketamine, in healthy cats anesthetized with isoflurane.<br /><br /><strong>DESIGN: </strong>Randomized, controlled, clinical trial.<br …	0	1
1053748	Determination of nifedipine in serum of women in preterm labor by high-performance liquid chromatography with diode array detection Nifedipine (Nif) is widely used in treating cardiovascular disorders (especially hypertension) and for inhibiting preterm labor. A fully validated selective high-performance liquid chromatographic method with diode array detection, using solid-phase extraction, was d…	0	0
10548968	Clinical application of hyperbaric oxygen therapy in China: A 2020 baseline survey <strong>Objectives: </strong>This is the first nationwide survey to obtain baseline information on the clinical application of hyperbaric oxygen (HBO2) therapy in China. The findings provide a reference for future management and policy formulation research.<br /><br /><strong>Methods: </strong>This questionnaire-ba…	0	0
10537783	Trifluoperazine stimulates ionizing radiation induced cell killing through inhibition of DNA repair The effect of trifluoperazine (TFP), a phenothiazine derivative antipsychotic drug, on ionizing radiation (IR) induced cell killing through inhibition of DNA repair was investigated in human cell lines. In clonogenic survival assay, TFP augmented IR induced cell killing. Also, TFP enhanced micronuc…	0	0
10589292	[Brain damage caused by hypotensive anesthesia? Both the anesthetic technique and the anesthetic agent must be chosen with care] During the fifty years since hypotensive anaesthesia, induced hypotension to minimise intraoperative blood loss, became an established routine, there have been few reports of associated cerebral complications. However, evidence of disturbed cerebral function among patie…	0	1
7030965	Effects of desflurane in rat myocardium: comparison with isoflurane and halothane The cardiovascular effects of desflurane have been investigated in several in vivo animal and human studies. To determine the possible contributions of myocardial depression, the effects of desflurane on various contractile parameters in isolated cardiac papillary muscles were compared with those of isoflurane and h…	0	1
10595833	Effects of microdialyzed oxotremorine, carbachol, epibatidine, and scopolamine on intraspinal release of acetylcholine in the rat Intrathecally administered cholinergic agonists such as oxotremorine (muscarinic), carbachol (mixed nicotinic and muscarinic agonist), and epibatidine (nicotinic) have all been shown to reduce nociception in behavioral studies. Thus, there is substantial evidence for a…	0	0
10573718	Anesthesia and Surgery Impair Blood-Brain Barrier and Cognitive Function in Mice Blood-brain barrier (BBB) dysfunction, e.g., increase in BBB permeability, has been reported to contribute to cognitive impairment. However, the effects of anesthesia and surgery on BBB permeability, the underlying mechanisms, and associated cognitive function remain largely to be determined. Here, we assessed the ef…	1	0
5417827	Derivatization reactions for the determination of aflatoxins by liquid chromatography with fluorescence detection Various derivatization methods for the fluorometric detection of aflatoxins after separation by HPLC are reviewed. In normal-phase chromatography the sensitivity for aflatoxins B1 and B2 was improved by using special mobile phases or a flow cell packed with silica-gel particles. In th…	0	0
10587461	Ambient isoflurane pollution and isoflurane consumption during intensive care unit sedation with the Anesthetic Conserving Device <strong>OBJECTIVE: </strong>To examine ambient isoflurane pollution, scavenging efficacy, and isoflurane consumption using the Anesthetic Conserving Device (ACD) for prolonged isoflurane sedation in the intensive care unit.<br /><br /><strong>DESIGN: </strong>Prospecti…	0	1
7020661	Pharmacological LXR activation reduces presence of SR-B1 in liver membranes contributing to LXR-mediated induction of HDL-cholesterol Pharmacological LXR activation has anti-atherosclerotic actions in animal models. Part of these beneficial effects may be explained by accelerated reverse cholesterol transport since both plasma high density lipoprotein (HDL) cholesterol and fecal neutral sterol se…	0	0
7040571	Efficacy and safety of a fixed-dose combination of dutasteride and tamsulosin treatment (Duodart(®) ) compared with watchful waiting with initiation of tamsulosin therapy if symptoms do not improve, both provided with lifestyle advice, in the management of treatment-naïve men with moderately symptomatic benign prostatic hyperplasia: 2-year CONDUCT study results To investigate whether a fixed-dose…	0	0
10575830	[Clinical application of combined acupuncture-drug anesthesia with isoflurane-induced hypotension in cerebral operation] <strong>OBJECTIVE: </strong>To evaluate the feasibility of combined acupuncture-isoflurane anesthesia with deliberated and controlled hypotension induced by isoflurane for the neurosurgical patients.<br /><br /><strong>METHODS: </strong>Forty-two patients with brain tumor sched…	0	1
10524244	Probing the Surface Tension of Ionic Liquids Using the Langmuir Principle At 298 K, the surface tension of ionic liquids (ILs) of the 1-alkyl-3-methylimidazolium bis(trifluoromethylsulfonyl)imide series, [C nC1Im][NTf2], ranges from around 35 mN·m-1 for [C2C1Im][NTf2] to just below 30 mN·m-1 for [C12C1Im][NTf2]. However, the decrease rate along the series is not constant: a large decrease from [C…	0	0
10588152	Intravenous regional anesthesia (Bier block) in a dog Intravenous regional anesthesia was used in an adult dog as part of a balanced approach to general anesthesia for amputation of the 4th digit of its right hind limb. It allowed the concentration of isoflurane to be reduced to 0.5%.	0	0
5381865	Increased RANK ligand in bone marrow of orchiectomized rats and prevention of their bone loss by the RANK ligand inhibitor osteoprotegerin Orchiectomized (ORX) rats were used to examine the extent to which their increased bone resorption and decreased bone density might relate to increases in RANKL, an essential cytokine for bone resorption. Serum testosterone declined by >95% in ORX rats 1 and 2…	0	0
3859245	Biotransformation pathways of fluorotelomer-based polyfluoroalkyl substances: a review The study reviews the current state of knowledge regarding the biotransformation of fluorotelomer-based compounds, with a focus on compounds that ultimately degrade to form perfluoroalkyl carboxylates (PFCAs). Most metabolism studies have been performed with either microbial systems or rats and mice, and compar…	0	0
10590811	Pharmacokinetics of bupivacaine after intraperitoneal administration to cats undergoing ovariohysterectomy OBJECTIVE To evaluate pharmacokinetics of bupivacaine after IP administration to cats undergoing ovariohysterectomy. ANIMALS 8 healthy cats. PROCEDURES Anesthesia was induced with propofol and maintained with isoflurane. Buprenorphine (0.02 mg/kg, IV) and meloxicam (0.2 mg/kg, SC) were admin…	0	0
3721076	Quantitative retinal and choroidal blood flow during light, dark adaptation and flicker light stimulation in rats using fluorescent microspheres <strong>PURPOSE: </strong>The present study aimed to quantify retinal and choroidal blood flow (BF) during light, dark adaptation and flicker light stimulation using the microsphere technique.<br /><br /><strong>MATERIALS AND METHODS: </strong>Adult male…	0	0
