# Supplementary material for: Systematic Evidence Map for the Per- and Polyfluoroalkyl Substances (PFAS) Universe
Source: Environ Health Perspect. 2026 Apr 19;134(3):252–73. doi: 10.1021/EHP.6c00127 (PMC13347649; doi:10.1021/EHP.6c00127)
Supplement: Supplementary file 2 [file hp6c00127_si_002.zip › PFAS_Keyword_Prioriziation.py]

# -*- coding: utf-8 -*-

"""
This code implements the keyword prioritization approach on the post-ML output of the PFAS project.

"""
import pandas as pd
import string
import os
import re
import time
from numpy import nan

############################################################################################################
### Text processing functions utilized by main code block
############################################################################################################

def replace_punctuations(text): # replaces punctuations with a space-punc-space
    for punctuation in string.punctuation:
        text = text.replace(punctuation,' '+ punctuation+' ')
    return text

def replace_dashes(text): # replaces dashes with spaces
    text = text.replace('-',' ')
    return text

def replace_surpluswhitespace(text): # replace multiple whitespaces with single space and gets rid of trailing and leading spaces. For use on text to be searched. Not on keywords.
    text =' '.join(text.split())
    return text

def add_lt_space(text): # adds leading and trailing space. For use on keywords to get exact matches. e.g. cat not catatonic. or rat not prat.
    text = text.center(len(text)+2) # this works better than " " + text " + " "
    return text

def process_text(text): # composite function to process text
    text=text.strip() # strip leading trailing space
    text=text.lower() # convert to lower case
    text=replace_punctuations(text) 
    text=replace_dashes(text)
    text=replace_surpluswhitespace(text)
#    text=add_lt_space(text) # commented out because broad not exact search
    return(text)

def check_pattern(text,pnames, psyn, wc_list,custom_list): # function to check occurrence of any one item in names,synonyms, wildcards lists
    ptext=process_text(text) # process text
    pnames=pnames+wc_list+custom_list # joined preferred names list to wildcard list and custom keyword list
    for pname in pnames: # loop over chemical name 
        if r'*' in pname: # check for wildcard *
            pname=pname.replace(r'*','') # remove *
            if re.search(pname+'.+ ', ptext) : # check if wildcard pattern exists
                print ('found match', pname)    
                return (1)           
        else:    
            if pname in ptext:
                print ('found match', pname)
                return(1) # exit with 1 if match found
    for psy in psyn: # loop over synonyms
        if psy in ptext:
            print ('found match', psy)
            return(1) # exit with 1 if match found
    print ('no match')
    return(0) # return 0 if no match found


def remove_id(study_id,rem_list): # function to remove studies in remove list
    if study_id in rem_list:
        return(1)
    else:    
        return(0) # return 0 if no match found

def miss_col(df,col,name): # returns percentage of missing nan values in a column  
    ls=df[col].tolist()
    fmiss= ls.count(nan)/len(df)
    nmiss=ls.count(nan)
    print('Fraction of missing values in dataset =', name, ' Col= ', col, '= ', round(fmiss,2), "Number missing is ", nmiss )
    return(fmiss,nmiss)

############################################################################################################
### Code block to read and process previous and current preferred names and synonyms and to define wildcards
############################################################################################################

ifp_chem=r'YourPath' # path to chemical names data   

ifn=r'PFAS 15K Master List _Revised 2023-05-16.xlsx' # file with master list

prev_df=pd.read_excel(os.path.join(ifp_chem,ifn),sheet_name='15K Excludes') # read previous chemical names file

pnames_prev=prev_df['Preferred_name'].to_list() # preferred name list

pnames_prev = [x for x in pnames_prev if str(x) != 'nan'] # remove nans

pnames_prev=[process_text(x) for x in pnames_prev] # process preferred names

pnames_prev= list(filter(None, pnames_prev)) # drop empty strings

syn_prev=prev_df['Synonyms (pipe separated) - text'].to_list() # read synonyms columns

syn_prev = [x for x in syn_prev if str(x) != 'nan'] # remove nans

syn_prev=[x.split('|') for x in syn_prev] # split on |

syn_prev=[y for x in syn_prev for y in x] # flatten list

psyn_prev=[process_text(y) for x in syn_prev for y in x] # process synonyms

psyn_prev=[x for x in psyn_prev if len(x)>1] # drop any single letter names that somehow resulted from processing

psyn_prev= list(filter(None, psyn_prev)) # drop empty strings

wc_prev=['anesthe*','analges*','sedat*']# wildcards for previous chemicals. lower case ending in asterisk, no leading trailing space

custom_prev=[]

cur_df=pd.read_excel(os.path.join(ifp_chem,ifn),sheet_name="15K Includes") # read current chemical names file

pnames_cur=cur_df['PREFERRED_NAME'].to_list() # preferred name list

pnames_cur = [x for x in pnames_cur if str(x) != 'nan'] # remove nans

pnames_cur=[process_text(x) for x in pnames_cur] # process preferred names

pnames_cur=[x for x in pnames_cur if len(x)>1] # drop any single letter names that somehow resulted from processing

pnames_cur= list(filter(None, pnames_cur)) # drop empty strings

wc_cur=['perfluor*', 'environ*', 'endocrine disrupt*','polyfluor*' ] # wildcards for current chems. lower case ending in asterisk, no leading trailing space

custom_cur=['edc','endocrine','perfluoralkyl','perfluorinated','perfluoro','perfluoroalkane','perfluoroalkanes','perfluoroalkyl','perfluoroalkylated','perfluoroalkylcarboxylates','perfluoroalkyls','perfluoroalkylsulfonates','perfluorocarbon','perfluorocarbons','perfluorocarboxylate','perfluorocarboxylates','perfluorocarboxylic','perfluorochemical','perfluorochemicals','perfluoropolyether','perfluoropolyethers','perfluorosulfonates','pfaas','pfas','pfass','pfc','pfcas','pfcs','pfsas'] # custom keywords for current 

syn_cur=cur_df['Synonyms'].to_list() # read synonyms columns

syn_cur = [x for x in syn_cur if str(x) != 'nan'] # remove nans

syn_cur=[x.split('|') for x in syn_cur] # split on |


syn_cur = [y.strip() for x in syn_cur for y in x] # remove " and create flat list
 
syn_cur = [x.replace(r'[tiab]','') for x in syn_cur] # remove [tiab]

syn_cur.remove("FA") # remove troublesome synonym resulting in too many hits
syn_cur.remove("OBS") # remove troublesome synonym resulting in too many hits


psyn_cur=[process_text(x) for x in syn_cur] # process synonyms 

psyn_cur= list(filter(None, psyn_cur))


############################################################################################################
##### Apply functions to csv files containing studies post-AI prediction
############################################################################################################

ifp_unc=r'Yourpath' # replace with actual path to desired output directory
fn_unc=r'PFAS_15K_Unclassified_Relevance_MedSup_Predictions.csv' # use AI predictions as starting point

df=pd.read_csv(os.path.join(ifp_unc,fn_unc),encoding='utf-8') # read file with studies and AI predictions 
df.Title=df.Title.fillna('')  # replace nans with blanks 
df.Abstract=df.Abstract.fillna('') # replace nans with blanks
df['TiAb']=df['Title']+df['Abstract'] # create TiAb field

df['Previous']=df['TiAb'].apply(check_pattern, args=(pnames_prev, psyn_prev,wc_prev,custom_prev)) # apply check pattern function to previous names and synonyms. New column will be 1 if present or 0 if not.
df['Current']=df['TiAb'].apply(check_pattern, args=(pnames_cur, psyn_cur,wc_cur,custom_cur)) # apply check pattern function to current names and synonyms. New column will be 1 if present or 0 if not.

df_all=df  # wasteful but retained for consistency with previous version of code

###### SPLIT COMPOSITE DATA IN SUBSETS

df_both=df_all.loc[(df_all['Previous']==1) & (df_all['Current']==1)] # filter studies with names or synonyms in both previous and current list
df_cur=df_all.loc[(df_all['Previous']==0) & (df_all['Current']==1) ] # filter studies with names or synonyms in only current list
df_prev=df_all.loc[(df_all['Previous']==1) & (df_all['Current']==0)] # filter studies with names or synonyms in only previous list
df_none=df_all.loc[(df_all['Previous']==0) & (df_all['Current']==0)] # filter studies with names or synonyms in neither previous nor current list

df_ne=df_cur.append(df_both) # not eliminated = both + cur + none 
df_ne=df_ne.append(df_none)

### sort by descending prob
df_all=df_all.sort_values(by=['Prob_Relevance'], ascending=False)
df_ne=df_ne.sort_values(by=['Prob_Relevance'], ascending=False)
df_both=df_both.sort_values(by=['Prob_Relevance'], ascending=False)
df_cur=df_cur.sort_values(by=['Prob_Relevance'], ascending=False)
df_prev=df_prev.sort_values(by=['Prob_Relevance'], ascending=False)
df_none=df_none.sort_values(by=['Prob_Relevance'], ascending=False)
    


############################################################################################################
### write output to csv 
############################################################################################################

timestr = time.strftime("%Y%m%d-%H%M%S") # timestring for output suffix
df_all.to_csv(os.path.join(ifp_unc,fn_unc[:-4]+'_All_w_Keyword_Tags'+timestr+'.csv'),index=False)
df_ne.to_csv(os.path.join(ifp_unc,fn_unc[:-4]+'_PreviousOnlyRemoved_w_Keyword_Tags'+timestr+'.csv'),index=False)

############################################################################################################
### Print metrics on missing values and number of studies in non-eliminated list
###########################################################################################################

    
miss_col(df_all,'Abstract','All') 
miss_col(df_ne,'Abstract','Not_Eliminated') 

print ('Total studies = ', len(df_all))   

print ('Studies in non-eliminated list = ', len(df_ne)) 

print ('Predicted relevant studies in non-eliminated list = ', df_ne.Predicted_Relevance.sum()) 
