# Supplementary material for: Systematic Evidence Map for the Per- and Polyfluoroalkyl Substances (PFAS) Universe
Source: Environ Health Perspect. 2026 Apr 19;134(3):252–73. doi: 10.1021/EHP.6c00127 (PMC13347649; doi:10.1021/EHP.6c00127)
Supplement: Supplementary file 2 [file hp6c00127_si_002.zip › PFAS_ML_Model.ipynb]

# %% [markdown]
Ipython notebook that implements Python code for building and applying PFAS ML Model based on the bioBERT LLM. This notebook was developed in a Google Colab Pro/ Cloud environment with a GPU processor and may need to be suitably modified to work in other environments.


# %% [code]
# this cell facilitates a connection to your cloud drive at which your data is stored
from google.colab import drive
drive.mount('/content/drive')

# %% [code]
# this cell is to install python packages required by the notebook (those that are not loaded by default)
!pip install ktrain
!pip install tensorflow_gpu

# %% [code]
 # this cell is to check the GPU specifications assigned by the run time. the code is ideally run with a GPU.
gpu_info = !nvidia-smi
gpu_info = '\n'.join(gpu_info)
if gpu_info.find('failed') >= 0:
  print('Select the Runtime > "Change runtime type" menu to enable a GPU accelerator, ')
  print('and then re-execute this cell.')
else:
  print(gpu_info)

# %% [code]
# this cell is to check assigned RAM and to warn if RAM is below 20 GB
from psutil import virtual_memory
ram_gb = virtual_memory().total / 1e9
print('Your runtime has {:.1f} gigabytes of available RAM\n'.format(ram_gb))

if ram_gb < 20:
  print('To enable a high-RAM runtime, select the Runtime > "Change runtime type"')
  print('menu, and then select High-RAM in the Runtime shape dropdown. Then, ')
  print('re-execute this cell.')
else:
  print('You are using a high-RAM runtime!')

# %% [code]
# this cell is to set seeds to ensure reproducibility
from numpy.random import seed
seed(1)
import tensorflow as tf
tf.random.set_seed(1)

# %% [code]
# this cell is to set some environment variables
%reload_ext autoreload
%autoreload 2
%matplotlib inline
import os
os.environ["CUDA_DEVICE_ORDER"]="PCI_BUS_ID";
os.environ["CUDA_VISIBLE_DEVICES"]="0";

# %% [code]
# the cell is to import specific packages required by the application
import ktrain
from ktrain import text
import pandas as pd
import numpy as np
from sklearn import metrics
from sklearn.metrics import roc_curve
import random
random.seed(4)
import os


# %% [code]
# this cell defines a custom function to estimate the specificity of a binary classifier. this function will be called by the main function.

def specificity(tr,pr): # function to determine specificity of a binary classifier. tr is list of true status, pred is predicted status. Lists must be 0 for negative and 1 for positive.
    df=pd.DataFrame({'true':tr,'pred':pr}) # create a dataframe of the two lists. must be of equal length, no checks implemented.
    dfn=df[df['true']==0] # dfn is all negatives dataframe
    fp=float(dfn.pred.sum()) # false positives are the sum of the predicted column in dfn
    tn=float(len(dfn)-fp) # true negatives
    sp=tn/(tn+fp) # specificity
    return(sp)


# %% [code]
# this cell defines a custom function to deterimine the confusion matrix of a binary classifier. this function will be called by the main function.

def confusion(tr,pr): # function to determine the confusion matrix of a binary classifier. tr is list of true status, pred is predicted status. Lists must be 0 for negative and 1 for positive.
    df=pd.DataFrame({'true':tr,'pred':pr}) # create a dataframe of the two lists. must be of equal length, no checks implemented.
    dfn=df[df['true']==0] # dfn is all negatives dataframe
    fp=dfn.pred.sum() # false positives are the sum of the predicted column in dfn
    tn=len(dfn)-fp # true negatives
    dfp=df[df['true']==1] # dfp is all positives dataframe
    tp=dfp.pred.sum() # true positives are the sum of the predicted column in dfn
    fn=len(dfp)-tp # false negatives
    return({'TP':tp,'FN':fn,'TN':tn,'FP':fp})


# %% [code]
# this cell defines the main function that: (i) reads the training, validation (a.k.a. test), and unclassified data; (ii) builds a classifier using the training data (iii) estimates accuracy of the classifier using the validation data and (iii) applies the classifier to the unclassified data

def ind_val_pred(ifp,fname_tr,fname_te,fname_unc,txtcol_tr,targcol_tr,txtcol_te,targcol_te,txtcol_unc,nfold,rec_thr,ofp,mpath): # function perform independent validation and make predictions on unclassified data

# read train data
    ifpn=ifp+r'//'+fname_tr
    df_train=pd.read_csv(ifpn, encoding='ISO-8859-1') # read training data as dataframe
    df_train = df_train.sample(frac=1).reset_index(drop=True)

# read test data
    ifpn=ifp+r'//'+fname_te
    df_test=pd.read_csv(ifpn, encoding='ISO-8859-1') # read independent validation data as dataframe
    df_test = df_test.sample(frac=1).reset_index(drop=True)

# read unclassified data
    ifpn=ifp+r'//'+fname_unc
    df_unc=pd.read_csv(ifpn, encoding='ISO-8859-1') # read independent validation data as dataframe
    df_unc = df_unc.sample(frac=1).reset_index(drop=True)


    df_text_tr = df_train.iloc[:,txtcol_tr] # [txtcolhd] # text vector from training dataframe
    X_train=df_text_tr.tolist() # text vector as list
    df_text_te = df_test.iloc[:,txtcol_te] # text vector from test dataframe
    X_test=df_text_te.tolist() # text vector as list
    df_text_unc= df_unc.iloc[:,txtcol_unc] # text vector from unclassified dataframe
    X_unc=df_text_unc.tolist() # text vector as list

    target_tr = df_train[targcol_tr].tolist() # train target values as list
    target_te = df_test[targcol_te].tolist() # test target values as list

     # fit model on train and make predictions on test data

    MODEL_NAME = 'monologg/biobert_v1.1_pubmed' # uses this version of the biobert model
    lr = 1e-5 #3.3e-5 #1e-5 # set learning rate
    epochs = 10 # set number of epochs
    cycle_len = 1 # set cycle length
    t = text.Transformer(MODEL_NAME, maxlen=500, class_names=[0, 1])  # define transformer and parameters such as max length and class names
    trn = t.preprocess_train(X_train, target_tr) # preprocess the training dataset
    model = t.get_classifier() # attach classifier
    learner = ktrain.get_learner(model, train_data=trn, batch_size=6) # specify learner parameters
    learner.fit(lr, epochs, cycle_len=cycle_len)# fit model
    predictor = ktrain.get_predictor(learner.model, preproc=t) # fit predictor

    mpath = mpath+r'/'+targcol_tr # model save filepath so that users do not need to rebuild the classifier in future
    if os.path.exists(mpath)==False:
      os.mkdir(mpath)

    predictor.save(mpath)  #save fitted model

    #predictor=ktrain.load_predictor(mpath) # in case users wishes to reload saved model , in which case users should judiciously comment out the model building code previous to this

    prob_te = predictor.predict(X_test, return_proba=True) # get calibrated prob score for test data
    prob_te = [prdct[1] for prdct in prob_te]

    prob_unc = predictor.predict(X_unc, return_proba=True) # get calibrated prob score for unclassified data
    prob_unc = [prdct[1] for prdct in prob_unc]


    tr=target_te # true values of test data target column as vector
    tr=[float(i) for i in tr] # true label as float
    fpr, tpr, thresholds =roc_curve(tr,prob_te) # get false positive rate, true positive rate, and corresponding prob thresholds using roc_curve function
    optco=thresholds[np.argmax(tpr>rec_thr)] # optimal cutoff in terms of prob
    pred_te=[1. if i>optco else 0. for i in prob_te]# pred on test is 1 if perc>cutoff
    pred_unc=[1. if i>optco else 0. for i in prob_unc]# pred on unclassified is 1 if perc>cutoff
    pred_unc2=[1. if i>0.5 else 0. for i in prob_unc]# pred on unclassified is 1 if perc>cutoff
    af1=metrics.f1_score(tr,pred_te) # actual f1
    apr=metrics.precision_score(tr,pred_te) # actual precision
    arec=metrics.recall_score(tr,pred_te) # actual recall
    aroc=metrics.roc_auc_score(tr,prob_te) # actual roc auc
    asp=specificity(tr,pred_te) # actual specificity
    cm=confusion(tr,pred_te) # get confusion matrix
    tp=cm['TP'] # true positives
    fn=cm['FN'] # false negatives
    tn=cm['TN'] # true negatives
    fp=cm['FP'] # false positives

    print("Expected Model Performance Results from Validation Dataset for ", targcol_tr)
    print ("Actual Aggregate Recall= ",arec)
    print ("Actual Aggregate Precision= ",apr)
    print ("Actual Aggregate Specificity= ",asp)
    print ("Actual Aggregate F1= ",af1)
    print ("Actual Aggregate ROC-AUC= ",aroc)
    print ("Aggregate True Positives= ",tp)
    print ("Aggregate False Negatives= ",fn)
    print ("Aggregate True Negatives= ",tn)
    print ("Aggregate False Positives= ",fp)
    print ("Optimal Probability Cutoff= ",optco)

    r=(af1,arec,apr,asp,aroc,tp,fn,tn,fp,optco)
    op=[] # initialize output
    op.append(r) # append aggregate results

    df_unc['Pred_Calibrated']=pred_unc # append prediction column
    df_unc['Pred_Non_Calibrated']=pred_unc2 # append prediction column
    df_unc['Prob']=prob_unc # append prob column

    df_test['Pred_Calibrated']=pred_te # append prediction column
    df_test['Prob']=prob_te # append prob column

    cols=["F1","Recall","Precision","Specificity","ROC","True Positives","False Negatives","True Negatives","False Positives","Optimal_Cutoff"] # columns for metrics file
    df_pr=pd.DataFrame(op,columns=cols) # convert to a dataframe

    fname_pred=fname_unc[:-4] + '_'+targcol_tr+'_wPredictions.csv' # output file name
    ofpn=ofp+r'//'+fname_pred
    df_unc.to_csv(ofpn, index=False) # write unclassified data with predictions to csv

    fname_pred=fname_te[:-4] + '_'+targcol_tr+'_wPredictions.csv' # output file name
    ofpn=ofp+r'//'+fname_pred
    df_test.to_csv(ofpn, index=False) # write unclassified data with predictions to csv

    fname_metrics=fname_te[:-4] +'_'+targcol_tr+'_Model_Performance_Metrics.csv' # output file name
    ofpn=ofp+r'//'+fname_metrics
    df_pr.to_csv(ofpn, index=False) # write model performance metrics to csv

    return()


# %% [code]
# Main code

ifp='/content/drive/My Drive/PFAS_2023_v2/Data'  # input data file path -- user may wish to set
ofp='/content/drive/My Drive/PFAS_2023_v2/Output' # output filepath -- user may wish to set
mpath='/content/drive/My Drive/PFAS_2023_v2/Model' # model save filepath -- user may wish to set
fname_tr=r'PFAS_15K_Training.csv' # training data file name
txtcol_tr=1 # index location of text column in training data
fname_te=r'PFAS_15K_Validation.csv'  # validation (a.k.a.) test data file name
txtcol_te=1  # index location of text column in test/validation data
fname_unc=r'PFAS_15K_Unclassified.csv'# unclassified document file name
txtcol_unc=15 # index location of text column in unclassified data
nfold=5  # number of cross validation runs (holdover from previous version, unused)
rec_thr=0.90 # 0.95 #recall threshold

targcols = ['Relevance', 'MedSup'] # the two common target column names in the training and validation datasets

for targcol in targcols: # loop over the two target columns
  ind_val_pred(ifp,fname_tr,fname_te,fname_unc,txtcol_tr,targcol,txtcol_te,targcol,txtcol_unc,nfold,rec_thr,ofp,mpath) # call function to perform independent validation and make predictions on unclassified data
