# Supplementary material for: Systematic Evidence Map for the Per- and Polyfluoroalkyl Substances (PFAS) Universe
Source: Environ Health Perspect. 2026 Apr 19;134(3):252–73. doi: 10.1021/EHP.6c00127 (PMC13347649; doi:10.1021/EHP.6c00127)
Supplement: Supplementary file 2 [file hp6c00127_si_002.zip › PFAS_post-AI_prob_threshold_cubic_spline.R]

## to interpolate a value for optimal prob cutoff based on recall and prob data from validation set predictions

library(splines)

x <- c(1/7, 2/7, 3/7, 4/7, 5/7, 6/7, 1) # this represent the recall associated with capturing successively the seven PECO relevant documents in the validation dataset
y <- c(0.95414984, 0.93122756, 0.08022824, 0.03894059, 0.01685493, 0.010813103, 0.00797064) # this represents the model predicted probabilities of PECO relevance of these seven studies in descending order


cub_spl <- interpSpline(x, y, ord = 4) # perform cublic spline interpolation

print('Cubic Spline Prediction:')
print(predict(cub_spl, c(0.9, 0.95))) # generate probability cutoffs for 90% and 95% recall


# use the cubic spline interpolation for 0.95 which is 0.0105
